# Supplementary material for: Genome-wide association study reveals genomic regions associated with Pinus pinaster response to pinewood nematode
Source: Front Plant Sci. 2026 Mar 13;17:1765158. doi: 10.3389/fpls.2026.1765158 (PMC13021666; doi:10.3389/fpls.2026.1765158)
Supplement: Supplementary file 1 [file Table1.xlsx]

## Sheet: Folha1
Supplementary Table 1. High-quality SNPs obtained by genotyping a panel of 510 Pinus pinaster plants from five half-sib progenies, with the corresponding SNP marker flanking sequences, and reference and alternative allele
SNP marker	SNP marker flanking sequence	Reference Allele	Alternative Allele	17_10	17_101	17_102	17_103	17_104	17_106	17_107	17_108	17_109	17_110	17_112	17_113	17_114	17_115	17_116	17_117	17_118	17_119	17_12	17_120	17_121	17_122	17_123	17_124	17_126	17_127	17_128	17_129	17_13	17_130	17_131	17_135	17_136	17_137	17_138	17_14	17_140	17_141	17_142	17_143	17_145	17_146	17_147	17_148	17_149	17_15
AX-117412740	ATCAATAAGGAGTTCAACTAGTTTCCTTCTTCCTC[A/G]GAGGCTTTCAGGTATGATGGTTCTGACTCATCTGC	A	G	0	0	1	1	0	0	0	1	0	0	1	0	0	0	0	1	1	0	0	1	0	0	0	0	0	0	0	0	0	0	0	1	0	1	0	0	0	0	0	0	1	0	0	0	1	0
AX-117412909	GAAGTCTTCCATCTGGAAACTGTTTTGGGAGTAGC[A/G]CTAGCAGTCTGTGATGGACTCCGTCCAGAAGGAAA	G	A	0	0	0	0	0	0	1	0	0	0	0	1	0	0	0	0	0	0	0	1	0	1	0	1	0	0	0	1	0	0	0	0	0	1	0	1	0	0	1	0	0	0	0	0	1	0
AX-117420102	CTGTGGAGCGGACTCCCTTCTATTTGTACAGTAAA[A/G]CCCAACTAACCAGAAATTTCGAAGCCTATTTGACA	G	A	1	0	0	2	0	1	0	2	1	1	0	2	2	0	1	0	2	0	2	1	1	0	1	2	1	1	1	0	2	1	1	1	0	1	1	0	1	1	1	0	0	1	0	1	0	1
AX-117428383	AATTCAGACATGTTCGTCGGCTCGTGCTCAAGTCT[A/G]AACTCGGCTCACACAAGAACTTAAGCTTCCAATAT	G	A	1	0	0	1	0	0	1	2	0	0	1	0	0	1	0	1	1	0	2	1	1	0	0	0	0	0	1	0	1	1	2	0	0	2	0	1	0	0	0	0	1	1	1	0	0	1
AX-117432316	CCCCTCTCCAGCCAAGTCTTGTGC[A/G]GAACTTCTTTCATCAAATCTCTTCCTACTACTGTC	A	G	2	1	2	2	2	1	1	1	2	1	1	1	1	0	1	2	2	1	1	1	1	2	2	1	1	2	1	1	1	1	2	2	2	1	1	2	1	2	2	1	0	1	2	2	1	1
AX-117435752	CACCTACACAATCTTTAAGGACGATACTTATTATA[A/G]GGTTTCAACTCGGAATTTTGAGAATCTGACAACAT	G	A	1	0	1	1	0	0	0	0	0	0	1	1	1	0	0	1	0	0	0	1	0	1	0	0	0	0	0	0	0	0	1	1	0	0	0	0	0	0	1	0	0	1	0	0	0	0
AX-118612076	AATTGTGATCTCAAAATAGCTGATTTTGGACTAGC[A/G]CGTACTACATCTGAAACTGACTTCATGACAGAGTA	A	G	0	0	1	1	1	0	1	2	0	0	1	0	0	0	1	1	1	0	1	0	0	0	0	0	0	0	1	0	0	1	0	0	0	1	0	0	0	1	0	0	0	1	0	0	0	0
AX-119033895	ATAGATGCTTATGGTCCTATTAGTGACAATGCTGG[C/T]GGTATTGCTGAGATGGCTGGCTTTAGCCATAAGAT	T	C	1	0	0	1	0	0	1	0	1	0	1	0	0	0	0	1	1	0	1	1	0	0	1	0	1	1	0	0	1	1	0	1	1	0	0	0	0	0	0	0	0	1	0	1	1	1
AX-146286153	AGGGTTTCCATGAGGGTTGCCACGCGTTTGCTCGA[A/G]TTAAAGCTGACAACCAGAGTGATACAGAATCACAG	A	G	1	2	0	0	0	2	0	1	1	1	1	1	2	2	0	0	0	1	1	1	0	2	0	1	0	0	1	1	0	1	1	0	0	1	0	1	2	0	2	1	1	2	1	1	1	0
AX-146299905	CACACTTACATTTTCAAGAATTGTAC[A/G]GCATTGACAATTATGTGTCTGCATAAGTTTATAGG	A	G	0	1	0	0	0	1	0	0	0	1	0	0	1	0	0	0	0	0	0	0	0	1	0	1	0	0	1	1	0	0	0	0	0	0	0	0	0	0	0	0	1	0	0	0	1	0
AX-146299962	TTAACTATGAACTGGGCAGAATTTAAAGTTTAATT[G/T]GGTGTGCAGGAATGTTGTTCATGGGAGTGATAGCC	T	G	1	0	0	0	1	1	1	0	2	1	1	0	1	0	1	0	0	1	0	0	1	0	1	2	0	1	0	0	0	0	1	2	2	1	1	0	1	0	2	0	2	0	0	1	2	0
AX-165947649	GGTAATAAGGGCTCCAATGACAGAGGAAACAACCC[A/C]ATAGTTCGCAGGGCACCTCCGGAAAGGCCTCTTAT	A	C	2	1	1	1	0	1	0	0	1	1	0	1	2	1	1	0	0	2	0	0	0	1	1	1	1	1	1	0	0	0	0	0	0	0	1	0	1	0	1	0	1	0	1	0	1	1
AX-165953921	ATCTTCACTTGCTTGTTCCCCGTGATATCCACCTC[A/G]TTCTCCGGGTCCAGGAAGCGGTTGGGGTTGAAAGT	G	A	0	1	0	1	0	0	0	0	0	1	0	1	0	0	1	0	0	0	0	0	0	0	1	0	1	1	0	0	0	1	1	0	1	0	0	0	1	0	0	1	0	0	0	0	1	0
AX-165965929	ACTAGATTAGCGGCTCCCAAGAACTCGGGATGGGG[A/G]GAGAGCGGTGTGTACATGCCGGGCTGGTGATGACT	A	G	0	2	1	1	1	0	1	1	0	0	0	1	0	1	1	1	1	0	1	0	1	0	1	0	0	0	1	0	0	1	0	0	0	1	0	0	0	1	0	0	0	1	0	1	1	0
AX-165975623	TCAGCAGCCGAGTAACCTTGGTTCAACCCTTGAGC[A/G]GGAACAAGGGCCCCTGGAAAAGGTGCTGATGGTGG	A	G	1	1	0	0	0	0	0	0	1	2	0	2	1	1	1	0	0	0	1	0	0	0	1	0	0	1	1	1	0	0	0	2	1	1	0	0	1	0	2	0	0	0	0	0	0	0
AX-165983302	TCACAAGATTGAGGAGGTTTCACCAGACAAGTTCC[C/T]GTTGTCCCTGAACTGGTTGAAAAATCAGAGGAAGG	T	C	0	0	0	0	0	0	1	0	1	1	0	0	0	0	0	0	0	1	0	0	0	0	0	1	0	0	0	0	1	0	0	0	0	0	0	0	2	0	1	1	0	0	0	0	1	0
AX-165994705	AGGTCGAGATCTGTGGGGTATGGGAGCAGAAGCTT[C/T]TCTGCAGCGAGTTATCAGAAAAGCCCAATTGGTGG	C	T	1	1	1	1	1	0	0	1	1	0	1	2	1	2	0	1	1	1	0	1	2	2	2	0	0	0	2	0	0	2	0	1	1	2	1	1	0	1	2	0	0	1	1	2	0	0
AX-166028874	ATGGTATCAAGCCCTCTGAGCTTAGGTGGACGCAG[A/G]GCAATCGTGGAAAGTATGCTGAAGCCCTACAATCA	G	A	0	0	0	0	0	0	0	0	0	0	0	1	0	0	0	0	0	1	0	0	1	0	0	0	0	0	0	1	0	0	0	1	1	0	0	0	0	0	0	0	0	0	0	1	0	0
AX-166083463	CAGGGAGGAAGATTCAAATCTGGCAACATTTTCCG[A/C]TCCTGCCGCTCCGGGCTTCTCCATTCCTTGTAAAG	A	C	0	1	1	1	2	2	1	2	0	2	2	1	1	1	1	1	1	2	2	1	1	2	1	1	1	2	1	1	1	1	2	2	1	1	1	2	0	2	0	1	0	1	1	1	0	1
AX-166132367	AATGCACCACCAGGATATTTTCTCTTCTCAGGGTC[C/T]GGTTCCCCGTTTCTTTGGGACTCAACAAATGCCAT	C	T	2	1	0	0	1	0	1	1	1	1	0	0	0	0	2	0	0	1	1	1	0	1	0	0	1	1	1	1	1	1	0	0	0	1	1	0	2	1	1	1	1	0	2	0	1	1
AX-166147894	AAAGAAGAAGAAGAAAAATGGCGTCGCTCATGATT[C/G]CGCTACCAGTGGGCAACGTTGTGGCCGCATCAAAC	C	G	0	0	0	1	1	0	1	2	0	1	1	1	1	0	1	1	0	0	0	0	1	1	1	0	1	1	1	2	1	0	1	1	0	0	1	0	0	2	0	1	0	0	0	0	0	1
AX-166256555	TCTACCATTTTGCTGGTGAATGGCCATTCGTCCTT[C/G]GTAGCCATGGTACCCATCAATAGAGACAGAAGACT	C	G	1	2	1	2	2	2	1	2	1	0	2	0	0	1	1	2	2	2	1	2	2	2	0	2	1	2	1	2	1	2	2	1	0	2	2	2	1	2	0	1	2	2	2	0	2	1
AX-166292796	ATTTTCTGTCTAAAGTTGCAACTTGTTTTCTATCC[A/G]TGTTACTGTCTTTCCTCTGTGGTGGAGCCTTTGGA	G	A	1	0	1	1	2	0	1	2	0	1	2	2	0	0	2	1	0	1	1	0	2	0	0	0	2	1	1	2	1	1	1	0	0	1	1	0	0	2	1	1	2	0	1	0	1	2
AX-166333489	TAGCCGTTCTGCAGAGCGTGGCCGCAACGACCTAC[A/C]CCGTGGGCGGAAGCGCAGGATGGACTATTCCCGCC	A	C	1	1	1	2	0	0	2	1	1	0	0	1	1	1	1	1	0	1	1	0	2	1	0	0	0	2	2	1	0	0	1	1	0	2	2	0	1	2	1	0	2	1	1	1	0	2
AX-173183394	ATTTTAATCATTACAGGGTTATCCAATAAAATAAG[A/C]AGAGACTTACTCTCTGCACAACGAAGAGCTGCAGC	A	C	0	2	1	1	1	0	2	0	1	0	0	1	1	0	1	1	1	0	1	1	1	0	0	0	2	0	1	1	2	1	1	0	0	1	0	0	1	1	0	1	1	1	0	0	0	0
AX-173187178	TTTTGTTGCCATTGTTGACGATGAATCATGTTAGC[A/G]AATCTTTCATCTGCCTCAATTGAACCCGACGCCAT	A	G	0	0	0	1	0	1	0	0	1	0	0	1	2	1	0	0	0	1	0	1	0	0	1	1	0	1	0	0	0	1	0	1	2	1	0	0	0	0	0	0	0	0	0	2	1	0
AX-175683323	GTTAAGCATCTGGAGCCGTTTGACGCACAGTTGAT[C/T]GAGTATACAAGCTATGCCGACACAGCTACAATACC	C	T	0	1	1	1	0	2	1	1	0	0	0	0	0	0	1	0	1	1	1	0	1	0	1	2	1	0	1	0	0	0	0	1	0	0	1	0	1	0	1	0	1	1	0	0	0	1
AX-175736099	TCCTCTTCAGTTTGGTCAGTAACTGGAGGCTCAAC[A/C]CGTGCCCTTCGCCGTGGCCTAAACTCTATTTCATC	A	C	1	1	2	2	2	0	1	1	1	1	2	1	0	0	2	1	2	1	1	1	2	1	1	1	1	1	1	1	2	2	1	0	1	1	2	1	0	2	1	1	1	1	2	0	1	1
AX-250600390	ACAATATCTCCCTGATAGTGCCCAGATTGACAGAA[A/G]TAGTGGTTAACTTGATACTAACTGGTTGGTTCAGG	G	A	1	0	1	0	1	1	1	1	1	1	1	1	1	0	1	1	0	1	1	2	2	1	0	1	0	1	0	1	0	0	1	0	0	1	1	1	1	1	1	0	1	1	2	0	1	1
AX-250610879	GCATGAAGTGGTGGGGATTGTAACAGAGATTGGTA[A/G]CGAGGTGAAGAAATTCAAAGTGGGAGAGCATGTAG	A	G	0	1	1	1	2	0	1	1	0	0	1	0	0	0	1	1	1	0	2	1	1	1	0	0	1	1	1	1	1	1	1	0	0	1	1	1	0	2	0	1	0	1	2	1	0	1
AX-250867440	CATTGTTCAATGGGCATCTGCAGTCCTCTGCTCCC[C/T]GAACAGGATGCTATTTTTAGAGTACTTCCAGGATT	T	C	0	0	0	0	0	0	0	0	1	1	0	0	0	0	0	0	1	0	0	0	0	0	0	0	0	0	0	0	0	0	0	1	0	0	0	0	0	0	0	0	0	0	0	0	0	0
AX-250913580	AGAGACTGCGAGACTGCGAAATGTCAATCACACAT[A/G]AGTTAAGATTAGTATCTTTGTTCTCAGCCAGTTTG	A	G	1	2	2	1	2	2	1	1	1	2	1	1	2	1	1	1	1	1	1	2	1	1	1	1	2	2	1	2	1	2	1	0	1	2	1	2	0	2	1	1	0	2	1	1	0	2
AX-251016810	GCTAATGTGTTTAATGTAGAATTGCAACGTCTATA[A/G]GAGTTTTGTATTGTAACAGCCGGCAAGCAACCCAT	A	G	0	0	1	0	0	1	1	1	1	1	1	0	1	1	1	1	0	2	1	1	0	0	2	0	1	1	0	0	0	0	1	1	1	1	1	0	1	0	1	0	1	0	1	2	0	0
AX-251026994	TGCGCCGCCTTCGGGACTCCGGAGTACTGCTGCAC[G/T]GGTGACCATAGCACCCCTCAGACGTGCTCTCCCAA	G	T	0	0	0	0	0	0	0	0	0	0	0	0	0	0	0	0	0	0	0	1	0	0	0	1	0	0	0	0	0	0	0	0	0	0	0	0	0	0	0	0	0	0	0	0	0	0
AX-251112468	GAAAAACCGTCAGTAAAGTATTCCAAAATTTCAAT[C/T]AAGCCACTTAAATTTCTATAGCTTATCCAGCTATT	T	C	1	1	1	1	1	0	1	0	0	0	1	0	0	1	1	0	1	0	0	0	0	1	1	0	1	0	2	1	1	2	0	1	2	0	2	1	0	0	0	0	1	0	0	0	0	1
AX-251180361	TGGGATTTACTCATGTTATGATAAAGTTGGCTGTT[G/T]CCTTGTACATTTTTTGTGCCTGGCATTACAGATGG	T	G	0	0	0	0	0	1	0	0	0	0	0	0	1	0	0	0	0	0	0	0	0	0	0	0	0	0	1	0	0	0	0	0	0	1	0	0	1	0	1	0	0	0	0	0	1	1
AX-251210516	GCAATAGAACAAGTTGGCGGCATCTACCTTGTTAC[A/G]GCAGATCATGGAAATGCCGAGGATATGGTGAAAAG	G	A	1	0	0	0	0	0	0	0	0	0	0	0	0	1	0	0	0	0	0	0	0	0	0	1	0	0	1	1	0	0	0	0	0	0	0	0	0	0	0	0	0	0	0	0	0	1
AX-251362668	CCTCGCTCCAGCAACAGAGATATTGTAACGAAGAT[A/G]GTGCAAACCACTGCAACTGCCCATGTCGGTGTGTA	G	A	1	0	0	0	0	0	0	0	1	1	1	0	0	0	0	0	0	0	1	0	1	0	1	0	0	1	0	0	0	1	0	0	1	0	0	0	0	0	1	0	0	0	0	2	0	0
AX-251443626	TCCAATGTAATCATGAATACCGAGGAC[A/G]ACAGTTCTGCTAATGCTATAGCTGCCATGATTGCA	A	G	1	0	0	0	0	0	1	0	1	1	1	0	0	0	1	1	1	0	0	1	0	0	0	1	0	1	0	0	0	1	1	1	0	0	0	1	0	0	0	0	0	0	0	1	0	0
AX-251791175	ACATTTGAGGAATTGAAGAATGGCCTTGCAAGATT[C/T]GGGTCTAAAATTTCTGAGTCAGAAGTTAGGCAATT	C	T	0	1	0	0	2	0	1	1	0	1	0	0	0	1	1	1	1	0	1	1	1	1	0	0	1	1	0	2	0	2	1	0	0	2	0	0	0	1	0	1	0	0	0	1	1	1
AX-251817756	ACAGTTGAGCC[A/G]GCCAATGAGTACATTCAGAGTTGTGATATTGTTGC	A	G	0	0	0	0	0	0	0	0	0	0	0	0	0	0	0	0	0	0	0	0	1	0	0	0	0	0	0	0	0	0	0	0	0	0	0	0	0	0	0	0	0	0	0	0	0	0
AX-251829463	TTTTTGCCGTCCTGTTGCTTTTGCTCTGCCATTTC[A/G]GTTGTGATATGTTCTGCATCTGTTCATAGAAAACA	A	G	0	0	0	0	0	0	0	0	0	0	0	0	0	0	0	0	0	0	0	0	0	0	0	0	0	0	0	0	0	0	0	0	0	0	0	0	0	0	0	0	0	0	0	0	0	0
AX-251987684	GTGGTAGACTTGGTCTTAATTATGTCAGTCAATCC[C/T]GGCTTTGGTGGGCAGAGCTTTATAGAAAGTCAAGT	C	T	1	1	0	1	0	0	1	0	0	1	1	1	1	1	0	0	0	0	0	0	0	0	0	1	0	0	1	0	1	0	1	0	1	1	0	0	0	0	2	1	1	0	1	1	0	0
AX-251988348	CCATTGGTGAATGTCACAGTTATCTGAGGATGATG[A/G]TCATCCGTTCGTCTCTTCACAGTAATCTGGCAGTT	A	G	1	1	1	1	1	1	0	1	1	1	0	0	1	1	1	1	0	0	0	1	1	0	2	0	1	1	0	0	1	0	0	2	2	1	1	0	0	0	1	0	1	0	1	2	0	1
AX-251988473	TACAAGTACTGGCCGTATCTCTG[A/G]AGCGCGAGCTTGGGATCATGTGCGAGCTTGAAGTC	A	G	0	0	0	0	0	0	1	0	1	1	0	0	0	0	0	0	0	1	0	0	0	0	0	1	0	0	0	0	1	0	0	0	0	0	0	0	2	0	1	1	0	0	0	0	1	0
AX-251995427	TATACATCTTCAGCTTTGTCAGATTTGAACTCCTC[A/G]TCTAGGTTGCCAGAAATGTCCGTATCTTTGAGATC	A	G	1	0	0	1	0	1	0	0	0	0	1	1	1	0	1	0	1	1	1	0	1	0	0	0	1	0	0	0	0	0	0	1	0	1	0	0	1	0	1	1	1	0	0	0	1	0
AX-252001329	TCTGTTTGAAACCATTCTCTGCTAGGAGTGTCAGC[A/G]AAATAATTAATCCAGGGAATTTTTTCCATAAGCGG	A	G	0	1	1	1	0	0	2	1	0	1	2	0	0	0	0	1	1	0	0	0	1	1	0	0	1	0	1	1	2	1	1	2	0	1	0	1	0	1	0	2	0	1	0	1	0	0
AX-252006384	TACCAAAGCCTTTAGTGACTTCATGCCAACAGAGT[A/C]CCCTCCCTTCTGATTTTGCTTGGAAGTAAATGCCG	A	C	0	0	0	0	0	0	0	0	0	0	1	1	0	0	0	0	1	0	0	0	1	0	0	1	0	0	0	1	0	0	0	0	0	0	0	0	0	0	0	0	0	1	0	0	0	1
AX-252010603	ATTGTCCGAAACAGGCCAGTTCCAATTCCAGGTTC[A/C]GGAATGCAAGTGACGAATATTGCACATGTTA	A	C	0	1	1	2	1	2	1	2	2	0	1	2	0	0	1	1	2	1	1	1	1	1	0	1	1	2	2	2	1	2	2	1	1	1	1	1	1	2	1	1	0	1	1	0	1	2
AX-252013863	GAAACCTC[A/G]GTGGCTAATATCCGTTCCTTTGTTTCAGGCAACAT	A	G	0	0	0	0	0	0	0	0	0	0	0	0	0	0	0	0	0	0	1	0	0	0	0	0	0	0	0	0	0	0	0	0	0	0	1	0	0	0	1	0	0	0	0	0	0	0
AX-252016044	GGACTAACTGCCCAAGTCTCAATTTCTTCTGGGTC[A/G]CTCCACATTAAATCACAGAAAGGCCCTTCATGTGG	G	A	0	1	1	0	0	0	0	0	0	0	0	0	0	0	0	0	0	0	0	1	1	1	0	0	0	1	1	1	2	1	1	0	0	0	1	1	0	1	0	1	1	0	2	1	0	0
AX-252016881	ATGCATACCCTATAACACGCTTCTCTTCATAAGTT[C/T]TTGCAAGTCCGGAATCCTCGTCACCGTCTCCGCAT	T	C	0	1	0	0	0	0	0	0	1	1	0	0	1	0	0	0	1	0	1	0	0	0	1	0	0	0	0	0	0	0	1	0	1	0	0	0	0	0	0	0	1	0	0	0	0	0
AX-252018664	ATTTCCTCCTCTCCAACTGTAAGACCAAGTGTTTC[A/G]AATTTCTTCCCATACTGTTTTCGGGACTTTGTTGA	A	G	1	1	0	1	1	2	1	0	1	1	1	0	0	0	0	0	0	1	0	1	2	0	1	0	1	0	0	0	1	0	1	1	0	1	1	0	2	1	0	1	1	0	1	0	1	2
AX-252019066	TCTTGACATATCAATCCTCTGTTGTTGCAGTGACT[C/G]TGGAGTTGAGCAGCTTCCATATGCAGAAGCAGAGA	C	G	0	0	1	1	0	2	0	1	0	2	0	1	0	1	0	1	0	1	1	0	0	1	1	1	0	0	1	0	0	0	0	0	0	0	0	0	0	0	2	0	1	1	1	0	1	1
AX-252027164	GGTGCAGGAGGCAGGAAGGGAGGCGGCCCCAAGAA[A/G]AAGTCAGTTTCCAAATCTTTGAAAGCGGGTCTTCA	A	G	0	0	0	0	0	0	1	0	0	0	0	1	0	1	0	0	0	0	0	0	0	0	0	1	0	0	1	0	0	0	1	1	0	0	1	0	0	0	0	0	0	0	0	0	0	0
AX-252028583	CCATATCCGAAAACTTCAGGCAATCA[A/C]AGAGGGAATTGGGCGTTTCACAAGCCAATCCCAAA	A	C	1	0	0	1	0	0	1	0	1	1	1	1	1	1	1	1	0	1	1	0	0	1	2	1	0	0	1	1	1	0	0	2	2	0	0	1	1	0	2	1	1	1	1	2	1	1
AX-252034204	CCATG[A/G]TGCAGGTATATTGACACTTTTGTCAGTTACAACCT	A	G	0	0	0	1	0	0	0	0	0	0	1	0	0	0	1	0	0	0	1	0	1	1	1	0	1	1	0	0	1	0	0	1	2	0	0	1	0	0	0	0	0	0	0	1	0	0
AX-252038336	AGTACAAGAGCCAGACGATCGAATCCTGTGAAGT[A/G]GTTCTGAAGAGATGGGAAGCTTGGAATCTGAAAAA	A	G	0	0	0	0	0	0	0	0	0	0	0	0	0	0	0	1	0	0	0	1	0	0	0	0	0	0	0	0	0	0	0	0	0	0	0	0	0	0	0	0	0	0	0	0	0	0
AX-252039267	ACAAATGATCTTCAAGCTGCATATCAACTATATCC[A/G]GGGAGTCCTGCCAGTCAACTAGTATC	A	G	0	0	1	0	0	1	0	0	0	0	0	0	0	0	1	0	0	0	0	0	1	0	2	1	1	0	0	0	0	0	0	1	2	0	0	0	1	0	0	0	0	0	0	1	0	1
AX-252044093	GAGAGCATGTTAATTACCATTGTATTCTTCTCAGA[C/G]CTCTGATTAAGACGTACACCAACCAAGAGCAGACA	C	G	0	1	0	1	1	1	1	0	0	0	2	0	1	0	1	2	1	0	1	1	1	1	1	1	2	1	2	2	1	2	1	1	0	1	0	0	1	1	1	1	1	1	1	2	0	2
AX-252115484	GAGCATCACCAACAGAACCTGCTTCATCATCACTG[A/G]CATACCGGTCATGTGGGTCAACCCCAGCATCATC	A	G	1	0	0	0	0	1	1	1	0	1	1	1	0	1	1	0	0	1	1	0	0	0	1	0	1	1	1	1	0	0	1	1	2	0	1	0	1	0	1	0	2	0	0	1	0	0
AX-285707664	AATCCAAAGCAGTCCCTATTTCAGGTTTTAAACTC[A/G]AGAGCAATTCTACCACTATTTTGCTCAAGCCCCAA	A	G	0	1	0	1	1	0	1	0	1	0	0	0	0	0	0	0	0	1	0	0	1	0	1	1	0	0	0	0	0	0	0	0	0	0	0	0	2	0	0	0	1	1	0	0	0	0
AX-285765025	ATCTCCAACAAAAGCCAAGATTTTTCCACGCATAA[A/G]CTCTAGGAACCTGCTTGCATTAAATCGTGGAAACT	G	A	0	0	0	0	0	0	0	0	0	0	0	0	0	0	0	0	0	0	0	0	0	0	0	0	0	0	0	0	0	0	0	0	0	0	0	0	0	0	1	0	0	0	0	0	0	0
AX-285835715	TTTGTTTAGAGAAGACAAGGGGAATGACCCGGAAC[A/G]CGTCCGGGAGTCGCAGAGGCGCCGCTTCGCCAAGG	A	G	1	0	0	0	1	1	1	0	2	1	0	2	1	1	0	1	0	2	1	0	0	0	1	2	0	1	0	1	0	1	1	1	1	0	0	1	2	0	2	0	1	0	1	0	2	0
AX-285912986	CCGTTCTCAGCGCCCTCAGCGTAAATTACTCTTTC[A/G]ATTAGTTGCTTTGCACATGCATATGACCACCTCTG	A	G	2	1	1	1	2	2	1	0	1	1	1	2	2	1	1	0	2	1	1	1	1	1	1	2	1	1	1	1	0	1	1	1	0	1	1	1	2	2	2	1	1	0	1	0	2	1
AX-285984898	TCATCATTGACTTCACGTTCCTTACACATCAACTG[C/T]TGGTTCATGTCCTGCAGACTTTCCATTTCATCATT	C	T	0	1	1	0	1	0	0	1	0	0	1	0	0	0	1	1	1	0	1	1	1	1	0	0	2	1	0	0	0	0	1	0	0	1	0	0	0	2	1	1	1	1	1	0	0	0
AX-296849761	AACTTAGTGAATACTTTCCTTTATATGGTCAACAC[A/G]TACATAATTGTCCCAACAGCGGACAAATATTCAAT	G	A	1	0	0	0	1	0	0	0	0	0	1	0	0	0	0	0	0	0	0	0	0	0	0	0	0	0	0	1	0	0	0	0	0	1	0	0	0	0	0	0	0	0	0	0	0	0
AX-296863155	AGCTCAATTCAATGTTTTCAAGCTTTAGAATCATT[A/C]TCATACCTTCTAGCTTAACTTCTATGGTTTGTATT	C	A	0	0	0	0	0	0	0	0	0	0	0	0	0	0	0	0	0	0	0	0	0	0	0	0	0	0	0	0	0	0	0	0	0	0	0	0	0	0	0	0	0	0	0	0	0	0
AX-296877932	GAGGAATGACCTTGATAACTTCATTCGCCAATACA[C/T]GGGCTTCTCCAGAACAAAATGATACAATTAGATGC	C	T	0	0	0	0	0	0	0	0	0	0	1	0	0	0	0	1	0	0	0	0	0	0	1	0	0	0	0	0	0	0	0	0	2	0	1	0	1	0	0	0	1	0	0	0	0	1
AX-296960657	TTGTTTATGTAATAGCAGGGAGCAATAAAAGAGGC[A/G]CTTATTTTAGGAGTATCTGAATTTGACCCACTAAA	G	A	0	0	1	0	0	1	1	0	1	0	0	0	1	0	0	0	1	0	0	0	0	0	1	1	0	0	0	1	0	0	1	0	0	0	1	0	0	0	0	0	0	1	0	0	0	1
AX-296975678	GCAAGCCTCAATAAGAGAAGATCAAGTGATGAACC[A/G]GGAGCTTCTCACAGACAGCTAGATCATGATCCTTC	A	G	2	1	1	1	2	2	1	0	1	1	1	2	2	1	1	0	2	1	1	1	1	1	1	2	1	1	1	1	0	1	1	2	0	1	1	1	2	2	1	2	1	0	1	0	2	1
AX-305255019	GCATTTATCACAAATCTCGTAGGAATATCTTTCCC[C/T]ACATACACAGGAACGAATCCCTTCGGAACACTATT	C	T	0	1	2	2	1	0	2	2	2	1	2	1	1	0	1	2	2	1	2	1	2	1	0	1	1	2	2	1	1	2	2	0	0	2	1	1	1	2	0	1	1	1	1	0	1	2
AX-305973726	TTCCCCCACTAGAACAGTCAGATTAGG[A/C]GCAATAGCATTCATTCGGCTCCGTAAATAATCGAA	A	C	0	1	0	1	1	1	0	2	1	1	1	0	0	0	1	0	1	0	0	0	1	1	1	1	0	0	1	2	1	2	0	1	0	1	0	1	0	0	0	0	1	1	2	0	0	1
AX-308720946	ACTCTACAAGTCTCCTGAAACCAAGCCCGAGCTTC[A/G]TTGCGAAGGGCCCTTACTGCCACCATAACTTTCTC	G	A	1	0	1	0	0	1	0	0	1	1	0	1	2	2	1	0	0	2	0	0	1	0	1	0	1	1	0	0	1	1	0	1	2	0	0	0	1	0	0	0	0	0	0	1	1	0
AX-308859989	AGTCAACCAAGTCCTCATCTTAACCTGGCAGCTGT[A/G]GGACTTACTCCAGGGGCAACTGGTGGTGCTGATGG	A	G	0	0	0	0	0	0	0	0	0	0	0	0	0	1	0	0	0	0	1	0	0	0	0	1	0	0	0	0	0	0	0	0	0	1	1	0	0	0	0	0	1	0	0	0	0	0
AX-337290570	TGGAGTGTTGAGTTCGAGCCAGCAGGTAACGAAAT[C/T]CCCCCAGCAGAGCCAATTAAGGAAGCAGCAACCAG	C	T	1	0	0	0	1	0	0	0	1	1	1	2	1	1	1	1	1	1	1	2	0	1	0	0	0	2	0	1	0	1	2	1	0	2	1	1	1	1	1	1	1	0	1	0	1	1
AX-340293805	AAGGTGTACTGTGTAAGAGGCCTGAACTCATATGC[A/C]GGCCTCAAACCAGAGAACAAAGTGACGAGTCTAGG	A	C	1	0	0	0	0	1	1	1	1	0	0	1	1	1	0	1	0	1	1	1	1	0	0	1	0	1	0	2	0	1	1	0	0	2	0	0	2	2	2	1	1	0	0	0	1	0
AX-340385401	TTGAAGCTTAGGCAATATAGTAAATACTGATTATT[G/T]TATGTGGCAATGGCTGCAGGCGTTGGACAAAATTC	G	T	1	0	0	0	0	2	0	0	1	1	0	1	1	1	0	1	0	1	1	0	0	1	2	1	0	1	0	0	0	0	0	1	1	1	1	0	1	0	1	0	1	0	0	2	2	1
AX-365965826	CACGATATTCACAGTGTCGACGATGATGGATAGGC[C/G]GGC	C	G	0	1	0	0	0	1	1	1	0	0	0	0	0	1	1	1	1	0	1	0	1	1	1	0	0	0	1	1	1	1	1	0	0	0	0	1	0	0	1	0	0	0	1	0	0	1
AX-365965829	AACGAATTAAGCTCGAGAATAGATGGAGACGACAA[A/G]AGATAT	A	G	0	0	0	2	1	1	0	0	1	1	2	1	1	1	2	0	2	1	2	0	2	2	2	2	1	2	0	1	0	1	1	2	2	0	2	1	2	1	2	0	2	0	1	1	1	1
AX-365965830	AAAGTAAGATTCATGGCTCTCTTCAACTCTCCTGC[A/G]TCGTTGGGGAGGAGGAAGTCCTTAATGTTGGAGGA	A	G	0	0	0	0	0	1	0	1	1	0	0	0	0	1	0	0	0	0	0	0	0	0	0	0	0	0	0	0	1	0	0	0	0	0	0	0	0	0	1	0	1	0	0	0	1	0
AX-365965837	GCTACCTGCCCACCAATTTGCCTTATCACCAGCGG[A/C]GGAGAAATGTGGAAAAAATAACATCCCATATCACG	A	C	0	0	0	0	0	0	0	0	0	0	0	0	0	1	0	0	0	0	0	0	0	0	0	0	0	0	0	0	0	0	0	1	0	0	0	0	0	0	0	0	0	0	0	0	0	0
AX-365965839	TGGCATACCGGGGTAACGAACAAGTTTCATGGAGT[A/C]GAGTTTGCGTGTCATATGGGGAGTTCTGTAACAGT	A	C	1	1	0	0	0	1	0	0	1	1	0	0	0	2	0	0	0	2	0	0	0	1	0	1	0	0	0	0	0	0	0	0	0	0	0	0	0	0	1	0	1	0	0	1	0	0
AX-365965840	ATTTCTGTAGAGCTGCACCAGCGCTTGCTTCTTCT[A/G]AGGGGAACTGCGGGCTGTGGAATCTGTGGGGATTT	A	G	1	0	0	0	0	1	0	0	0	1	0	0	0	1	0	0	0	0	0	0	0	0	0	0	0	1	0	0	0	0	0	0	0	0	0	0	1	0	1	0	1	0	0	1	0	0
AX-365965844	AATGATATTGACTGCACTAACCTGTAAAACAGCCA[A/G]TCACGACAATTACTATCAAAAATTAGAAAGACGCA	A	G	1	1	0	0	0	1	0	0	1	0	0	0	0	1	0	0	1	0	1	1	0	1	0	1	0	0	0	0	1	1	0	1	0	2	0	1	1	0	1	0	0	1	1	0	1	0
AX-365965846	GTGGTCCAGTGGTTGAGAAGATGTATTGCCGTGCA[A/C]ACAACCCAGGATCAAAATCTGGCAGGTGTAAATCC	A	C	0	0	0	0	0	0	0	0	0	1	0	1	1	0	0	0	0	1	0	0	0	0	1	0	0	0	0	0	0	1	1	1	2	0	0	0	0	0	0	0	1	0	0	0	0	0
AX-365965849	GAAGGTGATGGTTGACCACGCTCCCATTCTCTTTC[C/G]CGTTCACGCTCCCTGTCCCGCTCCCGTTCACGTTC	C	G	0	2	1	1	1	0	0	1	0	0	1	0	0	0	2	0	0	1	1	1	0	1	1	0	2	0	2	1	1	0	1	0	0	1	1	2	0	0	1	2	0	1	1	0	0	1
AX-365965851	GTTGT[A/T]CTCAATGCACAAACAATATGTATTCCAGGGTTCTA	A	T	0	0	0	0	0	0	0	0	0	0	0	0	1	0	1	0	0	0	0	0	1	0	0	0	0	0	0	0	0	0	0	0	0	0	0	1	0	1	0	0	0	0	0	1	0	0
AX-365965855	AGAAGTAGAAGCTGGAA[A/G]TCTCGATAGGAAGATGCATTTGAGCGAGAATGAAG	A	G	0	1	0	2	0	1	1	0	0	2	0	1	1	1	0	0	1	2	2	1	1	1	1	0	1	0	1	1	1	1	1	2	2	1	1	0	1	1	1	0	0	1	0	1	0	2
AX-365965861	AAGCTTCCGTGGAGTTACAGTCATGTAGGTGTGGA[A/G]CTGGCTCTTGATCACACACATTCCCCTTTCTTAAA	A	G	1	0	0	0	0	0	0	0	0	1	0	0	0	0	1	0	0	1	1	0	0	0	1	1	0	0	0	0	0	0	0	0	0	0	0	0	0	0	0	1	0	0	0	0	0	0
AX-365965863	CTTCTGCACTTACTCGACGGATATCATGGTCCGGA[A/G]CAGCGCTTCCATCTGTCTTCCGGCCGAGATCCTGC	A	G	1	0	0	0	0	0	0	0	0	1	0	0	0	0	1	0	0	1	1	0	0	0	1	1	0	0	0	0	0	0	0	0	0	0	0	0	0	0	0	1	0	0	0	0	0	0
AX-365965867	CGGGTGAAGGGGAGGCCGCTCTATGCATGTTTCTA[A/T]TGTTCCGACTCTGCACATTCTGGAAATAGCTGTAT	A	T	1	2	1	0	2	0	2	0	1	0	1	0	1	0	1	1	0	1	0	2	1	1	0	0	1	0	0	1	2	1	2	0	1	2	1	1	0	1	0	1	1	1	1	2	1	1
AX-365965868	TGCAAAACTCAAGCAATGTTATTAATGCCCAGAAA[A/G]AAGGCACCCACCATATCCAATAAACATCTGTGCAT	A	G	1	1	2	2	1	0	0	2	1	0	1	0	0	0	0	0	1	0	1	0	1	1	0	0	1	1	0	2	1	0	1	0	0	1	0	1	0	1	0	1	1	1	0	0	0	1
AX-365965869	ACGGGGAAAGAGTTGAGGCCAGTGGTATCCCTTCT[A/T]GTTTTCTTGCAGACTATCATTTTTCAGCATTGAAG	A	T	0	0	0	0	0	0	0	0	0	0	0	0	0	0	1	0	0	0	0	0	0	0	0	1	1	0	1	0	0	0	0	0	0	0	1	1	0	0	0	0	0	0	0	0	1	0
AX-365965872	AGATTGTATGTGAGAGTTGACAAGCAGGTGGTGTT[A/G]CAGGTCAAGCACCTGATGTGGAAGTTCAGGGGCAA	A	G	0	1	0	0	0	0	0	0	0	1	1	0	0	0	0	0	0	0	0	0	0	0	0	0	0	0	0	0	0	0	0	0	0	1	0	0	0	0	0	0	0	0	0	0	0	0
AX-365965873	CCACAATAGCCAAGAGTACTCAGAATGGCACCATA[A/C]TGCAGTGGTAGCTCTACCATGCCTGGATCACCAGT	A	C	1	1	0	1	1	2	0	1	2	2	1	1	2	2	0	1	0	1	1	0	1	0	0	2	0	1	1	1	1	1	1	1	1	0	0	0	1	0	1	1	1	0	1	1	1	0
AX-365965892	GGGGAGCTGTGAATCCCATTATCAGCATTTTTCGT[A/C]GCCCACTCTAACCTGAGGAGTTGTCCAATTTGATC	A	C	1	1	0	0	0	1	0	0	1	0	0	0	0	1	0	0	1	0	1	1	0	1	0	1	0	0	0	0	1	1	0	1	0	2	0	1	1	0	1	0	0	1	1	0	1	0
AX-365965893	TCTTCACTGTTTTCATCCCGAAATTCTCTCTCTTC[A/G]TCTCCACATATGACATCACTTGTAGATCTTGGGCC	A	G	0	2	1	2	1	1	0	2	0	1	0	0	0	0	2	1	2	0	1	2	0	1	2	0	1	2	1	0	1	2	1	1	2	2	1	0	1	2	0	2	1	1	0	1	0	2
AX-365965895	GGGGTCGAGGACGTCTAGTGAGTTTTATGATCCGG[A/G]GGCGAGGAAGTGGGTTTTGGTGCCCAAAATGTGGC	A	G	1	2	2	2	1	0	2	1	1	1	1	1	0	1	2	1	1	0	1	1	2	1	0	0	2	1	1	1	1	1	1	1	0	1	1	1	0	2	1	1	0	1	1	0	0	1
AX-365965899	CTAGATAACTGAGTGGTGCCTAGCAGATTTGTCGC[A/G]TCCTCTCTGCTCACATTTTCAACAGATGGGCCATG	A	G	0	1	1	1	1	0	1	0	0	0	0	1	0	1	1	0	0	0	0	0	0	1	1	0	1	1	1	1	1	1	0	1	0	1	1	1	1	0	0	1	1	0	0	1	0	1
AX-365965908	TAAG[A/G]ATACAAATTAAAAATCGAAGTACATATGATTAAAC	A	G	1	0	0	1	1	1	0	0	1	1	0	1	1	1	0	1	0	1	1	0	0	0	0	1	0	0	0	1	1	0	1	0	0	1	1	0	1	0	1	0	1	0	0	0	1	0
AX-365965913	GCTAAGACAATTATATCAGGAACAGCAGCAACAAA[A/G]TATGCAGAAAGAAGTAGCAGCACCCTCAACAGGAT	A	G	0	1	1	0	0	1	0	0	1	1	0	0	0	0	0	0	1	0	1	0	0	1	0	0	0	0	0	0	0	0	0	1	1	0	0	1	0	0	0	0	1	0	0	0	1	0
AX-365965922	GGCCGATTCCAACGGCGATGGTTTCATCGATTTCG[A/C]GGAATTCGCGGAGCTGAATACTTTTGGTGTCGACG	A	C	1	1	2	1	1	0	1	2	1	1	2	1	1	0	2	1	1	1	2	1	2	1	1	0	1	1	2	1	1	1	1	0	0	2	1	2	0	2	1	1	0	1	1	1	0	2
AX-365965932	TACAAAGACTTATGGAGAGATCGCCGAGTTAAGAT[A/G]GTTTTTTACACAGCACTTAAAAGGTTAACAAGAAC	A	G	0	0	1	1	0	0	0	0	0	0	1	0	0	0	1	0	1	0	0	0	1	1	0	0	1	1	0	1	1	0	0	0	0	0	2	1	0	1	0	2	1	1	1	2	0	1
AX-365965938	ATGTATTAAGAGAATAATTTTCTGTTTTTCAAACC[A/C]TATTTATCTAATTTCCAAAGGCTTCAAACTTCAAG	A	C	2	1	1	1	1	1	0	0	1	1	1	0	1	0	0	2	0	1	1	0	0	2	1	1	1	2	1	2	0	2	1	1	0	0	2	0	0	1	1	2	1	0	0	1	0	0
AX-365965941	AAAGGAGACATTACTGCCAATGACCC[A/G]CCACAGGATTGAATGTACGGTGGAAGAGGGAATGA	A	G	0	2	1	2	1	1	1	2	0	1	0	0	0	0	2	1	2	0	1	2	0	1	2	0	1	2	1	0	1	2	1	1	2	2	1	0	1	1	0	2	1	1	0	1	1	2
AX-365965950	TCATGCAAGTAATCTAATGCTTCAGCAACTCCAAC[C/G]GCCACTTTCAATCTTTCATTCCATGGAATCACCGG	C	G	1	0	1	0	0	0	0	0	1	0	0	0	0	1	0	0	0	1	0	1	0	0	1	0	0	0	0	0	0	0	0	0	0	0	0	0	1	0	1	0	2	1	0	0	0	0
AX-365965952	ACTCGACAGGGGGATGACTCAGAAGTAAATTGCAA[A/G]CAAAATATTTCAAGTAGAATTCCTCTTAACAACAG	A	G	0	1	1	0	0	0	0	0	0	1	0	1	0	0	0	0	0	0	0	0	0	0	0	0	0	1	0	0	0	0	0	0	1	0	0	0	0	0	0	0	0	0	1	1	0	0
AX-365965953	CAATAACACATGAAATCAATTCAATCCCATGCACT[A/G]GCAACCTCGGGGCCATGTCCACCATATCCTGCAGC	A	G	0	1	1	1	2	0	1	0	0	1	1	0	1	0	1	1	1	0	0	2	0	2	0	0	0	0	1	1	2	1	1	0	0	0	1	0	0	1	0	1	1	0	1	0	1	2
AX-365965958	AAGTGTGGATGCACAACAATAAACACGCCATGGCC[A/G]A	A	G	1	0	0	0	1	1	0	0	2	1	0	2	1	1	0	0	0	0	1	1	0	0	0	2	0	0	0	1	0	0	1	1	1	0	1	0	2	0	0	1	1	1	0	1	0	0
AX-365965961	TAATATCAGTGATTGCACTTTTCTTTGTACTCATT[A/G]TTATGCCTGAAACAAAGGGCCTTTCACTTGAGCAG	A	G	1	0	1	1	0	0	1	2	1	0	1	1	0	1	1	0	1	0	1	0	1	0	0	1	1	1	0	0	0	0	0	2	1	1	0	1	1	1	1	1	1	2	0	1	0	1
AX-365965962	CGTGGACTGAAACAGAGCATAGTTCAGAGAAAT[C/G]GAGGCCCTGTTGCCGGTGTAGCTGAAGTATGGGTA	C	G	2	0	1	1	1	2	0	0	1	2	0	1	2	1	0	0	0	2	0	1	1	0	1	1	1	1	1	0	0	1	0	0	0	1	0	0	2	0	2	1	1	0	1	1	2	0
AX-365965964	GATGAACCAGACTGGTCCTTGATGAATCCCAAATT[C/G]GTACCAGAGAAAGCAGAGTGAGAAGACGAGGATTC	C	G	0	0	1	2	2	2	1	1	0	1	1	1	0	1	1	0	1	2	1	1	0	1	1	1	1	1	1	0	1	1	0	1	1	0	1	1	1	0	0	0	0	0	1	1	0	2
AX-365965970	GTAGCATGAATTGACGACGAAGGCTTGGCTGCCAG[A/G]GGGTCACTTCGCATGCGTCTGGCATCCGATTACTT	A	G	2	1	1	1	1	2	0	0	1	1	1	0	1	0	0	2	0	1	1	0	0	2	1	1	1	2	1	2	0	2	1	1	0	0	2	0	0	1	1	2	1	0	0	1	0	0
AX-365965971	AAGATAATTTGCTTCTCATGTCAGAGCTGGCACAA[A/G]TGAAGAAACAGTGCAACGATCTCCTCCTGTTTCTG	A	G	1	0	1	0	0	2	0	0	1	0	0	1	0	1	0	1	0	0	1	0	0	0	0	0	0	0	0	0	0	0	0	0	0	0	1	1	1	0	0	0	0	0	0	1	0	0
AX-365965977	CCATTCTTCCTCCTCCCCATGACCAGGGGCCTAAA[A/G]CCATACGGATCCCTGACAGCCACCAATTTATCCAC	A	G	1	1	0	0	0	1	0	0	1	1	0	1	0	1	0	0	0	1	0	1	0	0	0	0	0	1	0	0	0	0	0	1	0	1	1	0	0	0	1	0	0	0	0	0	1	0
AX-365965981	TGGAGCTTCTATTCGAGTTGGCCGTGACACGGAAC[A/G]TGAAGGCAAAGGTTAGTTCTCTGTTTCTTTAATAG	A	G	2	1	1	1	1	1	0	0	1	1	1	0	1	0	0	2	0	1	1	0	0	2	1	1	1	2	1	2	0	2	1	1	0	0	2	0	0	1	1	2	1	0	0	1	0	0
AX-365965984	ATCACCAAGCACTCGTTACTTTCAAAAAACCACGA[A/G]TGCACATACAAATCTGTTCAAAAGGAAAA	A	G	2	1	1	1	1	2	0	0	1	1	1	0	1	0	0	2	1	1	1	0	0	2	1	1	1	2	1	2	0	2	1	1	0	0	2	0	0	1	1	2	1	0	0	1	0	0
AX-365965988	TCATGGACCTCCTCTACTGGAGCTGATTGGATA[A/G]GTTTTGGCTGTAACCTAGACACTTTGAGAACGTCC	A	G	2	0	0	0	1	2	0	0	1	0	1	1	0	0	1	0	0	0	1	1	1	0	0	0	1	0	1	0	0	1	0	0	0	0	1	0	0	0	2	0	1	0	0	0	1	0
AX-365965989	GGATTACGATGAGGTGATGCATGTAATTCATAAAT[A/T]CAATTGTGTTAAGGCTTGCTTAACGGGCCATGCCC	A	T	1	2	1	1	1	0	1	0	0	1	0	1	1	0	2	1	0	0	1	0	1	1	2	0	2	1	2	1	2	1	2	2	2	1	0	2	1	0	1	0	0	2	1	2	1	0
AX-365965991	TCGAGTGCCCTCCAGGCTCGGATGCATTTGGCTAT[A/G]TTGATGTCTACCATGATCGGCTTTTACTAATTGGA	A	G	1	0	0	0	1	0	0	0	0	1	0	1	0	0	1	0	0	0	0	0	0	0	1	0	1	0	1	0	1	0	0	1	1	0	0	1	1	0	0	0	0	1	1	1	1	0
AX-365965996	ATAAAATTGAGACTACCTGTATCAACAGTTACACT[A/G]CATCGTCCCTTCATAAATATGGGCAAAGGGCAGAA	A	G	1	1	0	2	2	0	1	1	2	1	1	1	0	1	2	2	1	1	0	0	0	0	1	0	1	0	1	1	1	0	2	1	0	1	2	0	0	2	1	1	1	0	1	1	1	2
AX-365965998	TCTGGGTTCTTGTACATTGTCCTTTTGCTGTGACA[A/G]ACTGGATTTGTCAATATCATCCTCGCTTGATTTTT	A	G	0	0	0	0	0	0	0	0	0	0	0	1	0	0	1	0	0	0	0	0	0	1	0	0	1	0	0	0	0	1	0	0	0	0	0	0	0	0	0	0	0	0	0	0	0	1
AX-365965999	CCTCACTGATTTGCGACCTGCCCACAAGAGCGAGA[A/G]TCACCGCCAATCATACATGTTTTCCGATGCAGAAA	A	G	0	0	0	1	0	0	0	0	0	0	0	0	0	0	0	0	0	1	0	0	0	0	0	1	0	0	1	1	1	0	0	0	0	0	0	0	0	0	0	0	0	0	0	0	1	1
AX-365966004	ATTTCGAGATTCTGGTTATAGACGGTTATGTAGTA[A/C]CTCCCCTGGATGTTATAAACACTGGCGTTTT	A	C	2	0	1	0	0	0	0	0	0	1	1	1	2	2	0	0	0	0	0	0	0	0	1	1	0	0	1	0	0	0	0	0	0	1	1	0	2	0	2	0	1	0	0	0	1	1
AX-365966007	ACAGATGATTCTGACAGGGAGTTGCAGGAACATGA[A/G]GCCTCAAATCTGGGGAAACGGAAAAGAGCCCTGAA	A	G	1	2	1	2	2	2	1	0	1	1	1	1	0	0	2	1	0	1	2	0	1	2	0	1	2	2	1	2	1	1	0	1	2	0	1	1	1	1	1	1	1	0	1	1	0	0
AX-365966008	AAAGGGCTGTTTGTAGGAAACAGGGCTATAGGAGA[A/T]GTATTGCTGTTCTGCCTCGGGCATAGTAGATCAAT	A	T	1	0	1	0	0	0	0	0	0	1	0	0	0	1	0	0	0	1	0	0	1	0	1	1	0	0	0	0	0	1	0	0	0	0	0	0	1	0	1	1	1	0	0	0	1	1
AX-365966011	TCATTTATAGCTGGAGAGCTGTTGGGTTGCTTAGC[A/G]GCACTTGGTGTCATATTAAAGTTGTCACCAGCTTT	A	G	1	1	1	1	2	0	1	1	0	0	1	0	0	1	0	1	2	1	1	1	1	0	0	1	1	2	2	0	0	0	1	0	1	2	1	1	0	1	1	1	0	1	1	0	1	1
AX-365966019	GAGTAAT[A/C]TGTTAAAGAATGCCAGCCACTTGACGTCAATTTGG	A	C	0	1	0	1	1	1	0	0	0	2	0	1	2	1	1	0	1	1	0	0	0	1	1	2	1	0	1	1	0	1	0	0	0	0	1	0	1	0	0	0	2	1	1	0	2	0
AX-365966021	CTCAGGCCTACCAACTCGAGCAAATGGATAGACCT[C/G]GTCTCCCAGAGTTTAGAACGAGACAATGATCGTTT	C	G	1	0	1	0	0	0	1	1	1	1	0	0	0	0	0	0	1	1	0	0	0	0	0	0	0	0	0	1	0	0	0	1	1	0	0	1	1	0	0	0	0	0	1	0	0	1
AX-365966022	CACTAGAAGATGCTGGTATAGAATTTGGATCTGCC[A/G]AAGGGGTGACCTTTCTAATATGCGTCTTTGGATAT	A	G	0	1	0	1	1	0	0	0	0	0	1	0	0	0	1	1	0	0	1	1	0	1	0	0	1	1	0	1	1	1	0	0	0	0	1	1	0	2	0	1	0	0	1	0	0	0
AX-365966030	CCACACACAGTGAATCAACGAAGTGGAGGAGTACA[C/G]TGGATTGTGCAGCTGCTGC	C	G	0	1	1	0	1	0	0	0	0	0	1	0	0	1	0	0	1	0	0	1	0	1	0	1	1	1	0	1	1	2	0	0	1	0	0	1	0	2	0	2	0	2	1	0	0	0
AX-365966032	AGGGGCTTCTGGCCATTTTCGCTGTAATTGTCGGT[A/G]CCATTTTCATATCGAAGCTCAAATCCAAGAAGCT	A	G	0	0	0	1	0	0	0	0	0	0	0	0	0	0	0	0	0	0	0	0	0	0	0	0	0	0	0	0	0	0	0	0	0	1	0	0	0	0	0	0	0	0	0	0	0	0
AX-365966039	TAAGAAAAACGAAAAGAGGAGAGATACAAGTGAAA[A/G]GAAGAAGTCAGACCCATTACAAGAGGTAACTTTGG	A	G	0	1	1	1	0	0	0	1	0	0	0	1	0	0	0	1	2	1	1	2	1	1	0	0	0	2	0	2	0	0	1	0	0	1	1	1	1	2	0	1	1	0	1	0	0	0
AX-365966048	GGTAGGGATTTAGAAAGGTCGTAATTATACTCGAA[A/G]ACTCAAGTCACTATTACTACCTAACACAGTTAATT	A	G	2	1	1	1	1	1	0	0	1	1	1	0	1	0	0	2	0	1	1	0	0	2	1	1	1	2	1	2	0	2	1	1	0	0	2	0	0	1	1	2	1	0	0	1	0	0
AX-365966054	TGATCCTC[A/G]ATCCCTGCCAAAGGTAAGAGTTGTTTCTTTGCTGC	A	G	0	0	1	0	1	1	1	0	2	1	2	1	1	0	1	0	0	2	1	1	2	0	0	0	2	1	2	1	2	0	1	0	0	1	0	2	1	0	1	1	0	2	1	0	1	0
AX-365966056	TCTCAATAAATATTTCTGGGAGCTTTAGCCAAGTT[A/C]TATGGTTTCTGTAAACGCAAATGATTCAAAAATCC	A	C	1	0	0	0	0	0	1	0	0	2	0	1	0	1	0	0	0	0	0	0	0	1	0	2	0	0	0	0	0	1	0	2	2	1	0	0	1	0	1	1	1	0	0	2	1	0
AX-365966057	CTTCTATATTGATATATTTAATGTTTACACCATCC[A/G]AAACG	A	G	1	0	1	1	0	1	0	0	1	0	0	0	1	2	0	1	0	0	0	0	1	1	1	1	1	0	1	0	0	1	1	0	0	0	0	1	2	0	0	1	2	1	1	1	0	1
AX-365966059	CCAATGCAGTTTGAAGGCAACAAAATACAAAACCA[A/G]GCATCTCAGTAACCACTCCCCACCTCCTCATGTTC	A	G	0	0	0	0	0	0	0	1	0	0	0	0	1	0	0	1	0	0	1	0	0	0	0	0	0	0	0	0	0	1	0	0	0	0	0	0	0	0	0	0	0	0	0	0	0	1
AX-365966068	TAGCTCATCTTCATTGGATTTTTACCTAGGATATA[A/G]TTTATCTGTA	A	G	1	0	1	0	0	1	0	0	1	0	0	0	0	0	0	0	0	0	0	0	1	0	2	1	0	0	0	0	0	0	0	2	1	0	0	0	0	0	0	0	0	0	0	2	1	0
AX-365966071	AAGTCAATCTTGTGGGCAACTCCAGCTTTCTCAAT[A/T]ATAGGCAGTCCGATATCATAGTTCTCTCTGTTGAT	A	T	1	1	1	1	1	0	2	0	0	1	1	0	1	0	2	0	1	0	1	2	1	0	1	1	1	1	1	0	2	0	1	0	2	1	1	1	0	1	0	2	0	0	0	2	1	2
AX-365966074	AGGCTACTATTCCTAGTAAACATAGCCTAGATTTG[A/G]ATTCTGTGTCAATGTT	A	G	0	0	0	0	0	0	0	0	0	0	0	0	0	0	0	0	0	0	0	0	0	0	0	0	0	0	0	0	0	0	0	0	0	0	0	1	0	0	0	0	0	0	0	0	0	1
AX-365966075	TTGCACTAAC[A/G]TATTTTCCAATGATGTTGTAACATGAGATCAACCA	A	G	2	1	1	1	1	2	1	1	2	2	1	2	1	1	2	1	1	2	1	1	2	1	0	1	2	1	1	2	1	1	1	1	0	1	1	1	2	2	2	2	2	2	1	2	2	1
AX-365966078	CCGGATGCTCTTCGGCTTTAGAAGCGACCAGCTCC[A/G]TTGTCGA	A	G	1	2	1	0	0	0	1	1	0	0	0	1	0	0	0	2	1	0	1	2	0	0	1	1	0	1	2	1	0	0	0	1	0	0	1	0	0	1	0	2	1	0	0	0	0	2
AX-365966081	AATACAAGAATGACTATGCTATCACCAAAGACTCT[A/G]CAAAGTAGGAAGCAAATATGAAATTAACCAACCTG	A	G	0	0	1	0	2	1	1	1	0	0	1	0	0	0	1	0	0	0	1	2	1	1	1	0	0	1	1	1	0	1	0	0	0	0	1	1	1	0	0	0	0	1	1	0	0	0
AX-365966084	TGT[C/G]CGGTTGGGACCCCCAGATCCATCCTGCATCATATA	C	G	0	0	0	0	0	0	0	1	0	0	0	0	1	0	0	1	0	0	1	0	0	0	0	0	0	0	0	0	0	1	0	0	0	0	0	0	0	0	0	0	0	0	0	0	0	1
AX-365966086	CTCCTGTGAGAAGTGGCTCCGAAACCAGTAGTGAC[A/G]CCATAGGTATCCGTCCCCTTAGTCATCTG	A	G	0	0	0	1	0	2	0	0	1	0	2	0	1	1	2	0	2	1	2	1	1	1	1	1	1	2	0	1	1	0	1	0	1	0	2	2	1	1	0	0	2	0	1	1	2	1
AX-365966087	CGCGAGTGGCTCTCATAAGTAAACTGGAATGCAAT[A/G]GTCAACACAGATCTCAGATTCGAGTTGGTGCCAGA	A	G	1	1	1	2	1	1	2	1	1	0	2	0	0	1	1	1	2	0	1	2	1	2	1	0	1	2	2	1	2	1	1	1	0	2	2	1	1	2	0	1	0	2	2	2	0	1
AX-365966091	TCTGGGCTGGTAGGGAACCTTTTTGAATCTGCGTC[A/G]ATGTAGCTTGAAATAACAAAACATTTTAATCAAAG	A	G	1	1	2	1	0	1	1	0	2	0	0	1	1	1	1	1	2	0	2	1	2	1	2	2	1	2	1	2	0	0	1	2	1	1	0	2	1	2	1	2	2	1	2	2	2	1
AX-365966096	AATACAATGCGACAGGCAGTTTTACGGCAGAGAGG[A/G]A	A	G	1	0	0	0	0	0	0	0	0	0	1	0	0	0	0	0	0	0	0	0	0	0	0	0	0	0	0	0	0	0	0	1	1	0	0	0	0	0	1	0	0	0	0	1	0	0
AX-365966097	TAGTGTT[C/G]CTGTTACGGGGTTCGCCAAGTGGGAGATGAGACTT	C	G	0	0	0	0	0	0	0	0	0	0	0	0	0	0	0	0	0	0	0	0	0	0	0	0	0	0	0	0	0	0	0	0	0	0	0	0	0	0	1	0	0	0	0	1	0	0
AX-365966099	CCA[A/G]GCACAAAATTCTGCCGTTCCAAAGCCCGAGAACAC	A	G	1	2	1	0	0	0	1	1	0	0	0	1	0	0	0	2	1	0	1	2	0	0	1	1	0	1	2	1	0	0	0	1	0	0	1	0	0	1	1	2	1	0	0	1	0	2
AX-365966105	TGTTTTTTCAGAGAGAACGAGAATGTTATCACTAT[A/C]ATTGTGCGAATTTCAATGTTGAATACAAGAATGAC	A	C	0	0	1	0	2	1	1	1	0	0	1	0	0	0	1	0	0	0	1	2	1	1	1	0	0	1	1	1	0	1	0	0	0	0	1	1	1	0	0	0	0	1	1	0	0	0
AX-365966108	TTAATATTATATTTATATCAACGCACAGTTACTTC[A/G]CATGGAAGCACTAGGCAATAGGCAGGACTACCATC	A	G	1	1	0	0	1	1	1	0	1	0	1	1	0	1	0	1	0	2	0	0	0	1	0	1	0	0	0	1	1	1	1	0	0	0	1	1	2	0	1	1	0	0	1	1	2	0
AX-365966113	GGGTCAGTTGCACCTATGAGTTTGCGTCCGTACTT[A/G]AT	A	G	0	0	0	0	0	0	0	0	1	0	0	0	0	0	0	0	0	0	0	0	0	0	0	0	0	0	1	0	0	0	0	0	0	0	0	0	0	0	0	0	0	0	0	0	0	0
AX-365966116	ACTACAAC[A/C]AATGCAGAAACATGAATGTACTACCTGCCAATTCA	A	C	1	0	1	0	0	0	0	0	0	1	0	1	0	1	1	0	0	0	0	1	0	0	1	1	1	1	1	0	0	1	0	2	2	0	1	1	1	0	0	0	2	0	0	1	1	0
AX-365966117	TGTATTTATTATCTGGTAGAATGAATTTGAGTGTA[A/C]TATGAGACAATAAAGCTAGAAATAAGAATACAAGT	A	C	0	0	1	1	0	0	2	1	0	1	0	0	1	0	1	2	1	0	1	1	2	2	1	0	1	1	1	2	0	1	1	1	0	1	1	0	0	2	1	1	1	1	2	1	0	0
AX-365966122	CCGAATTGCATCGAATTTGCCTTTGTGTTCATGGG[A/G]GCCTCTGTCCGGGGCGCCATTGTGACCACGGCCAA	A	G	1	0	0	0	0	0	0	0	0	0	1	0	0	0	0	0	0	0	0	0	0	0	0	0	0	0	0	0	0	0	0	1	1	0	0	0	0	0	1	0	0	0	0	1	0	0
AX-365966130	CTGAGAACCATCATAAGAGTAGTCTATAATGCCTT[C/G]GCA	C	G	2	1	1	1	2	0	1	2	0	0	1	1	1	2	2	2	2	1	2	1	2	1	2	2	2	2	2	2	1	1	1	1	2	1	1	1	1	2	1	1	1	2	1	1	2	2
AX-365966144	TTAATAAATCTTCTCTTTTACAAGAAGGAAAGGTA[A/G]TAGCTGCAGCGGCATCCTCATGCAGAGGCAAGGTC	A	G	0	0	0	0	0	0	0	0	1	0	0	0	0	0	0	0	0	0	0	0	0	0	0	0	0	0	1	0	0	0	0	0	0	0	0	0	0	0	0	0	0	0	0	0	0	0
AX-365966152	AATTTGTAACTTCATCTCAGCAGAGTTATCTACAC[A/G]ATCATTTTACCGATTACTTTCCACTCTGACCACTT	A	G	2	2	2	2	2	0	2	1	0	1	2	0	2	1	2	2	2	1	1	2	2	1	2	1	2	2	1	2	2	1	1	0	2	2	2	1	1	2	0	1	1	1	1	1	1	1
AX-365966154	CAATAATCCGGATCAGTCCAGGGAAACCGGGATTT[C/G]TAGGTATACGCTATTGGTATTGTTCAGTGAGTAGT	C	G	0	2	1	1	1	1	0	0	1	1	1	1	0	0	0	0	0	0	0	1	0	1	0	0	1	1	0	0	0	0	2	0	0	0	1	1	1	1	0	1	0	0	1	0	0	0
AX-365966161	GTAAACGCCGAGTCATGGAAGTGCATACGCTGTGT[A/G]AAACGCAAAACATATGATGCTACCTGCAGAATGGC	A	G	1	0	0	0	0	0	0	0	0	0	0	0	0	0	0	0	0	0	0	0	0	0	0	0	0	0	0	0	0	2	0	0	0	0	0	0	0	0	0	0	0	0	0	2	0	0
AX-365966168	TGCTGGCAACTGCGCCCTCTTCTATTACTGCTGTC[A/G]CTCATCTTGGTCTCGGAGCCCATGCAGAGGGCAAC	A	G	0	0	0	0	0	0	0	0	0	0	0	0	0	0	0	0	0	0	0	0	0	0	0	0	0	0	0	0	0	0	0	0	0	0	0	0	0	0	0	0	0	0	0	0	1	0
AX-365966171	CGGCGAGCAAGGACAAGCTAAGTAACCAACTAGCT[A/G]CTGGAAGTTACAGAGGAGCAAGGTTTGTGCAGGGC	A	G	0	0	0	0	0	0	0	0	0	0	0	0	0	0	0	0	0	0	0	0	0	0	0	0	0	0	0	0	0	0	0	0	0	0	0	0	0	0	0	0	0	0	0	0	0	0
AX-365966172	GTGCATTTCCTTCATCGTCCACAAGCCCGAATAGT[A/C]TTAGGTTTAATCAATTTGTGCGCGTCTTCTGTTCT	A	C	0	0	0	0	0	2	0	1	1	1	0	1	1	0	0	0	1	0	0	0	0	1	1	1	1	0	1	1	0	0	0	1	0	1	1	0	1	0	0	0	2	1	0	0	0	0
AX-365966183	ATAGGCAAACAATGTTGAGATAATAACGAAGGAGA[C/G]GAGTAGAGAGAGAGTTTTCCTTCGCATAATAATCC	C	G	1	1	0	0	0	1	0	0	0	1	0	0	0	0	1	0	0	0	1	1	0	0	1	0	1	1	1	1	0	0	0	0	1	1	0	1	0	0	0	0	0	0	1	1	0	1
AX-365966192	ACCTCATTGTCAGTTATGCAGGCTGTAGGGTCAGT[A/C]ATGACCAATAAGTACAGTGAAGGTTATCCTGGTGC	A	C	2	1	1	2	2	2	1	1	1	1	1	2	1	1	2	2	1	2	1	2	1	1	1	1	1	1	1	1	1	2	1	0	0	1	1	1	1	2	1	2	2	1	1	0	2	1
AX-365966195	AACTCATTTCCTCCATAGTATCTTGCACCAGGATA[A/G]CCTTCACTGTACTTATTGGTCATTACTGACCCTAC	A	G	2	1	2	2	2	2	1	2	1	1	1	2	1	1	2	2	1	2	1	2	1	2	1	2	2	1	1	1	2	2	1	0	0	1	1	1	1	2	1	2	1	1	1	0	2	1
AX-365966206	GGGCACCGATGCTTTCAAAGGGTTGCCCTCTGCAT[A/G]GGCTCCGAGACCAAGATGAGTGACAGCAGTAATAG	A	G	1	1	0	2	2	1	0	1	2	1	0	2	1	1	2	1	1	1	1	1	1	2	0	1	1	1	0	1	0	2	0	1	0	0	1	2	1	2	1	1	1	0	0	1	1	1
AX-365966208	GTTAGTTTTGTGTTGGTTTCAACTACTTCTCCAGA[A/G]ACAGGAGACATAATATCACTAGTTGCTTTTACACT	A	G	0	0	1	0	0	0	0	0	0	0	0	0	0	0	1	0	0	0	0	0	1	0	1	1	1	0	0	0	0	0	0	1	2	0	1	0	0	0	0	0	1	1	0	1	0	0
AX-365966214	CTTCTGCCTTCGGTTTACTTGGGCCAAACTCCAGC[A/G]ATGGCCGTTTTAATCTACAATGGCACTCTCTTCAA	A	G	0	1	0	1	0	1	1	2	1	1	2	0	1	1	1	2	1	1	0	1	2	1	2	1	1	1	2	1	0	1	0	2	2	2	1	0	0	0	1	1	2	1	1	1	2	2
AX-365966221	AACAACATACAGACAACTTCATATTCAAATTCAAC[C/G]GGGCAACTTGTAGAGAATTGTTGGCCATTTCCAG	C	G	0	1	0	0	1	0	2	0	0	0	1	0	1	0	1	0	0	0	1	0	0	1	0	1	1	1	1	2	1	0	1	0	0	0	0	1	0	1	0	1	0	1	1	1	0	2
AX-365966224	GCCTTCCTACTATGTAACTGCAATTAACATAACGA[A/G]CCTGTTGTCAACTTGACTCTTATCTGCTAAGATAT	A	G	0	0	0	1	0	1	0	0	1	0	1	1	0	1	0	1	0	1	0	0	1	0	1	1	1	0	0	0	1	1	0	1	2	1	1	0	0	0	1	0	0	1	0	1	1	1
AX-365966240	GGGTGAATTGAATA[A/T]AGTTTAAGGATCATGGAACTAGAGTTCGAGACCAG	A	T	0	0	0	0	0	1	0	0	2	1	0	0	1	1	0	0	0	1	1	0	0	0	0	0	0	0	0	1	1	0	1	0	1	0	0	1	0	0	1	0	1	0	1	2	1	0
AX-365966243	AGAAAAAGGGATTCCAGATGGACAGTATTGTAGAG[A/G]CAAGCTATGAGATGGGGCATGCTGCAGATGTATCT	A	G	0	1	1	1	1	1	2	2	0	0	1	1	1	0	2	2	2	1	2	1	1	2	2	0	2	1	1	2	1	1	1	1	1	1	2	2	1	2	1	1	1	2	2	1	1	1
AX-365966245	CTCCCTGGTATTTTCTCCGCTGTGATAAAGCAAAA[A/C]TGCTTGCGTCCGCTGAGAATCACCAAATTGTGCCG	A	C	0	1	0	1	0	0	0	1	0	0	1	0	0	0	1	0	0	0	1	1	0	1	0	0	0	1	0	1	1	1	0	0	0	0	0	1	0	0	0	0	0	0	1	0	0	0
AX-365966247	AGACCCGCGGCTTTGTAATCTAAGATAACATACAG[A/G]AAATGCCTAA	A	G	2	1	2	2	1	1	1	1	1	2	2	1	1	2	2	1	2	1	2	1	2	2	0	1	2	2	1	2	1	1	2	0	1	2	2	1	1	2	1	2	1	2	1	1	1	1
AX-365966251	CAACAACACACTACTTTGCTAGGAACTTTCAAGTT[A/C]TTGGATACTGCCCTCGCTTCTCCCCATGTACTCTG	A	C	0	0	0	0	0	0	1	1	0	0	0	0	1	0	0	1	1	0	0	0	0	1	0	0	0	0	0	0	0	0	0	0	0	0	0	1	0	0	0	0	0	0	0	1	1	0
AX-365966253	TTTGCACCACTAGGTTCCTTCTTTTCAACAGCTTT[A/G]ATGACTCCTACAGCAACCGTCTGACGCATGTCCCT	A	G	0	0	1	0	0	0	0	0	0	0	0	0	0	0	0	0	0	0	1	0	0	0	0	0	0	0	0	0	0	0	1	0	0	1	0	1	0	0	0	0	0	0	0	0	0	0
AX-365966254	CATGTTGGACTACAACAACTTGCACCATTCGAATA[A/G]TGGGTGCCTTGAATGTATTGTACACAGAGTTGCAC	A	G	0	1	0	0	1	0	2	0	0	0	1	0	1	0	1	0	0	0	1	0	0	1	0	1	1	1	1	2	1	0	1	0	0	0	0	1	0	1	0	1	0	1	1	1	0	2
AX-365966259	AGTCTGACAAATGACTGGGAAGAACACTTGGCAGT[A/G]AAACACTTCTCTGTTGAGGGACAGCTTGAGTTCAA	A	G	0	1	0	1	1	0	0	1	0	0	1	0	1	0	1	1	1	1	0	1	1	1	0	0	1	0	0	1	0	0	0	0	0	2	1	0	1	2	0	1	0	0	0	0	1	2
AX-365966262	GATATAGGTTCAATAATCCCTTTAGTAATCATAGC[A/G]CGAAGCAACCTTGTATCCAAATCATCGGCAGCTCT	A	G	1	1	0	0	0	0	0	0	0	0	0	0	0	0	1	0	0	0	1	0	0	0	0	0	0	0	0	1	0	0	0	0	0	0	0	1	0	0	0	1	0	0	0	0	0	0
AX-365966272	GCAGGCTTAGTCAGTTTCAGGAATGGGAATTATCA[A/G]TTGAGTCAAAAA	A	G	0	1	0	2	1	0	1	1	0	1	1	0	0	0	1	1	2	0	2	1	0	2	0	1	0	1	0	0	0	2	1	0	0	2	2	1	0	1	2	0	1	1	1	0	0	2
AX-365966275	AAGGACGTTAAGATCCAGGGC[A/G]TATGGTATGCACAAATTGAAAAGCCTTAGCTCTCC	A	G	2	1	1	0	2	1	2	2	1	1	2	1	1	1	1	1	0	1	0	0	1	0	1	1	0	2	0	1	1	0	0	1	0	1	2	2	2	1	1	1	1	1	1	0	1	0
AX-365966276	ATTAAGAATCTTAATACCAAATTGTCAGAAGAACG[A/C]CAGGCCGAATTTAA	A	C	1	1	0	0	0	1	0	1	0	1	0	1	1	1	1	1	0	1	0	0	0	0	0	0	1	1	0	0	1	0	0	0	0	1	0	0	0	0	1	0	0	0	0	0	0	0
AX-365966284	CTATCCCCATCAAGAATCATACCGGCAGCTAGGGG[A/G]CGTTTTGGAACTACCAGTACAGGCTCGCGGGCAAC	A	G	2	1	0	1	1	2	1	0	2	1	0	0	1	0	0	1	0	1	1	1	1	1	0	1	0	1	1	0	1	1	0	1	1	1	1	0	1	0	1	1	1	1	0	2	2	1
AX-365966285	TAGGGGACGTTTTGGAACTACCAGTACAGGCTCGC[A/C]GGCAACATCTCGCCGCCTTCTTGCTAGTGGTTT	A	C	2	1	0	1	1	2	1	0	2	1	0	0	1	1	0	1	0	1	1	1	1	1	0	1	0	1	1	0	1	1	0	1	1	1	1	0	1	0	1	1	1	1	1	2	2	1
AX-365966293	GGTTTCTCTAGCGGAAAGGCTCTGTTCGTCTTGGC[A/C]CTGTGTTTTCTGCTGGGGTTTGAAATGGCGGCGGC	A	C	1	1	0	1	0	0	0	0	0	1	0	0	1	0	1	0	1	0	0	1	1	1	0	0	0	0	0	1	1	0	1	0	0	0	1	1	1	0	0	1	1	1	0	0	0	0
AX-365966298	AACGGTGCCCTCTTGGGAACAAAGAGGACGGCCTT[A/G]AACTCAAGCTGTCCCTCAACAGAGAAGTGTTTCAC	A	G	0	1	0	1	1	0	0	1	0	0	1	0	1	0	1	1	1	1	0	1	1	1	1	0	1	0	0	1	0	1	0	0	1	2	1	0	1	2	0	1	0	0	1	2	1	1
AX-365966304	CGGTCAGAGACGACAACTTTCTCCACCTTGTCCCC[A/G]AGAATATCCTTGATAACTTTGCAGAGACCATCAAA	A	G	0	1	0	1	1	0	0	1	0	0	1	0	1	0	1	1	1	1	0	1	1	1	0	0	1	0	0	1	0	0	0	0	0	2	1	0	1	2	0	1	0	0	0	0	1	2
AX-365966308	CGAACGGTAGAGACGCTCTCTGTTCCTTCCCCTAC[A/C]GATTGCAGTGACTTATGCAAAGCGAAAACTCAGAA	A	C	0	0	1	0	0	0	0	0	1	0	0	1	1	0	0	0	1	0	0	0	0	0	0	0	0	0	1	0	0	0	0	2	0	0	0	0	0	0	0	0	0	1	0	0	0	0
AX-365966325	GCCAAGACG[A/C]ACAGAGCCTTTCCGCTAGAGAAACCCATTTCTGCT	A	C	1	1	0	1	0	0	0	0	0	1	0	0	1	0	1	0	1	0	0	1	1	1	0	0	0	0	0	1	1	0	1	0	0	0	1	1	1	0	0	1	1	1	0	0	0	0
AX-365966327	CAGAAGCTGGTCGTCGTCGTTATGACTCACCGTGG[A/C]CGTCGTTCTAATGTGGCGCCTGCGGAGGCTCCGGC	A	C	1	1	0	1	0	0	0	0	0	1	0	0	1	0	1	0	1	0	0	0	1	1	0	0	0	0	0	1	0	0	1	0	0	0	1	1	0	0	0	1	0	0	0	0	0	0
AX-365966328	GCA[A/G]TTCTTCTGCATAACTTATGGAATAGTATTAGCTGC	A	G	0	1	0	1	1	1	1	0	1	0	2	1	1	0	0	1	2	1	1	0	1	0	1	0	2	0	1	1	1	0	1	1	0	1	2	0	1	2	0	1	1	1	0	0	0	1
AX-365966340	TGGCGGCTTTTAGGTGGATGGGCTCTTATGTGTCA[A/G]TGATGGTCTGGTGATGTTCAGTTGTCGTCCTGCTT	A	G	0	0	0	0	0	0	0	0	0	0	0	0	0	0	0	0	0	1	0	0	0	0	0	0	0	0	0	0	0	0	0	0	0	1	1	0	0	0	1	0	0	0	0	0	0	0
AX-365966346	GGGCCGCAGGAATTTACATCATTGTGGCACAGTCT[A/C]CAAGCGTGGCGGGCAATCTTTGAGAGGTTTGACAG	A	C	0	1	0	2	1	1	0	0	1	0	1	0	1	2	1	1	0	1	1	1	1	2	0	2	1	0	2	1	0	2	1	1	0	0	0	0	0	0	0	1	2	1	0	1	1	0
AX-365966347	ATGCGCTTCTTAGTTTGGGATATTCGGTATCACAG[A/G]CAATATTGCAAATTCTGGTTTCAAAATATGACAAG	A	G	0	1	0	2	1	1	0	0	1	0	1	0	1	2	1	1	0	1	1	1	1	2	0	2	1	0	2	1	0	2	1	1	0	0	0	1	0	1	0	1	2	1	0	1	1	0
AX-365966353	AGTGAAAAACCAAGAGAGTTCAAGTTCATCTACCT[C/G]TGCATCCTCTCCTGTAAATCATTCGTCTTATTAT	C	G	1	1	1	1	0	2	0	0	0	1	0	0	1	1	1	0	0	0	1	1	0	1	1	1	1	1	1	0	1	1	0	1	2	1	1	1	0	0	0	1	0	0	0	2	1	1
AX-365966356	TAAAGATCAC[A/C]CATAATACACTTCAGTTGAAGAGCAGAGAAGACAA	A	C	0	1	1	0	0	0	0	1	0	0	0	0	0	0	0	0	0	0	0	0	0	0	2	1	0	1	0	0	0	0	0	1	2	0	0	0	0	0	1	0	0	0	0	1	0	0
AX-365966360	TGGAACCAATTATCTGTGCCT[A/G]TACTTGTAAGCCGGAATCAGTTAAGAATACCCCAC	A	G	2	1	0	1	1	1	1	1	1	2	1	1	1	1	0	2	1	1	1	0	2	1	2	0	0	1	2	1	1	1	0	1	1	0	1	2	1	1	0	0	0	1	1	1	1	2
AX-365966378	GCAGGACGACAACTGAACATCACCAGACCATCACT[A/G]ACACATAAGAGCCCATCCACCTAAAAGCCGCCACG	A	G	0	0	1	0	0	0	0	0	0	0	0	1	0	0	0	0	0	0	0	0	0	0	1	0	0	1	0	0	0	0	0	1	1	0	0	1	0	0	0	1	0	0	1	0	0	0
AX-365966379	ATGGCGCTCGCAATAAACCAGTTCGCCCCACGTCA[A/G]TCCTCTTGGTCTTTTCAGGGATTTTCGTCTTCAAA	A	G	1	0	1	0	0	1	1	0	1	1	0	0	1	1	1	2	2	0	1	1	0	0	2	0	2	1	1	0	0	0	2	1	2	1	1	0	1	2	1	1	1	0	0	2	0	1
AX-365966382	GGAAACAGCGACCTCTGGATGTTGTAATCGGCAAG[A/G]GTTCTCCCGTCCTCGAGCTGCTTTCCGGCAAAGAT	A	G	0	0	1	0	0	1	0	0	1	1	0	1	2	1	0	1	0	1	0	1	0	0	1	1	0	1	1	0	0	1	0	2	1	0	0	1	0	0	0	1	1	0	1	1	0	0
AX-365966383	ACCTTATGATTTCTGGGTCAGTACCTGGTGCAAAT[A/G]CTGGCTGTGCAGGAGGGTATGCGTAAGGAGTTCCA	A	G	0	1	0	2	1	1	0	0	1	0	1	0	1	2	1	1	0	1	1	1	1	2	0	2	1	0	2	1	0	2	1	1	0	0	0	1	0	1	0	1	2	1	0	1	1	0
AX-365966399	ATATGCAGACAAAATAATGAATTTACTCTTCAGCA[A/G]CCACAACTGAGATCTCCCCTCTCTCCAGCAAGTCA	A	G	0	0	0	0	0	1	1	1	0	0	0	1	0	1	0	0	1	0	1	1	1	0	1	0	0	1	0	0	1	1	0	1	0	1	1	1	0	0	0	1	0	1	0	0	1	0
AX-365966405	TCATGCAATGCTGGTTTTACATACTCAGAACCCTC[A/G]TTACTTCCGTCCAACTTTTGCTTCAGAAATTGCTG	A	G	0	0	0	1	1	1	0	0	2	0	0	1	0	0	0	0	0	1	0	0	0	0	1	0	0	0	0	0	0	1	0	1	1	0	0	0	1	0	1	0	0	0	0	2	1	0
AX-365966407	AGTAGCCTTGGCCACCAGAGGCACGGCTTTCTGCA[A/G]GGCCAGGCCGAATGCTTCGTCCATGTTCAGACCGT	A	G	2	1	1	0	1	1	1	0	2	1	0	1	2	2	0	0	1	1	0	0	1	0	0	2	0	0	0	0	0	0	1	0	0	1	0	0	1	0	1	1	2	0	1	0	1	0
AX-365966423	TTTTAGTTACTCGGCAA[A/G]GAAATAATCCTGCAAGTAATCTTCCAATCTTTCCT	A	G	1	2	1	1	2	0	1	1	1	0	0	1	0	1	1	1	1	0	2	0	1	0	2	1	0	0	2	1	1	1	1	2	2	2	1	1	0	0	0	1	0	0	0	2	1	1
AX-365966426	GTAGGGGCATCATAATCCGGGATGTTCATCCAAAG[A/G]CCATGGGAAACAGCAGTGGATATTCCGTGACGAAG	A	G	0	1	0	0	0	0	0	0	0	0	0	0	0	0	0	0	0	0	0	1	0	0	0	0	0	0	0	0	0	1	0	0	0	0	0	0	0	0	0	0	0	0	0	0	0	0
AX-365966427	GGTGGTAATCATTATCAGATTGGTTGGAGAGCCGA[A/T]GAAATCACAACGGGCGCCTAGAGCACCCTTGCCCC	A	T	0	0	0	0	0	0	0	0	1	0	0	0	0	1	0	0	0	0	0	1	0	0	1	0	0	0	0	0	0	0	0	1	0	0	0	1	0	0	0	1	0	0	0	1	1	0
AX-365966428	CCTCTGCTTCTCCAAGGTTCGCTTCGCTACAATCA[A/G]TAT	A	G	0	0	0	0	0	1	1	0	0	0	0	0	0	1	0	0	0	0	1	0	0	1	1	0	0	0	0	0	0	0	0	0	0	0	0	0	0	0	0	1	0	0	0	0	1	0
AX-365966438	TTGTGTGGCTGACGAGTGGTGAGCAGCGAG[A/G]GTCCTAAAATCATTATGGCTGGAGGAATGATGGCG	A	G	1	1	0	1	1	0	1	1	0	2	0	0	0	0	1	1	0	2	1	1	1	0	0	0	0	1	2	1	1	1	0	0	2	0	1	0	1	1	1	2	2	0	2	0	2	1
AX-365966444	AGGTACTTAAATTCCAAATATAGAGAATCCAGCCA[A/C]TGAATACTGTTAGATCTGTTACCATCAAATCTAGA	A	C	0	0	0	1	0	1	0	1	0	1	0	0	0	0	1	1	0	0	0	1	0	0	1	0	1	0	0	0	0	1	1	0	0	0	0	0	0	0	0	1	1	1	1	0	0	0
AX-365966451	TGAATGAGAAACATACTCGACTTCATCTAACTCCA[A/C]ATCCACCAACTCGTACCCA	A	C	0	0	1	0	0	0	1	0	1	1	0	1	1	1	1	0	1	1	1	0	0	1	1	1	0	1	1	1	0	0	1	1	0	0	1	0	0	0	1	0	1	0	1	1	0	0
AX-365966463	ACCTCAGCATGAGCATCACTTTGACGAATTCTTCG[A/G]GTAGGAGTTC	A	G	0	0	1	0	0	1	0	0	0	1	0	1	1	1	0	1	1	1	1	0	0	1	1	2	0	0	0	0	0	0	0	1	1	0	1	0	0	0	1	1	0	1	0	2	2	1
AX-365966465	CCGGAGGATTCAAAGGCGTTTCTTGTGGTAAGGCA[A/G]TCTGCTCTTCGCCAAAAGCCATTGCAGGATCCTGA	A	G	0	0	1	0	0	0	0	0	0	1	0	0	2	1	1	0	0	0	0	0	0	0	0	2	0	0	0	0	0	1	0	0	0	1	0	1	0	0	1	0	0	0	0	1	1	1
AX-365966468	GCCTCTGTAACTTCTGCCGGCCGCGGTCTTGCCGT[A/G]AAATTTCAGGTACGAGCGCTTGGACGAAAATACGG	A	G	0	0	1	0	0	0	0	0	0	0	0	0	0	1	0	0	1	0	0	0	1	0	0	0	0	0	0	0	0	0	0	0	0	0	1	0	1	0	1	0	0	0	0	0	0	0
AX-365966470	AAC[A/G]AACTCAGCGGTTCTGTTGACGATGATACGTCCGAT	A	G	0	0	0	0	0	1	1	0	0	0	0	0	0	1	0	0	0	0	1	0	0	1	1	0	0	0	0	0	0	0	0	0	0	0	0	0	0	0	0	1	0	0	0	0	1	0
AX-365966471	GAGCATGGTAGTAGCATCTTTTAGGGCATAGTCAA[A/T]GCACAGTAAAACAAATCTGCTTGTGTAGAATTTGG	A	T	1	0	0	0	0	0	0	0	0	1	0	1	0	1	0	0	0	0	0	0	0	0	0	1	0	0	0	1	0	0	0	1	0	0	0	0	1	0	1	1	1	0	0	0	1	0
AX-365966476	TTAA[A/G]GTCCCTATCATTTGAGAGTGCCCATACAGCTTTCT	A	G	1	1	1	2	0	2	1	1	1	1	2	1	2	1	1	1	0	1	1	0	2	2	0	2	1	0	1	0	1	1	1	0	0	1	1	0	0	0	1	0	1	1	1	0	1	1
AX-365966478	GCGGCCACAACGTTGCCCACTGGTAGCGCAATCAT[C/G]AGCGACGCCATTTTTCTTCTTCTTCTTTCCTTTCT	C	G	0	0	1	1	1	0	1	2	0	1	1	1	1	1	2	2	0	1	0	0	1	1	1	0	2	1	1	2	1	1	1	1	2	0	1	0	0	2	0	2	0	0	0	1	0	1
AX-365966479	TGAAGTTTGCTAAGTCTTGAGAGTTTTATCTTGTC[A/C]ATAACTAATAAGTTACCTTGATATAGTGAACTCCG	A	C	0	1	0	0	0	1	1	0	0	1	1	0	1	1	0	0	0	1	0	0	1	0	0	1	0	0	0	1	0	0	1	1	0	0	0	0	1	0	1	1	1	0	0	0	1	0
AX-365966484	TCTGCGCCTGTTACTGCAAATTTCTGCTACAAGAT[A/G]ACATCGGTTAGTCTTGTTGTGTTGCACTATTCAGA	A	G	1	0	0	0	1	0	0	1	0	0	0	0	0	0	0	0	0	0	0	0	0	1	1	0	0	0	1	0	0	0	0	0	0	0	0	0	0	0	0	0	0	0	0	0	0	0
AX-365966486	ATTTTCTTATGGACCAACTTGCTTTACTGTGTCAC[A/G]CCAAGCCATTTAGAGAAATTCTCAAACTCCGTGTA	A	G	0	1	0	1	0	1	1	1	1	1	1	0	1	1	1	1	0	1	0	1	0	0	0	0	1	0	0	1	1	0	1	0	0	1	0	0	1	0	0	1	0	1	0	2	1	0
AX-365966487	TCGATCCTGTGACCTCGAGCCATGACAAGGGCGGG[A/G]ATCGCAGAGGCCGCTAGGGCAGAAACCACCGCATG	A	G	0	1	0	1	0	1	1	1	1	1	1	0	1	1	1	1	0	1	0	1	0	0	0	0	1	0	0	1	1	0	1	0	0	1	0	0	1	0	0	1	0	1	0	2	1	0
AX-365966489	AAAATGCAGT[A/G]ATCATCCATAAGCTAAAAGCCGTCGTCAGGTTGAT	A	G	0	0	0	1	0	1	0	1	0	1	0	0	0	0	1	1	0	0	0	1	0	0	1	0	1	0	0	0	0	1	1	0	0	0	0	0	0	0	0	1	1	1	1	0	0	0
AX-365966494	CTGCCAGGAAGATAGAACGCATTTACGTTGTGTGT[A/G]CTGCCCAATATGCCCAACATAATCAAAACCCACAT	A	G	0	0	0	0	0	0	0	0	0	1	0	0	0	1	0	0	0	1	0	0	0	0	0	2	0	0	0	0	0	0	0	0	2	0	0	1	0	0	0	0	1	0	0	1	1	0
AX-365966496	ATGGCGGCTCTGTTGAGGCAAGCCAGGCCTGTGGT[A/G]AGAACCATGATGTGGATCCCCGCAAGGGGTTTCGC	A	G	0	0	0	0	0	0	0	1	0	0	1	0	0	0	0	0	0	1	0	1	1	1	0	1	0	1	0	0	1	0	0	0	0	0	0	1	0	0	0	0	0	0	0	1	0	0
AX-365966497	ATCCACCAACTCGTACCCA[A/G]TCCATATGCCCACAGAGTCCAGAGAACAGGTCATG	A	G	0	0	1	0	0	0	1	0	1	1	0	1	1	1	1	0	1	1	1	0	0	1	1	1	0	1	1	1	0	0	1	1	0	0	1	0	0	0	1	0	1	0	1	1	0	0
AX-365966498	GTTTGATTATAATCAGTCTTAAATTCTGCAAGCAA[A/G]GCTTTGAACTCTGACTGATCGAGATTCTTGTTGAT	A	G	1	0	0	1	0	1	0	0	1	2	1	2	1	1	0	0	0	1	0	0	0	0	0	1	0	1	0	0	0	1	0	2	1	1	1	0	2	0	1	1	1	1	1	0	2	0
AX-365966499	TTTCCTGTGGTGACCCCTGGATCCTCCGAGTTGGA[A/G]GCCAGTAAGGCCAAGTTTTTGCAGCAGCAGGGACA	A	G	0	0	1	0	0	0	1	0	1	1	0	1	1	1	1	0	1	1	1	0	0	1	1	1	0	1	1	1	0	0	1	1	0	0	1	0	0	0	1	1	1	0	1	1	0	0
AX-365966502	AGTAAAAGGTACAAAGAGAGAAGAGAATACCAGTT[A/T]TCCTTCATTATATTCTCCTCCAGCAGCTACACCAA	A	T	1	2	2	2	1	0	2	1	0	0	1	0	0	0	1	0	1	0	0	1	2	1	2	0	2	2	1	2	1	0	1	1	2	2	1	1	1	1	1	2	0	1	2	2	1	1
AX-365966503	AGCACCTTATTGTGCAAATTACAGTTGGTTGTTTG[A/C]TCGAGCATGAATTGACGCCACATTAGCATCTTCCA	A	C	1	2	2	2	1	0	2	1	0	0	1	0	0	0	1	0	1	0	0	1	2	1	2	0	2	2	1	2	1	0	1	1	2	2	1	1	1	1	1	2	0	1	2	2	1	1
AX-365966504	ACTGGGACTCGGCTGGGATCAGGCTCTGGAGGAAT[C/G]AGTGGGCTGTCACATGAGACTAAGGTAGTCATACA	C	G	0	0	0	0	0	0	0	0	0	0	0	0	0	0	0	0	0	0	0	0	0	0	0	0	0	0	0	0	0	0	0	0	0	0	0	0	0	0	0	0	0	0	0	0	0	0
AX-365966519	TTAGCAAACTTCATGACCCCAGGTTGGATGAACAC[A/G]GGCACCGCCATACTGGAATCATACACTCCTATTTC	A	G	0	1	0	0	0	1	0	0	0	1	0	0	1	1	0	0	0	0	0	0	0	0	0	1	0	0	0	0	0	0	0	1	0	0	0	0	1	0	0	0	1	0	0	0	1	0
AX-365966527	CTGCGCCTGTTACTGCAAATTTCTGCTACAAGATG[A/G]CATCGGTTAGTCTTGTTGTGTTGCACTATTCAGAA	A	G	1	0	0	0	1	0	0	1	0	0	0	0	0	0	0	0	0	0	0	0	0	1	1	0	0	0	1	0	0	0	0	0	0	0	0	0	0	0	0	0	0	0	0	0	0	0
AX-365966533	TAGATATATCTCTGAATCCCAAGTCAAGGAGGAGC[A/C]TTGGAACACCAATATGCAATGTGTTCATCCTTGCG	A	C	1	0	0	0	1	1	1	0	0	0	1	0	0	0	0	0	0	0	0	1	0	0	0	0	0	0	0	1	0	1	0	1	0	0	1	1	0	0	0	1	0	0	0	2	0	0
AX-365966553	CAATAACAGAATAC[C/G]GAAGTATTTACTGCACGAAATGTTGTTTTAGATTT	C	G	1	1	0	1	0	0	2	1	0	0	1	1	0	0	1	1	2	1	1	1	2	1	1	0	0	0	1	1	1	1	1	1	1	1	1	1	0	1	1	1	0	1	1	1	0	1
AX-365966556	CGTTGTTCGAGCGTTACTAATTTCTCCCTCGTCGT[A/C]GTACTTGCAATCATGGCTCGTCGCGGTGGAGGAGG	A	C	0	0	1	0	1	0	0	0	0	0	0	0	0	0	1	1	1	0	1	1	0	1	0	0	0	1	0	0	0	1	1	0	0	1	2	1	0	1	0	0	0	1	1	0	0	1
AX-365966558	AGGGAGAAATTAGTAACGCTCGAACAACGTTCAAT[C/G]ACAGACCAAGAATGTGTCCCAGAAAACTCGCTGTG	C	G	0	0	1	0	1	0	0	0	0	0	0	0	0	0	1	1	1	0	1	1	0	1	0	0	0	1	0	0	0	1	1	0	0	1	2	1	0	1	0	0	0	1	1	0	0	1
AX-365966568	GTGGATGATTTTGGAGGATAACTTCCATGGTTTTT[A/G]A	A	G	0	0	1	0	0	0	1	0	0	0	2	0	0	0	0	0	1	0	0	1	0	2	0	0	2	2	0	1	1	1	0	0	0	0	0	2	0	2	0	1	1	1	1	0	0	0
AX-365966571	CTCTGGGCGTGGATCAACTGTGGGCTCCCTAGGTA[A/G]TCAAGCCCTCCCTCGCTGAAGATCTGAGCTCCCGC	A	G	0	0	0	0	0	0	0	1	0	0	0	0	0	0	0	0	0	0	0	0	0	0	1	0	0	0	0	0	0	0	0	1	2	0	0	0	0	0	0	0	0	0	0	2	0	0
AX-365966573	TTAAGGTAAATTACACCTTACAGGT[A/C]TGCAGAAAAAGCACCCTGAGCTCTAATGTGCATAG	A	C	1	0	0	1	0	2	0	0	2	1	0	2	0	1	0	0	0	1	1	0	0	1	0	1	0	0	1	0	0	1	1	2	0	0	1	1	0	0	2	1	1	1	1	1	1	1
AX-365966587	GCTTCGTCTTGATTCTGGGTCTGTTGTGGCCGACT[A/G]CTGCCTGAGGGATCCTCCTCCACATCCATATCTCT	A	G	1	0	0	0	1	1	1	0	0	0	1	0	0	0	0	0	0	0	0	1	0	0	0	0	0	0	0	1	0	1	0	1	0	0	1	1	0	0	0	1	0	0	0	2	0	0
AX-365966595	GCAGAATCGAGAAGTTGAAGTCTAACAGAAGATAC[A/C]CAATCCCAACTGTGCGTGCCATGTCTCCTATGTCT	A	C	0	0	1	0	0	0	1	2	0	1	0	0	1	1	0	1	1	1	1	1	2	0	1	1	1	2	2	1	1	0	1	2	2	2	0	1	1	1	1	0	0	1	0	2	0	2
AX-365966600	AAAACGTTTGTCTGCCTTCTGCTCTGCATCCTTCC[A/C]CCCTCTGCTTCCTCCTCGTATTTATGGATTCAATC	A	C	0	1	0	2	2	0	1	1	0	1	1	1	0	0	1	1	1	1	1	1	0	1	1	1	0	0	0	1	0	2	0	0	0	0	0	2	0	2	0	0	0	0	0	1	0	1
AX-365966602	CCAACGACTTCAAACAGGTCCGGCGTTCAAATATC[A/C]AGCGGGCACGGGAAGAACAATGCGTAAACGTTTGT	A	C	0	1	1	1	2	0	1	1	1	1	1	1	1	1	1	2	2	0	2	2	1	2	0	1	1	2	1	1	1	1	1	0	0	1	1	1	0	2	2	1	2	1	2	0	1	1
AX-365966603	TTGTGATGTTAATGTCGCTAACCGGTGCCGGCTCG[A/G]AAAGAATAGGATGCAGAGTGAC	A	G	0	1	2	1	0	1	0	0	0	0	0	0	0	1	2	1	1	1	1	0	0	0	0	1	2	1	2	0	1	1	1	0	0	0	1	2	0	0	0	0	1	1	1	1	1	0
AX-365966607	ATTACAGGGGGAGTGTATACCGGCGGAGGTTTAAC[C/G]GGGGGCGTGTACACTGGTGGAGGCTTGATGGGGGG	C	G	1	0	0	0	0	1	0	0	0	0	0	1	1	2	1	0	1	0	1	0	0	0	0	1	1	0	1	0	0	0	0	0	0	0	1	0	0	0	1	0	0	0	1	0	1	0
AX-365966618	GCGGAAATAGCACTACCAGTTTTCCTAAGTTTACC[A/G]AGGCCATTCTCAGGGCGAGGGCCTGCCAGAGTATC	A	G	1	0	0	0	0	2	0	0	1	2	0	0	1	2	0	1	1	2	0	1	0	0	1	1	0	0	0	0	0	1	0	0	0	0	0	1	2	0	1	1	0	1	1	1	2	0
AX-365966622	GATTATAGAAATACCTATTATCCATACACTTCCCC[A/G]CCATATCTCCAGACCTGCAACACACAAAACCTTTT	A	G	0	1	0	1	1	0	0	1	0	0	0	0	0	0	1	2	2	0	2	1	0	0	0	0	1	1	1	0	0	1	0	1	2	0	1	0	1	1	0	1	1	0	0	1	1	2
AX-365966626	AGT[A/C]AGGAGGTCGATTCTTCTCCGCGTTCACCTGTTAAA	A	C	1	0	0	1	1	0	2	0	1	0	2	0	1	0	2	1	1	0	0	1	1	0	0	1	0	1	1	0	2	0	1	0	2	1	1	2	1	1	0	1	1	0	1	1	1	1
AX-365966632	TCATTTTTGGTTGGTTTCCAGTTACCCACAATTAC[A/G]TCATGAGCAGAGGGCTGTTTTGGCTTGATGGGATT	A	G	1	1	0	0	1	1	1	0	0	1	0	0	1	0	0	1	1	1	1	1	1	0	1	1	0	0	0	1	1	0	0	1	2	1	1	1	1	0	1	1	0	1	0	2	1	1
AX-365966637	CAGCATCCAGGCAGACACACATAAAATCTACATCG[A/C]TGCAATTTTTCTTTAATTGATCTTCACATCACTTG	A	C	0	0	0	1	0	2	0	1	2	0	0	0	2	2	1	0	0	0	0	0	0	1	0	0	1	0	0	1	1	1	0	0	0	0	0	0	0	0	0	0	0	1	1	0	2	0
AX-365966643	AGCAGCGCATTGTAGTTAGTGAAGAAGAGTGTGGT[A/G]TAGTTCGGGAAGGGCCATAATATTAAGTATGCATC	A	G	0	1	2	2	1	1	1	1	1	1	1	0	0	1	1	1	1	0	2	2	1	1	2	1	1	1	2	1	2	2	2	1	2	1	2	1	1	2	0	1	1	1	2	1	0	2
AX-365966644	TAACAGCAGGAGCAATAGCTACTCTAATCAATAAG[A/C]AAGCCAGGTGGCGCAGTTCTCTTATT	A	C	1	0	0	0	0	0	0	0	1	0	0	0	0	0	1	0	0	1	0	0	0	0	0	0	0	0	0	0	0	0	0	0	0	0	0	0	0	0	1	0	1	0	0	0	1	0
AX-365966645	TAGGTGATAAATTTTCCTGGAAGAAAGTAGCTGCG[A/G]CCTTGCTCTTGCTGTCGTCTGCAAGGCTTTGGCAG	A	G	1	0	0	1	0	1	0	0	0	0	0	0	0	0	0	0	0	0	0	0	1	0	0	0	0	0	0	0	0	1	0	0	0	0	0	1	0	0	1	0	0	0	0	0	0	0
AX-365966647	GGCGGATCTGCATAAATCTGGACTGCCATGAGAGC[C/G]GCGTCATTTCACCCTATCTCATTGGGTTACCTGGA	C	G	1	2	1	0	1	1	1	0	1	2	2	0	1	2	1	1	1	2	0	1	1	1	0	1	2	2	1	1	1	0	2	0	0	0	1	1	1	1	1	0	1	1	0	0	2	0
AX-365966650	CCTCCCTTCTGATTTTGCTTGGAAGTAAATGCCGC[A/G]GCATCCTCTTTAGCAGCAGTGTATGAATTTATTAA	A	G	1	1	0	0	0	0	0	0	0	0	0	0	0	0	0	0	0	1	1	0	0	0	0	0	0	0	0	0	1	1	0	0	0	0	0	0	0	0	0	0	0	0	1	0	0	0
AX-365966652	AATCCTCAACACAGGCGACTTGTGTTCATTAGGCT[A/G]CTGGGAGACATTTTGCTTCTCTTATAGAATTCTAA	A	G	1	0	0	0	0	1	0	0	0	0	0	0	1	0	0	0	0	1	0	0	0	1	0	1	0	0	0	0	0	0	0	0	0	0	1	0	1	0	0	1	0	1	0	0	0	0
AX-365966654	TTTCAATCGCCTCCGGTGAAGCCACCGGCCCTGGA[A/G]GCGAAAAAGTCTCGACGCAGAGCTCATAAAGCCTC	A	G	1	1	2	0	0	1	0	0	0	1	0	0	1	1	0	2	1	0	1	1	0	0	1	0	0	2	1	0	0	0	1	1	2	1	1	0	0	2	1	1	1	0	0	0	0	1
AX-365966656	TA[A/C]AGGTATAAGGAGTGCAATATCTGCATCAATTTGTA	A	C	1	1	1	0	1	0	0	1	0	0	1	1	0	0	0	0	1	0	0	1	0	0	0	1	1	0	0	0	0	0	0	0	0	0	0	0	0	0	0	0	1	1	1	1	0	1
AX-365966659	AAAAGCTGGAGAAGAAAACTTTTAATTCCAAATGG[A/G]TGTTATATGCAACTGCCCACAAAATCATGTTTACA	A	G	0	1	0	1	1	1	1	0	1	0	0	0	0	0	0	0	0	0	0	0	0	0	1	0	0	0	0	1	0	0	1	0	0	0	1	1	0	0	0	0	1	0	1	1	0	0
AX-365966663	GGGCTGGACTTTGACGACAAGCTTCACCCGGGAGG[A/G]CCATTTGATCCATTGGGATTGGCGAAGGACCCAGA	A	G	0	0	1	0	1	0	1	1	0	1	0	0	1	1	0	1	0	1	1	1	1	0	1	1	0	0	1	0	0	0	0	1	0	1	1	0	1	0	1	0	1	1	0	0	1	0
AX-365966672	ACTTTGGGCAAGTATGCAGGTGATTCTGCTAAGGG[A/C]AATGGTGTTTCTGAGAGCCTTCATGTCAAGGACTA	A	C	0	1	0	1	0	1	0	0	2	1	0	0	0	1	0	0	0	0	0	0	1	1	0	1	0	1	0	0	0	0	0	0	0	1	0	0	1	0	0	0	1	0	1	0	0	2
AX-365966673	CTGATTAGGGTTTATTCAATTGGCAACCAAAGCTT[A/G]CAAAAAGAACCCTCGTCTCCCGCTGATTAGGGTTT	A	G	1	0	0	0	0	0	0	0	0	1	0	0	0	0	0	0	0	0	0	0	0	0	1	0	0	1	0	1	0	0	0	0	2	0	0	0	0	0	1	0	0	0	0	1	0	0
AX-365966682	GAACTCTTTCGTGTGTCCAGCGAGAGACCGAGGTA[A/G]CGAGGAGCAGCAGAGAGGAGGAGAACAATGGTGAG	A	G	0	0	0	0	0	0	0	0	1	0	0	1	0	1	0	1	0	1	1	0	0	0	1	0	1	0	0	1	1	1	0	1	2	0	0	0	0	0	0	0	1	0	0	0	1	1
AX-365966684	AGGATAGAGGCGAGGCGGCCGAGCATGTGGTGGCG[A/C]GCATCTACCACCACCTCCTTCGCGCAGATTCCTGA	A	C	0	0	0	0	0	0	0	0	1	0	0	1	0	1	0	1	0	1	1	0	0	0	1	0	1	0	0	1	1	1	0	1	2	0	0	0	0	0	0	1	1	0	0	0	1	1
AX-365966690	GTTATGCTTAATGGGGCAAAAACAGCATTCTGCCC[A/G]ATGCTTGTTTCCAATACTAGTTTCGAGAATTCCAG	A	G	1	0	1	0	0	2	1	1	0	1	1	0	0	0	0	1	0	1	1	0	1	1	2	1	0	0	0	1	0	1	1	1	1	1	1	1	0	0	2	0	1	1	1	0	1	0
AX-365966694	AGAAGTCGATTCTACCAAGAGGCAGGAAATGGCTA[A/C]GGAAGGTGTGCTCTTCGGCATGGGCAACCCCC	A	C	0	0	0	0	0	0	0	0	0	0	0	0	0	0	0	0	0	0	0	0	0	0	0	0	0	0	0	0	0	0	0	0	0	0	0	0	0	0	0	1	0	0	0	0	0	0
AX-365966696	AGCCCTCCTTTGTCCACTGCTTGTAGAACTTTCAG[A/G]ATTTGATGATGCTGTCTCCACTTTAGTTCCCTTGC	A	G	1	1	0	0	0	0	0	0	0	0	0	2	1	0	0	0	0	2	1	0	1	0	1	0	0	1	0	0	0	1	0	1	2	0	1	0	1	0	0	0	0	1	0	1	0	1
AX-365966704	TCAAAGCAATATTTTATTGGTTGATTGCCTTCGAA[A/C]GGTGTTTTCACTCTGTAAGCGAATTCACAACCTAT	A	C	0	2	1	1	1	1	1	1	1	1	0	0	0	0	1	0	1	0	1	0	0	0	0	0	1	1	1	1	1	0	1	0	0	0	0	2	0	1	0	2	0	0	2	0	1	1
AX-365966705	GCATGGTTCATGTCCCGTAACAAAATATTGAGACA[A/C]ATATTTCGAACTACCCCGAAATAATCATATTGTAA	A	C	1	0	1	0	0	2	0	0	1	1	0	1	1	1	0	0	0	1	1	0	1	0	0	1	1	0	0	0	0	0	1	1	0	0	0	0	1	0	1	0	2	0	0	0	1	0
AX-365966710	TCTTGCAGGAGAAGAGTGATGGTGCCCGGATCGGT[A/G]TGCCTTTTCAGCCCCAATGTCATGTCTGGTTGTGG	A	G	0	0	0	1	0	0	1	0	0	0	0	0	0	0	1	1	1	0	1	1	1	0	0	0	0	0	1	1	1	1	1	1	0	1	0	0	1	0	0	1	0	1	1	0	0	1
AX-365966713	GTTCCCAGATCACCTACAGGCTCTTTTAGATGATT[A/T]GAGCTTGAAGTGTTATAGATTTTCCCAGTGCTTGC	A	T	1	1	1	1	1	1	0	0	2	2	1	1	2	1	0	1	0	2	0	0	0	0	1	2	0	1	0	0	0	0	0	1	0	1	1	0	2	0	1	0	1	0	0	0	1	0
AX-365966727	ACTCAGTAATACTTCCCCCAAATCAAGGGTCTGAG[A/C]GAAGGAGCTATCTTCCACAAACAATTCTCCTCACT	A	C	0	0	0	1	0	1	0	0	1	0	0	0	0	0	0	0	0	0	0	0	0	0	0	0	0	0	0	1	0	0	0	0	0	0	1	1	0	0	0	0	0	0	0	1	0	0
AX-365966731	GGGAGTCGTCGTGGATCTCGTTATATAAACGCCCT[A/C]TGCCATTAACATCTTCTGTTTCTCGATTGCATCAA	A	C	1	1	1	2	1	0	1	1	1	1	1	1	1	0	1	2	1	0	1	1	1	1	0	2	1	1	1	2	1	2	2	0	0	2	2	1	1	2	1	1	0	1	2	0	0	1
AX-365966735	CTTTCCACTTCCAGAGTAATGGTTTTACCCGTAAG[A/G]GTTTTCACAAAGATTTGCATGCCTCCTCTTAGACG	A	G	0	0	0	0	0	0	0	0	0	0	0	0	0	0	0	0	0	1	0	0	0	0	0	0	0	0	0	0	0	0	0	0	0	1	1	0	0	0	1	0	0	0	0	0	0	0
AX-365966736	CCAGAATCCAATATGTAACTCCCCCATTCCACGTT[A/G]TCAACTCATCCATAGTTTCAGCAAACGGTCTTTCC	A	G	1	0	1	0	0	0	0	0	0	0	1	0	0	1	0	0	0	0	1	1	1	0	1	1	0	1	0	0	0	0	0	0	2	0	0	0	0	0	1	0	0	1	0	1	0	0
AX-365966738	GATGATGTGGAATATGGTGGCACTGATTGCTC[A/G]GATGTACGATAATAAGGTGGGTGTGTTCCTCCTGT	A	G	0	1	1	1	0	0	0	0	0	0	0	1	0	0	0	1	0	0	1	2	1	1	0	0	1	1	0	1	1	0	1	0	0	0	1	1	1	1	0	1	0	0	2	1	0	2
AX-365966740	GAGCAATCAGTGCCACCATATTCCACATCATC[A/G]CCTTCTGCTCAACCACATAATGTCTACTCAGGTCC	A	G	0	1	1	1	0	0	0	0	0	0	0	1	0	0	0	1	0	0	1	2	1	1	0	0	1	1	0	1	1	0	1	0	0	0	1	1	1	1	0	1	0	0	2	1	0	2
AX-365966743	GAACATGAGGAAAATTTCAGTTCATAGTTCATACA[A/G]CCACAGTTTGAGCATTGTATCTGTACAATCAGAGC	A	G	1	0	2	1	0	0	0	1	0	0	1	1	0	1	0	0	1	2	1	0	1	1	0	0	0	0	0	1	1	1	1	0	0	0	2	1	1	1	0	2	0	2	1	0	1	1
AX-365966745	CAAGTTCAGCTTGTTCCACCTGAAAAGATTCACAC[A/G]CA	A	G	1	0	2	0	0	0	0	1	0	0	1	1	0	1	1	0	0	2	1	0	1	1	0	0	0	0	0	0	1	1	1	0	0	0	2	1	1	1	0	2	0	2	1	0	1	1
AX-365966752	AGCAATTCAGCGATTCAGCGTTACTTCGGCACTAA[C/G]AAGTTTACAAATTCCCAGAGAAAGCAAGTTATGGC	C	G	0	1	0	0	0	1	1	2	1	0	0	0	0	0	1	1	1	0	1	0	2	0	0	0	0	0	2	0	0	0	1	0	0	1	1	0	0	0	1	0	0	1	0	0	0	1
AX-365966753	CGACCTTCGTGACCTGCATCGGGCGAAAGAAGAGC[A/G]GAATCGCGTCTCTGCATCTATGGGGAACTGCTGTG	A	G	1	2	2	1	2	1	2	1	1	1	2	2	2	2	2	2	2	1	1	2	2	1	1	2	2	1	1	1	1	1	1	1	1	1	1	1	1	2	2	2	1	1	1	1	2	1
AX-365966764	GCACCACGCTTGGTTTTGTGTGGAATCATTCCTCT[A/G]ATTGTCCTCCAAAGAATTCTTGATGGGGCTCGAAA	A	G	0	0	0	0	0	0	0	0	1	0	0	1	0	1	0	1	0	1	1	0	0	0	1	0	1	0	0	1	1	1	0	1	2	0	0	0	0	0	0	1	1	0	0	1	1	1
AX-365966769	GAAGAATGGGCCACGGACCAAGCGGGTGCCACAGC[A/G]TTACCGCCTACAACGCCGCCAT	A	G	2	0	0	0	1	0	0	0	1	0	0	1	0	1	0	0	1	0	0	0	0	0	0	2	0	0	0	0	0	0	0	0	0	0	0	0	1	0	1	0	0	0	0	0	0	0
AX-365966772	ATTATACTAGCCAATTCAGCCCCAGTTATCAATGG[A/G]AAGCAGAGATATGCTGTAAACAGTATT	A	G	0	0	0	1	0	0	0	0	0	0	1	0	0	0	1	0	0	0	0	0	0	0	1	1	0	1	0	0	0	0	0	1	0	1	0	0	0	0	0	0	0	0	0	1	1	0
AX-365966773	ATCAGTGGGGTATTTAATGTGGGTTCTATG[A/C]CTGATAGGCCCACCAATGGAGGAGGTTACTTGCAG	A	C	0	0	0	1	0	0	0	0	0	0	1	0	0	0	1	0	0	0	0	0	0	0	1	1	0	1	0	0	0	0	0	1	0	1	0	0	0	0	0	0	0	0	0	1	1	0
AX-365966785	GATCCATTTCTGCTGAGAAAAAACAGAAGCTTTAC[A/G]CAGAGCCCGTACGAGGATCGATCCCT	A	G	2	0	0	0	1	2	0	0	1	2	1	2	1	1	0	0	0	2	1	0	1	0	0	1	0	1	0	1	1	0	1	0	0	1	0	0	1	0	1	1	1	0	1	0	1	0
AX-365966789	AGTGTCATCTATGTCCAGGGTTGAGCGTTTGGGTC[A/G]GGAGAGTCCTGTTGATGCAGATTTGCCGGTAGCTG	A	G	0	0	0	0	0	1	0	0	0	0	0	0	1	0	0	0	0	0	1	0	0	1	0	1	0	0	0	0	0	0	0	1	0	0	0	1	1	0	1	0	0	1	1	1	0	1
AX-365966791	TTGTTACTAAGGCCTGGAACAATTGTCATCACGGC[A/G]GCAACTGTCGCTACAATATTTCCATGAGTCATCAT	A	G	0	0	0	0	0	1	0	1	0	0	0	0	1	0	0	0	0	0	1	0	0	1	0	1	0	0	0	0	0	0	0	1	0	0	0	1	1	0	1	0	0	1	1	1	0	1
AX-365966792	CCTTCAGATGCAATCTTAGTACCCTGAGTCCGTGT[A/C]ACAAGGGTCTTTCCAACTGTTCTTGTGTTAAAAGT	A	C	1	1	2	2	2	2	1	0	2	1	1	1	2	1	0	1	2	1	1	0	2	0	2	2	1	2	1	0	0	0	1	2	2	1	1	2	2	1	2	1	2	1	1	2	2	1
AX-365966795	AATAGCCGGTACAGCAGTCATCAATGTTGGACCCA[A/G]CATAGAAGCATCTCCTTTGGTTCCTTTTT	A	G	0	0	0	0	0	1	0	1	0	0	0	0	1	0	0	0	0	0	1	0	0	1	0	1	0	0	0	0	0	0	0	1	0	0	0	1	1	0	1	0	0	1	1	1	0	1
AX-365966797	TTACTTTCTGGTGGGGCCCCTCTTTCAGCAGATAC[A/G]CAACGATTCATCAAC	A	G	0	0	0	0	0	1	0	1	0	0	0	0	1	0	0	0	0	0	1	0	0	1	0	1	0	0	0	0	0	0	0	1	0	0	0	1	1	0	1	0	0	1	1	1	0	1
AX-365966802	TCCATGGATCAGGAAGTAACATGATCTTTGAAGGA[A/G]TTTCAAATTTATCAAGCTTTGCACCCTTTGCAGCC	A	G	0	0	0	0	0	1	0	1	0	0	0	0	1	0	0	0	0	0	1	0	0	1	0	1	0	0	0	0	0	0	0	1	0	0	0	1	1	0	1	0	0	1	1	1	0	1
AX-365966803	ATTCTGAGGATGTTGGAGTCAAGGTTGATAGGCCA[A/G]TTGATGAGGTACCTGCTGAAGTAGAGACTGAACTC	A	G	0	1	1	2	2	0	1	0	1	0	1	0	1	0	0	1	2	0	0	0	1	0	2	1	0	2	2	0	0	0	1	1	2	1	2	2	1	1	0	1	0	1	1	2	1	1
AX-365966806	CCTTTGCTGAAGAGCTGAATAAACTGTATAGTTGA[A/G]TAG	A	G	0	0	0	0	0	1	0	1	0	0	0	0	1	0	0	0	0	0	1	0	0	1	0	1	0	0	0	0	0	0	0	1	0	0	0	1	1	0	1	0	0	1	1	1	0	1
AX-365966810	TTTACTCACAAGAGTCTCAGCAGCCGCGGCGTAAA[A/G]AGAACCCGTAACGACACAGACAAGCCTCTGGAAGT	A	G	1	1	0	0	0	0	0	0	0	1	0	1	0	0	0	0	0	0	1	1	0	0	1	0	0	1	1	0	0	0	1	2	2	0	1	0	0	0	0	0	0	1	0	2	0	1
AX-365966813	GGGATCTTTTCTCTTGCGTTGTAT[A/C]ATCAGTGCGATATTCTCAGAGAGCTTTTCATTCAA	A	C	0	0	1	0	0	1	0	0	1	1	0	1	2	1	0	0	0	1	0	1	0	0	1	1	0	1	1	0	0	0	0	2	1	0	0	1	0	0	0	1	1	0	1	1	0	0
AX-365966814	CCGCTCCGTAATGGCAGTCAAGCCCATTTTTAAGA[A/C]A	A	C	1	0	0	1	0	1	0	1	1	1	1	0	0	0	0	0	1	0	0	1	0	0	0	0	0	0	0	0	0	1	0	0	0	0	1	0	0	0	0	0	1	0	0	0	0	0
AX-365966816	ACATGTTGAAAATCAGATAAGCTTTGAACACACCG[A/C]GGAT	A	C	1	0	0	1	0	1	0	1	1	1	1	0	0	0	0	0	1	0	0	1	0	0	0	0	0	0	0	0	0	1	0	0	0	0	1	0	0	0	0	0	1	0	0	0	0	0
AX-365966818	GCAGCCACGCAGAGCAGCACAGAATCTAAGGGGAT[A/G]AGTTAGGCGAAGAGGAGCAGAGCCGAGCTTCCCGC	A	G	0	0	0	0	0	0	0	0	0	1	0	0	0	0	0	0	1	0	0	1	0	0	0	0	0	0	0	0	0	0	0	0	0	0	0	0	0	0	0	0	0	0	0	1	0	0
AX-365966821	AGAGAGTCTAAAACAGACAAACAACACTAACACAT[A/T]CCTACATAAACACAATTTATTCGTGAGAAATACGA	A	T	0	0	0	1	0	1	0	1	0	1	0	0	0	0	1	0	1	0	0	0	0	0	0	0	1	0	0	0	0	0	0	0	1	0	0	0	1	0	0	0	0	1	0	1	1	0
AX-365966837	ATGAAGCTGTCGAGCGCAAAAAGAATCTAGGATTT[A/G]CTGAGCATGACCAGACAGCAGTTGAGTTGGCATGG	A	G	2	1	0	0	0	0	1	0	2	1	0	1	2	1	0	0	1	1	1	1	1	1	0	1	1	1	0	1	2	0	2	0	0	1	2	1	1	1	1	2	2	1	1	1	2	2
AX-365966841	CCCTGGTTCCGAAATTTCCCAGCCCCTTCTTTTCC[A/G]ATGGCGGCGTTGTAGGCGGTAACGCTGTGGCACCC	A	G	0	0	0	0	0	0	0	0	0	0	0	0	0	0	0	0	1	0	0	0	0	0	0	0	0	0	0	0	0	0	0	0	0	0	0	0	0	0	0	0	0	0	0	0	0	0
AX-365966845	TTGAATTAAGCCCATAACTAGCACCTTCTCTGCTA[A/C]TGTTGCAGACTGTGTTGTATCAAGACTAATTGATA	A	C	0	0	0	1	0	0	0	0	0	0	1	0	0	0	1	0	0	0	0	0	0	0	1	1	0	1	0	0	0	0	0	1	0	1	0	0	0	0	0	0	0	0	0	1	1	0
AX-365966847	CCTGGAAGAAATTACAC[A/G]TATAAGTTTCAGATGAAGGATCAGATTGGCAGTTA	A	G	0	0	0	1	0	0	0	0	0	0	1	0	0	0	1	0	0	0	0	0	0	0	1	1	0	1	0	0	0	0	0	1	0	1	0	0	0	0	0	0	0	0	0	1	1	0
AX-365966848	GCCTGAATTAGAAATTCATCGCGCCAATTATTTAG[A/G]TTATCGAATGATTTTAGCACATTAACATCGTAAAC	A	G	0	0	0	0	1	1	0	0	0	1	1	0	0	0	0	0	0	0	0	0	1	0	1	0	0	0	0	0	0	0	0	0	0	0	0	1	0	0	1	0	0	0	1	0	0	1
AX-365966849	ACGAACCGCCTCCTAGAATCGAACGCGAAACCTCT[A/G]ATGGACTCTCTGC	A	G	2	0	1	0	0	2	0	0	1	1	0	1	1	2	0	1	0	1	1	0	0	0	1	2	1	0	1	1	0	1	0	1	2	0	0	0	1	0	1	0	1	0	1	1	1	1
AX-365966859	GCTGAGGCTGTAATGGTTGCTTCAGG[A/G]ATTGCTATTGGTTATGGTTCAACTTTGACACTAAC	A	G	0	0	0	0	0	1	0	1	0	0	0	0	1	0	0	0	0	0	1	0	0	1	0	1	0	0	0	0	0	0	0	1	0	0	0	1	1	0	1	0	0	1	1	1	0	1
AX-365966863	GTCCACCTTGTAGGACTC[A/G]TCAGTTTTCTCTTTGTTCTTGAAATAGCCCAGAGT	A	G	0	0	0	0	0	1	0	1	0	0	0	0	1	0	0	0	0	0	1	0	0	1	0	1	0	0	0	0	0	0	0	1	0	0	0	1	1	0	1	0	0	1	1	0	0	1
AX-365966864	TTAAGTTTCTTAAGTTACTGGCCAGATGCAAGC[A/G]ACCCAACTGTGCCCTTGTTGCAGTCATCATTAAAA	A	G	0	0	0	0	0	1	0	1	0	0	0	0	1	0	0	0	0	0	1	0	0	1	0	1	0	0	0	0	0	0	0	1	0	0	0	1	1	0	1	0	0	1	1	1	0	1
AX-365966868	AGATCATGTTACTTCCTGATCCATGGACACCAGAA[A/T]CTGGTCTTGTGACAGCAGCACTTAAGTTGAAGCGA	A	T	0	0	0	0	0	1	0	1	0	0	0	0	1	0	0	0	0	0	1	0	0	1	0	1	0	0	0	0	0	0	0	1	0	0	0	1	1	0	1	0	0	1	1	1	0	1
AX-365966869	CCGTAGTTGGACGGGTAGAAGTACAGCCTCAACCA[A/G]TGT	A	G	1	0	1	0	0	0	0	0	0	1	0	1	0	1	1	0	0	0	0	0	0	0	1	1	1	1	0	0	0	1	0	2	2	0	1	1	1	0	0	0	2	0	0	1	1	0
AX-365966870	GATCATACTCGGTAAATGTAGATGGTATTTTAAAT[A/G]TGCTCTAAAAACACTCTTCGGTGAGGAATTTAACT	A	G	0	0	0	0	0	1	0	2	0	0	0	0	1	0	0	0	0	0	1	0	0	1	0	1	0	0	0	0	0	0	0	1	0	0	0	1	1	0	1	0	0	1	1	1	0	1
AX-365966873	CAACGAGGCCATGTTCAGGACGTCGGCCGTCTGCC[A/C]AGAGCTGAAGTTGTGAAGAAGCGTGTAGGAATTAG	A	C	1	0	1	0	0	0	0	0	0	1	0	1	0	1	1	0	0	0	0	0	0	0	1	1	1	1	0	0	0	0	0	0	2	0	1	1	1	0	0	0	2	0	0	0	1	0
AX-365966876	TACCGCTACT[A/G]CTGCTCGGCTCCCCCATTTCTTCTGCGTCGTTGCC	A	G	1	1	0	0	0	0	0	0	0	1	0	0	0	0	0	1	0	1	1	0	0	0	1	1	0	1	1	0	0	1	0	0	0	1	0	0	0	0	0	0	0	0	0	0	0	1
AX-365966877	CGTACAACCATTGGGCTGGCAGGAATCGATTCATG[A/G]TCGGCGATACGCTATTGTTCAAGTACAATCCCGCC	A	G	0	0	0	0	0	0	1	1	0	0	0	0	0	1	0	1	1	0	0	0	1	0	1	0	0	0	0	0	0	0	0	1	2	1	0	0	0	0	0	0	0	0	0	1	1	0
AX-365966878	TGGGAGTGGTAATGGTGGTTCTGCCACCGGCAC[A/G]ACAGCAGATTCATACATTGGCAGTCTCATCAGCTT	A	G	1	1	0	0	0	0	0	0	0	1	0	0	0	0	0	1	0	1	1	0	0	0	1	1	0	1	1	0	0	1	0	0	0	1	0	0	0	0	0	0	0	0	0	0	0	1
AX-365966879	CCTCTGCTGAAGCTCAGGCAAATGAGAATGCTAAT[A/C]ATGGTGCCACTCCAGAGGATCAAGCACCTCCGTCT	A	C	1	0	0	0	1	0	1	1	1	1	0	2	1	2	0	0	0	0	0	1	1	0	2	2	0	1	0	0	0	1	0	0	1	0	0	0	2	0	1	1	1	0	0	1	0	0
AX-365966880	A[A/G]CAAGAAGGCACACCAGTTCAAGGTTACTACTGTAT	A	G	1	0	0	1	0	1	0	1	1	1	1	0	0	0	0	0	1	0	0	1	0	0	0	0	0	0	0	0	0	1	0	0	0	0	1	0	0	0	0	0	1	0	0	0	0	0
AX-365966881	CATC[A/G]ATACAGCTCTACAGGGTTTTGCAAGGGTTTTATAC	A	G	1	0	0	1	0	1	0	1	1	1	1	0	0	0	0	0	1	0	0	1	0	0	0	0	0	0	0	0	0	1	0	0	0	0	1	0	0	0	0	0	1	0	0	0	0	0
AX-365966885	AAAGGTAACA[A/G]ATGTGCCACTCTATATGCACGCACTCAAGATGCAT	A	G	0	1	0	0	1	0	2	0	0	0	1	0	1	0	1	0	0	0	1	1	0	1	0	1	1	1	1	2	1	0	1	0	0	0	0	1	0	1	0	1	1	1	1	1	0	2
AX-365966886	GAAGGAACTTCGTCCAGTTGGTTTTTTCAGCAGAT[A/G]CTTCAGGCAGAATATTAAAGTACAACCCACAAACC	A	G	1	1	0	1	0	1	0	0	0	0	1	0	0	1	0	0	0	0	0	0	0	0	0	0	0	0	0	0	0	0	0	1	0	0	0	0	0	0	0	0	0	0	0	0	1	0
AX-365966887	TTTGTATTACCAGTACCCAAAA[A/T]GAATTGATTGTGTTACATGCGTTTCTGTTTGTGTG	A	T	1	1	0	1	1	1	2	0	1	0	1	0	0	0	2	2	2	0	1	1	1	0	0	1	1	2	2	2	1	1	0	1	0	1	1	1	0	1	1	0	1	0	2	2	2	0
AX-365966892	CAGAAGAAGCCACTAGCCTTATTGGTGACAAGAAA[A/G]TATTCATAGTTGGAGTGTTCTCAAACTTTGAGGGC	A	G	2	0	0	0	1	0	0	0	2	2	0	0	0	0	1	0	0	1	1	0	0	1	0	1	0	1	1	0	0	1	0	0	0	0	0	0	1	0	0	0	1	1	1	0	1	1
AX-365966894	ATTATAGTGTACACGCCCAGATTCAAAAGAAAAAA[A/T]TCCTCACTTCTTGGCTTTCTTTGCAGCCCCCCCGG	A	T	1	2	2	0	1	1	1	2	2	2	2	1	1	2	1	1	1	2	0	0	2	2	2	2	2	1	1	0	1	1	1	1	2	2	2	0	2	0	2	2	1	2	1	1	2	1
AX-365966898	GACTAGCAATAGATGTAGTAAATAGTCATAATTAA[A/G]TTGAGATCACAGAGAGATTGGCATTGTTCTTTGCC	A	G	2	1	0	0	0	0	1	0	2	1	0	1	2	1	0	0	1	1	1	1	1	1	0	1	1	1	0	1	2	0	2	0	0	1	2	1	1	1	1	2	2	1	1	1	2	2
AX-365966900	TGCATTCGGTTTTGTATCTGCACGTAATCTTCCTC[A/G]TTCACAGTCCAGCGGTCGTCCATCACTCACTCCAC	A	G	2	1	0	0	0	0	1	0	2	1	0	1	1	1	0	0	1	1	1	1	1	1	0	1	1	1	0	1	2	0	2	0	0	1	2	1	1	1	1	2	2	1	1	1	2	2
AX-365966905	CATTTTCGCCATTGTTGGAGCTTCGAGGGAATTTC[A/T]GCACTCGAGGGATCTCGCACCCCGAAAAGACATAA	A	T	0	1	0	1	1	0	0	0	1	0	0	0	0	0	0	1	1	0	1	0	0	0	1	0	0	0	1	0	1	1	0	0	1	0	0	0	0	0	1	0	1	0	1	0	1	1
AX-365966907	TTGTCCACAAATTCTAGCCTCTCATCTTCACTGTA[A/G]CTGCGAAATTCCCTACCTTCAATGATAGCATACTG	A	G	0	0	0	0	0	1	0	0	0	1	0	0	0	1	1	0	0	0	0	0	0	0	0	1	1	1	0	0	0	0	0	1	0	0	0	0	1	0	0	0	1	0	0	0	0	0
AX-365966909	TGTGGGTTCCGACCTCTCTGCGGTTTTATTCTCCT[C/G]TGCTGTGATATACTTTGCCGCGCGACGTTTCTTAT	C	G	2	1	1	0	1	1	1	0	1	0	1	1	1	2	1	0	0	0	1	1	0	0	0	1	1	0	1	0	0	0	0	0	1	1	0	0	1	0	2	1	1	0	0	0	1	1
AX-365966912	GTACTGGATCCATGGCTTCCTG[A/G]AATCTAACTCTAAACCTCCTACACGAACCGCCTCC	A	G	2	0	1	0	0	2	0	0	1	1	0	1	1	1	0	0	0	1	1	0	0	0	0	2	1	0	1	1	0	1	0	0	0	0	0	0	1	0	1	0	1	0	1	0	1	0
AX-365966913	ACAAGAAGGCAAGAATGGAGAACAAGCCCAACTGT[A/G]TCATCAACCCAAGAGAAATCACTGAAGGCATGGTG	A	G	0	0	1	0	1	1	0	0	1	0	1	0	0	0	0	1	1	0	0	1	0	0	2	0	0	1	1	0	1	1	1	0	2	0	0	0	0	0	0	1	1	0	0	2	1	0
AX-365966914	CCCCG[A/C]AAGTCCGTAGCGCAATGCATCGGTAATACCTCCTA	A	C	2	0	1	0	0	2	0	0	1	1	0	1	1	2	0	1	0	1	1	0	0	0	1	2	1	0	1	1	0	1	0	1	2	0	0	0	1	0	1	0	1	0	1	1	1	1
AX-365966915	GGCTTGGGAACAAAAACTTCATCGCGTTCTAGGCT[A/C]CCAGTGTTGCTGTGATGTCTTCGATGGCTGTATTT	A	C	0	0	1	0	1	1	0	0	1	0	1	0	0	0	0	1	1	0	0	1	0	0	2	0	0	1	1	0	1	1	1	0	2	0	0	0	0	0	0	1	1	0	0	2	1	0
AX-365966917	GTCAGCAACCTGCCTGGAGGGTTAGATGCAAGCTT[A/T]GAAGTCCATGTGAGTTCATTCTTTGGCTTGGGAAC	A	T	0	0	0	0	1	0	0	0	0	0	0	0	0	0	0	0	1	0	0	0	0	0	0	0	0	0	0	0	1	0	1	0	0	0	0	0	0	0	0	1	0	0	0	0	0	0
AX-365966919	ATGATCCATATGGCCCAATTTACAACAACCGAGAG[A/C]GATTGCAGATACTGGTCAGTGACATCACCTTACTG	A	C	0	0	1	0	1	1	0	0	1	0	1	0	0	0	0	1	1	0	0	1	0	0	2	0	0	1	1	0	0	1	1	0	2	0	0	0	0	0	0	1	1	0	0	2	1	0
AX-365966922	AACAGCACGCTCAGGGTTGTTGTAGGCTGCACGTA[A/G]GGCACGAACAACTGTATCTCTATCCCAGCTACCAC	A	G	0	0	0	0	0	1	0	0	0	0	0	0	1	0	0	0	0	0	0	1	0	0	0	0	0	0	0	0	0	0	0	0	0	0	0	0	0	0	1	0	0	0	0	0	0	0
AX-365966928	TTCTCCGTGCTCGGAAGTTTTGTGTATTTTGTGTG[A/C]ACCCAGTGGTTCTCAACTCGGCTATAGCTCAAAAC	A	C	2	1	2	1	1	2	1	1	2	2	2	1	2	2	2	1	2	1	2	2	2	1	1	2	2	1	1	1	1	1	2	1	1	1	2	2	2	2	2	2	1	1	1	1	1	1
AX-365966929	GGAAGAAGTGAAAGAGGTTCCAGTGGAAAACAAAA[A/G]GTCAGGGCCGAATGTTGTTGAAGATTCCTCTGTTT	A	G	0	1	1	0	1	0	1	0	1	0	1	0	0	0	1	1	0	0	0	0	0	2	0	0	1	1	0	1	0	0	0	0	0	0	1	1	0	2	0	1	0	0	1	0	1	0
AX-365966930	CTACGGATCCTACCAGGCTACCGACGCGCTCTTCA[A/G]TGTTGAGGCTAATTCCTACACGCTTCTTCACAACT	A	G	1	0	1	0	0	0	0	0	0	1	0	1	0	1	1	0	0	0	0	0	0	0	1	1	1	1	0	0	0	1	0	2	2	0	1	1	1	0	0	0	2	0	0	1	1	0
AX-365966931	GATTCTGTGACTGCAGGTTGGAGTTCAGGACAAAT[A/G]GGATTTGGCTCTTCAGATGTTTCTATGCCATCATC	A	G	0	0	0	0	0	0	0	1	0	0	0	1	0	0	0	0	0	0	0	0	1	1	0	1	0	0	0	0	0	0	0	0	0	0	0	0	1	0	0	0	0	0	0	0	0	1
AX-365966946	TTTGCTGAAGTACTTGAGAAAATGGGAGCAAAAGT[A/C]ACATGGACTGAAAATAGCGTGACTGTAACTGGTCC	A	C	2	0	1	1	1	2	1	0	1	2	1	1	1	1	1	1	1	1	1	1	1	1	1	1	0	0	1	0	1	1	1	0	0	0	1	0	2	0	1	1	1	0	0	1	0	1
AX-365966952	CCGACGCCTTCTGCAAACCTAATAACACCAAGAAG[C/G]CGTCGAAGTTTCAAACACGGGTTTTCAAAAACCCT	C	G	0	0	0	1	0	0	1	0	0	0	0	0	0	0	1	1	1	0	0	1	0	1	0	0	1	0	1	1	2	1	1	1	0	1	1	0	0	0	0	1	0	0	0	0	1	1
AX-365966966	AGTGATGCAGTTGAGAGTGCAAAGAAGGAAATAGC[A/G]CTTTGGTTTCCGGAAGGTGTGGTGGACTGGCAGAG	A	G	0	0	0	0	1	0	1	0	1	0	0	1	0	0	1	1	1	1	1	1	0	1	0	1	0	1	0	1	0	1	1	1	0	1	1	1	0	1	0	1	0	0	1	1	0	1
AX-365966973	ATTCAAATAAAACCTGAAACATAGTGACTACCCTA[C/G]TGTACCATGAAATTCTGATATAATTTAATTTAACC	C	G	0	0	1	2	1	1	2	2	1	1	1	0	0	0	0	1	2	1	0	1	1	1	0	0	2	2	2	0	2	2	0	0	0	2	0	2	0	2	0	2	1	2	1	0	1	1
AX-365966978	TGCAAGATTATTAGAAGGTAATAGGTCATAGCAAT[A/C]TCCCTCTCAAACTAA	A	C	0	0	1	0	0	1	0	0	0	1	0	2	0	1	0	1	0	0	0	0	1	1	1	1	0	1	1	0	0	0	0	2	2	0	1	0	0	0	1	0	0	1	0	1	0	0
AX-365966981	AAGACACGCCTTTGTAATCGTTTTGGCACTGATGA[A/G]AAATGCATGTTTGGAGATAAGTGCCATTTTGCCCA	A	G	1	1	1	1	1	1	2	0	1	1	2	0	0	2	1	1	0	0	2	1	0	1	0	2	1	1	2	2	1	1	1	0	0	0	0	0	2	1	2	1	2	1	2	1	2	1
AX-365966990	CTTCTTTGCATTGGAGGTCTCGGGGTTTGATTTTA[C/G]TCGTTCGCTCCTCGAAGCCCTTGGCCGCTTCCCAT	C	G	0	2	2	1	1	1	1	1	0	0	1	0	1	0	1	0	1	0	0	2	0	0	0	1	2	0	0	2	1	1	0	0	0	0	0	1	1	0	1	1	0	1	1	0	0	0
AX-365966997	GTCTCCGAATAATCTACAATATCCAACTCACTTGG[A/C]GATTTCCCTCCAAAACGTATTAAATCTATACAGTT	A	C	0	0	0	0	1	1	0	0	1	0	0	1	0	1	0	0	0	1	0	0	0	0	0	0	0	0	0	0	0	0	0	0	0	0	0	0	0	0	2	0	0	0	0	0	1	0
AX-365967001	TACTCTATCGGATTCACCGAACAAGAAAGTGGAAA[A/C]AGACTCAGATCGACAGTGCTCTGCAGCAGTGTATA	A	C	0	0	0	1	2	1	0	0	0	0	0	0	0	0	1	0	1	0	2	1	0	0	1	1	0	1	1	2	1	1	2	1	0	0	0	1	1	2	0	0	0	2	1	1	0	0
AX-365967004	AGCAGGATTAACAGACGTAAAAAGCGAGTGATTCA[A/G]TCCAGGAAAGTTCTGGTTCTGACCAGCCAAAATAG	A	G	1	0	1	0	1	2	0	0	1	2	1	0	0	1	1	0	1	1	1	0	0	0	1	1	1	1	1	0	1	0	0	1	0	0	0	1	0	0	1	0	2	0	1	0	1	1
AX-365967014	TTTTATGAGATTTTAACATGGTTTAGATATGGTAC[A/G]TTTGTAAGTTGT	A	G	1	0	1	0	1	0	0	0	1	0	1	1	0	0	0	0	1	1	0	0	0	1	2	1	1	1	1	1	0	0	1	1	1	1	1	1	0	0	0	1	0	1	0	1	0	1
AX-365967020	TGGCAAGCGACAATTATGGGTCCTGGTGATAGTCC[A/G]TACGCGGGAGGTGTTTTTTTAGTTACTATTCATTT	A	G	0	0	0	0	0	0	0	1	0	0	0	0	0	0	0	0	0	0	1	0	0	0	0	0	0	0	0	0	0	0	0	0	0	0	0	0	0	0	0	0	0	0	0	0	0	0
AX-365967042	AAGTGGCTTCTCCTCAGCAGGCCCAGGAAGTTCAT[A/G]TAGCAGTCCGTGAATGGTTGAGCAAGAATGTTTCT	A	G	0	0	1	0	1	1	0	1	0	0	1	1	0	1	1	1	1	1	1	1	0	2	1	0	0	0	2	0	2	1	1	1	1	0	2	1	0	1	0	0	0	1	0	0	0	0
AX-365967045	TTCCTTTTCCTTTTGGGTGCATTGCTGTTAGCATT[A/G]AAAGTTGGTAGCTAGAGGGATATATTCTATAGCTT	A	G	0	0	1	1	1	1	1	1	0	1	0	1	2	1	2	2	1	0	0	1	1	2	1	2	2	1	2	0	0	1	1	1	1	1	1	0	0	1	1	0	0	0	2	1	2	2
AX-365967058	TGAGTTCTGTAACCCGTGACACATCTAA[A/T]GGAAGGGCTAGTGTCATATTTTGGAAAAGGTTGAC	A	T	1	0	0	1	1	2	2	1	1	0	0	1	2	0	1	1	1	1	1	0	1	1	0	0	0	0	1	2	1	1	0	1	1	1	0	0	0	1	1	1	0	1	0	1	0	1
AX-365967063	CATTGCTTCTCTCTGTGAAAAGTAAATTCCGAAAC[A/G]TTGATGGTGCTCTTATTGTCAGATGCAACAACATC	A	G	1	1	1	0	1	1	0	1	0	2	1	1	2	1	0	0	0	1	0	0	1	0	0	1	0	1	0	0	1	1	1	1	0	1	0	0	1	0	1	0	0	0	0	0	1	0
AX-365967064	TTTACAGCGATTGTAGGGTTTGGAGTGTTCTTTGC[A/C]AGGGTTCCGGGCCGAGCAAGCAAAACAGTTTGAAC	A	C	0	0	0	0	0	0	0	0	0	0	0	0	0	0	0	0	1	0	1	0	0	0	1	0	0	0	0	0	0	0	0	1	0	0	0	0	0	0	0	0	0	0	1	0	0	0
AX-365967074	CAGCATTCCTCGATCTGCATCATAGAGCCGAACAT[A/G]GTTCACTTGCTGTGTCTTTAGCAGGGCAACTACCT	A	G	0	0	0	0	1	0	0	0	1	0	0	0	0	0	0	0	0	0	0	0	1	0	0	0	0	1	0	0	0	0	1	0	0	1	0	0	0	0	0	1	1	0	0	0	1	0
AX-365967078	G[A/G]ATTGGGCCAAAGTGGTACAGAGGTGTGCGTAGGCA	A	G	2	1	2	2	0	1	1	2	2	1	1	2	0	2	1	0	2	0	1	1	2	0	0	2	1	0	0	0	1	0	0	1	1	1	1	2	1	1	1	0	2	2	0	2	1	2
AX-365967083	GGGAGCTATCCTGCAGCGTTTACAAAAGTCAATAC[A/G]TTAATTGCAGCTATGTGAGGTCTGTCATAAGCGGT	A	G	0	1	0	0	2	0	2	0	0	1	2	0	0	0	1	0	0	0	2	1	1	0	0	1	1	1	1	1	2	0	1	0	0	0	0	1	0	1	0	1	0	2	1	0	0	1
AX-365967084	A[A/G]CCTACAGTCTACAGAATTAGACGCCGCTTGCGACG	A	G	0	0	1	1	0	1	0	0	0	1	0	1	1	1	0	0	0	1	0	0	1	1	0	1	0	0	0	0	0	0	0	1	0	0	1	0	1	0	0	0	0	0	0	0	0	0
AX-365967085	TTTTGAACCGCTTATGACAGACCTCACATAGCTGC[A/G]ATTAACGTATTGACTTTTGTAAACGCTGCAGGATA	A	G	0	1	0	0	2	0	2	0	0	1	2	1	0	0	1	0	0	0	2	1	1	0	0	1	1	1	1	1	2	0	1	0	0	0	0	1	0	1	0	1	0	2	2	0	0	1
AX-365967089	CTGTAGACATGCTCCTCAGTTGGGTAGAACAAGCC[A/G]TAGTTGCGCTCCGATGTGGGGCCGGGCTTCTGGTT	A	G	0	0	1	0	0	2	0	0	2	0	0	0	1	1	0	0	0	1	0	1	1	0	0	2	0	1	0	0	0	0	0	2	0	0	0	1	0	0	1	0	1	0	1	0	1	0
AX-365967092	TTACATTGCTAGGTGGCTTTCTGATTTCCTGGGGA[A/G]TACTTTTCAGCTAAACTATCCAGCCCATAGAAATC	A	G	0	0	0	1	0	1	0	0	0	0	0	0	0	0	0	0	0	0	0	0	0	0	1	0	0	0	0	0	1	0	0	1	1	0	1	0	0	0	0	1	0	0	0	0	0	0
AX-365967094	AACTCAATAGAACTGTAACATCATGAATGATATTT[A/C]ATTAAGGACAATCACTGGTTGCAATAAATCAGTAC	A	C	0	0	2	0	0	0	0	1	0	1	0	0	0	0	0	0	0	0	2	0	2	2	0	0	1	0	0	0	2	0	1	0	0	0	1	2	1	1	0	2	0	2	1	0	0	1
AX-365967099	ATGCATAGAACCTTTTTTAATTGAAATTTGACAGT[A/T]GCTTTGGTTTCATTCACTTTTCCCTCCAGGGACTC	A	T	1	0	0	0	1	1	1	0	1	1	1	1	1	0	1	0	1	1	0	2	1	1	1	1	0	0	0	0	1	0	1	0	0	1	0	1	1	1	1	1	0	1	0	0	1	1
AX-365967102	TAGTCCTCCCATTCAAGCTGACCACTGGCGTTGTT[C/G]GCGAGTTTGGAACCGTACCCCGCTATCTTCCCGGC	C	G	0	0	0	1	2	0	0	0	0	0	0	0	0	0	1	0	1	1	1	1	0	1	0	0	0	1	1	2	1	1	1	0	0	0	0	1	0	2	0	0	0	1	1	0	0	0
AX-365967103	TCTCTACTCAACATGATGAAACTGTTACCAACGAT[C/G]AGATTGCAGCTGATCTCAAGGAACATGTCATTAAG	C	G	1	2	2	1	1	1	1	0	0	1	1	0	1	0	1	1	0	0	0	0	1	1	0	1	1	1	0	1	0	0	0	1	0	1	2	0	1	2	0	2	0	0	1	0	0	1
AX-365967109	CTTGCGTACACTGTCGTTGTTTGTTAGGAAAATAA[A/G]GGAGATGGCTGTAGGATGAGCGATGATTAGTTCCA	A	G	1	0	0	0	0	1	0	0	0	1	0	1	2	0	0	0	0	0	0	0	0	0	0	1	0	0	0	0	0	0	0	0	0	1	0	1	0	0	0	0	1	0	0	0	1	0
AX-365967111	GGTGAGAAGATTAGCACGTTAGTGAAGGCTGCAAA[A/G]GTGCCGATAGAAGCCTATTGGCCTGGTCTCTTTGC	A	G	1	0	1	1	2	0	2	2	0	1	1	1	1	1	2	2	1	1	1	1	1	0	0	0	2	1	1	1	1	1	2	1	2	0	1	1	0	2	1	1	1	0	0	1	0	2
AX-365967115	ATTTTGTTGCATCTGGCAAATGGCTAACCTTGGAA[A/G]GAGAGGATAAGAATTAACATTCATAAAGCAAATAA	A	G	1	1	1	0	1	0	0	0	0	0	1	1	0	0	0	0	1	0	0	1	0	0	0	0	1	0	0	0	0	0	0	0	0	0	0	0	0	0	0	0	1	1	1	0	0	1
AX-365967119	TCAGAAGTTATTGTTGAGGAAGATAAGAAAACGGT[A/G]AAGGAACCAGACGTTCATGTGCAAGAAGGCAAGGA	A	G	1	1	0	1	1	1	0	0	1	2	1	1	2	1	2	0	0	2	1	0	1	1	1	2	0	0	1	0	0	2	1	2	2	0	0	0	1	1	2	1	1	1	0	1	1	0
AX-365967120	TGCTGATCATGAAAAATCAAGCATAAACAACAAAC[A/G]CGATGAGAGATCTTGCTGTAACCTTTAGATGCACT	A	G	0	0	0	0	0	1	0	0	1	0	1	0	1	0	0	0	1	0	1	0	0	0	1	0	0	0	0	0	1	0	0	1	2	0	0	1	0	0	0	0	1	0	0	2	1	0
AX-365967122	AGGATTTATATGATAATTCTTCGTTATTCAACATA[C/G]CGTTAACAGGAAGCATAAGTGCGTAACAGTTTCGT	C	G	0	0	0	0	0	0	1	1	0	1	0	0	0	0	0	0	0	0	0	0	0	0	1	0	0	0	0	1	0	0	0	0	1	0	0	0	0	0	0	0	0	0	0	1	0	0
AX-365967124	TCGGCTTGAAGTTTAAAGATCCGATCGGTTTCGAC[A/T]GCGGGTGAAGCAACTGCTGGTGCTGCAGCCATTTT	A	T	0	0	0	0	0	0	0	1	0	1	0	0	0	0	0	0	0	0	0	0	0	0	0	0	0	0	0	0	0	0	0	0	1	0	0	0	0	0	0	0	0	0	0	1	0	0
AX-365967125	TTCCGCTGAAGAAAAAGAACGCTTGGAGGAGGCAG[A/C]ACTGACGTTGACAGAAGGTGCGAGCCTTGTCCTGA	A	C	1	1	0	0	0	0	1	0	0	1	0	0	0	0	0	0	0	0	0	0	0	1	1	1	0	0	0	0	1	0	1	2	1	1	1	0	1	0	0	0	0	0	0	0	0	0
AX-365967129	TTGTAAATCTAGTGTATCGTTGAGTTATTATACCC[A/C]A	A	C	0	0	0	0	0	1	0	0	0	0	1	0	1	0	0	0	0	1	0	0	0	1	0	0	0	0	1	1	0	0	1	0	0	0	0	1	1	0	2	0	2	0	0	0	1	1
AX-365967131	GAACTCACAGACCACTACGCCTCACTGGAGCAATC[C/G]CTCCAGAAGAAATTCGAAGAACTCGCAGAGAAGGA	C	G	0	0	0	0	0	1	0	0	0	0	1	0	1	0	0	0	0	1	0	0	0	1	0	0	0	0	1	1	0	0	1	0	0	0	0	1	1	0	2	0	2	0	0	0	1	1
AX-365967137	TATCCTGCTCAGGGGAAATCCGAGATCGAGGCCAT[A/C]TTTCCTC	A	C	0	0	0	0	0	1	0	0	0	0	0	0	0	0	0	0	1	1	1	0	0	0	1	1	0	0	1	0	1	0	1	1	2	1	1	0	1	0	0	1	0	0	0	2	0	0
AX-365967138	AAGCTGCATC[A/G]GCCAGGTTCTCGTTCGAGGTCGAAGTTCATCCGCC	A	G	0	1	2	1	2	0	1	1	1	1	2	0	1	0	2	1	2	0	1	1	2	1	1	0	2	2	2	1	2	1	1	1	1	1	1	2	0	2	1	1	1	1	1	1	0	2
AX-365967139	AGGGCCGTTCTTTTCCATGTAATCAACAATGAAGG[A/C]AA	A	C	0	0	0	0	0	1	0	0	0	0	0	0	0	0	0	0	1	1	1	0	0	0	1	1	0	0	1	0	1	0	1	1	2	1	1	0	1	0	0	1	0	0	0	2	0	0
AX-365967149	CGTTCTGTTCTCTCTACCAGGTTAACTACATCGTA[A/G]AAGAGATATCCAATTGATGTTCATAATAATGTAAT	A	G	1	0	0	0	0	0	1	1	0	0	0	0	0	0	1	1	0	0	0	0	0	0	0	0	1	1	0	0	0	0	0	0	1	0	1	1	0	0	0	0	0	1	1	0	0	0
AX-365967151	CATTCCGAAGCCAGCTGAAGGCATGGTAATTGTTA[A/C]ACTGCAGGTAAGCGAGTCA	A	C	0	0	0	0	0	1	0	0	0	0	0	0	0	1	0	0	0	0	0	0	0	0	0	0	0	0	0	0	1	0	1	0	2	0	1	0	0	0	0	0	0	0	0	1	0	0
AX-365967154	GTCTGAGACTGGGTGGCCATCTAAGGGCGACGAGG[A/G]TGAAACCGGTGCTAACCTTGACAACGCTGCGGCCT	A	G	1	1	1	1	0	2	0	1	1	0	0	1	1	1	0	0	0	1	0	1	1	0	0	2	1	1	0	0	0	0	1	1	0	0	0	1	0	0	1	1	1	0	1	0	1	0
AX-365967160	AATGAAGTCTTCGCCAATTCTAATAACCTCACCTC[A/C]TACCTTGTCCCTGCCATGAAGAATATTCACATGGC	A	C	0	1	1	1	2	0	2	1	0	0	1	0	0	1	0	1	2	1	1	1	1	2	0	0	1	1	2	2	2	1	1	0	0	1	1	1	1	2	0	1	1	2	1	0	1	2
AX-365967168	CCCTCCTCATGATCATCTGGCAGCTCTTCAATCAC[A/G]GGA	A	G	1	1	1	1	1	1	2	0	1	1	2	0	0	2	1	1	0	0	1	1	0	1	0	2	1	1	2	2	1	0	1	0	0	0	0	0	1	1	1	1	2	1	2	1	2	1
AX-365967177	TCGTCGAAATCCTCCTCATCGTCATCGACATTAAC[A/G]CTAACATCAAAGGACTCCACCGCAGCACCTCCATT	A	G	1	0	0	0	1	1	0	0	1	1	0	0	2	2	0	1	0	1	0	0	1	0	0	1	0	0	0	0	0	0	0	0	0	0	0	0	2	0	1	0	1	0	0	0	2	0
AX-365967179	ATAGACATACCAGCAATAGATGCGGGGAATTGGCC[A/C]TGCAAGCTCCCTATATATTTGGTGGTTTCTTTTTC	A	C	1	1	1	0	1	0	0	0	0	0	1	1	0	0	0	0	1	0	0	1	0	0	0	0	1	0	0	0	0	0	0	0	0	0	0	0	0	0	0	0	1	1	1	0	0	1
AX-365967190	AGCAGCGATACGATCGATAATGTGAAGGCCAAGAT[A/T]CAGGACAAGGAAGGGATTCCACCTGACCAGCAGCG	A	T	0	0	0	0	0	0	0	0	0	0	0	0	0	0	0	0	0	0	0	0	0	0	0	0	0	0	0	0	0	0	0	0	0	0	0	0	0	0	0	0	0	0	0	0	0	0
AX-365967192	GGTTTTCACGAAGATCTGCATCTTGTCTCCCAGAT[A/C]GATCAACTCCAATAGAAACCCCCAA	A	C	0	0	0	0	0	0	0	0	0	0	0	0	0	0	0	0	0	0	0	0	0	0	0	0	0	0	0	0	0	0	0	0	0	0	0	0	0	0	0	0	0	0	0	0	0	0
AX-365967193	CATTTGCTATGAAAAACACTTTGAATTTATCGTTG[A/G]ACATGTGATTACTTTTCTGGCATCATATTCTAAAA	A	G	0	0	0	0	0	1	0	0	0	0	1	0	1	0	0	0	0	1	0	0	0	0	0	0	0	0	1	1	0	0	1	0	0	0	0	1	1	0	2	0	2	0	0	0	1	1
AX-365967196	GCTGAGGCCTAAGAAGAAAATCAAATAAAGCGTCC[A/G]ATTTGAAGCAGATAGTTTATCTGCACAAATTTTTG	A	G	1	0	0	0	0	1	0	0	1	1	0	2	0	0	1	0	0	1	0	1	0	0	1	1	1	0	0	0	1	0	0	1	0	0	0	0	2	0	0	1	0	0	0	0	2	0
AX-365967210	ATTTTCCTCTTCAGCATCTCGACCAGATGATCCAC[A/G]TCTACGCCGTCCACTGAATTTCTTCTTGCTTACAA	A	G	0	1	0	0	0	0	1	0	0	1	0	0	0	0	1	0	0	0	0	0	1	1	0	0	1	1	0	0	0	0	0	0	0	0	0	0	0	0	0	0	1	0	0	0	0	1
AX-365967211	GCCCCGTCGCCGGATTTCTCTGGTAGCCGGACTTG[A/C]CGC	A	C	2	1	0	0	1	2	1	0	1	2	1	1	2	2	1	1	1	1	2	2	1	1	0	2	1	1	1	1	1	2	0	0	0	2	0	1	2	0	1	0	0	1	2	1	2	0
AX-365967213	TACCAAAGAAGAAAGGTGATCGTGATCAAGGTCCT[A/C]GGAAATCTAATGTTAGGGACCAGAATAAATCTCGG	A	C	1	1	0	0	0	0	0	0	0	0	0	2	1	0	0	0	0	2	1	0	1	0	1	0	0	1	0	0	0	1	0	1	2	0	1	0	1	0	0	0	0	1	0	1	0	1
AX-365967214	TGCCGCAGCGTTGCAGAAAGTTGGCTTGCTATCGA[A/G]TTCTTCTAATTCTCAGGTAGCTATTAGCTCCAATT	A	G	0	0	0	0	1	0	0	0	0	0	0	0	0	0	1	0	0	0	0	0	0	0	0	0	1	1	0	0	0	1	0	0	0	0	0	0	0	0	0	0	0	1	0	0	0	1
AX-365967220	TAGTACAGTTAGAGAGACTGCCATTACAACTTTCA[A/G]TGCCATATTTGTCTTTGGCCTTGGAGCACCGTAGT	A	G	0	0	1	1	0	0	0	0	0	0	1	0	0	0	0	0	0	1	1	0	0	0	0	0	0	1	0	0	0	0	0	0	0	0	0	0	0	0	0	1	0	0	1	1	1	0
AX-365967223	CCTCGAATTCCTCTGTCTGAAGCTGATATGCAAGT[A/G]GAACTTGACAGGAGGAGGCCGGGACAAAGCCGTAT	A	G	1	2	2	1	2	0	2	2	2	1	1	2	2	1	1	2	1	0	1	2	2	2	2	0	1	1	2	1	2	2	2	1	2	1	2	1	2	2	2	1	1	2	1	2	1	2
AX-365967224	TGATCCATAGATATATTTATTCGCCTTTCCACACC[A/C]ATTAACCTACTCTTCAGCCTTACCCTCAACCTCGG	A	C	0	0	0	0	0	0	0	0	0	0	0	0	0	0	0	0	0	0	0	0	0	0	0	0	0	0	0	0	0	0	0	0	0	0	0	0	0	0	0	0	0	0	0	0	0	0
AX-365967227	TTAAAAGCAAGTCTCAGTTTTATCATCTCGCCATT[A/C]GATATCCCACCCTGTATACCACCTGATCT	A	C	1	2	1	1	1	0	2	2	2	2	1	2	2	1	1	2	1	0	1	2	2	2	2	0	1	1	2	1	2	1	2	1	2	1	2	1	2	2	2	1	1	2	1	2	2	2
AX-365967229	TTTTGTCCTGTCATCTCCAAATGCACGCCACCGGG[A/G]TGGCTCCCTTCTTGGTCATGAACATCAAAGAAAGC	A	G	1	0	1	1	0	2	0	0	1	0	1	1	1	2	0	0	2	1	0	1	1	2	0	0	1	2	0	1	1	0	1	2	1	1	2	1	0	1	1	1	1	1	1	2	1	1
AX-365967235	AGTTC[C/G]GCGTTGCCTGCATACTCCACTGAGTTTTCTGATTT	C	G	0	0	0	0	0	1	0	0	1	1	0	0	1	0	0	0	0	1	0	0	0	0	0	1	0	1	0	0	0	0	0	1	0	1	0	0	1	0	1	0	0	0	0	1	1	0
AX-365967240	CCAGATGGTTTCCCTGGACAGCATAATGGAGTGCC[A/G]ACATGCCTTTGCGTGTAGAAGCATTAACAGAAGCT	A	G	1	1	1	0	1	0	0	0	0	1	1	0	0	1	0	0	0	0	1	1	0	0	0	0	0	0	0	0	1	1	0	0	0	0	0	1	0	0	1	1	1	0	1	0	0	0
AX-365967247	TTGGGGGTTTCTATTGGAGTTGATCGATCTGGG[A/C]GACAAGATGCAGATCTTCGTGAAAACCCTTACTGG	A	C	0	0	1	1	0	0	1	0	0	0	0	0	0	1	0	2	1	0	1	1	0	0	0	0	1	1	1	0	0	0	1	0	0	0	1	1	0	2	0	1	0	0	0	0	0	1
AX-365967250	TGGAAATTGTTTTCTTTGCAGAGGCGATCCATCCC[A/C]AACTCCAGTCCCACCATTTCCAGAACGAGGTCTCT	A	C	1	0	0	0	1	1	0	0	0	2	0	1	1	1	0	1	0	0	0	1	0	0	0	1	0	0	0	1	0	0	0	0	0	0	0	0	2	0	0	0	1	0	0	0	0	0
AX-365967252	AAGAAAGAAGGCAATGCTGCCAAATACATCACAAG[A/G]AACAAGGCGCTGACCCTTCTTCA	A	G	0	0	0	0	0	1	1	0	0	0	0	0	0	1	0	1	1	0	0	0	0	0	1	0	0	1	0	0	0	1	0	2	1	1	0	0	0	0	1	0	0	0	0	1	1	1
AX-365967258	ACTCTTCCGCAAACGCCATTGCAATCGATCCGTCA[A/G]TCTCAGTCTTTTCCACGGTATCAACCTCTCTG	A	G	0	0	0	0	1	0	0	1	0	1	0	0	0	1	0	0	0	0	1	0	0	0	0	0	0	0	1	0	0	0	0	1	1	0	0	0	0	0	0	1	1	0	0	0	1	0
AX-365967262	CCTCTTGACGCCAACGCTAGATCAGGGCTCTTGAC[A/G]CCAAATCTCAGCA	A	G	0	1	0	0	0	0	0	1	1	0	0	0	0	0	0	1	0	0	0	1	0	0	0	0	0	0	0	0	1	0	1	1	0	0	0	1	0	0	0	0	0	0	0	0	1	0
AX-365967263	GCTCCGAGTTTTCTAAAGACAATTTTGTGTCAAAA[A/G]TAAAGATGGAGATTGTGGTATCTAAAGATCAGGTA	A	G	0	0	0	0	0	0	0	0	0	0	0	0	0	0	0	0	0	0	0	0	0	0	2	0	0	0	0	0	0	0	0	1	2	1	0	0	0	0	0	0	0	0	0	0	0	0
AX-365967264	GGCGGATACCTGGAAGCAATTGTACGAGGGTACCG[A/G]TCGGGTCTGTTGACAGCGGCCGAT	A	G	2	1	0	0	1	2	1	1	2	0	1	0	1	1	0	0	1	2	0	0	0	1	1	1	0	0	0	1	0	0	1	1	2	1	0	1	1	0	1	0	1	1	1	1	1	0
AX-365967265	GGCTTTGCATTCTT[A/G]GAGTTCACAAATCATCAATGTGCTATGACTGCGTA	A	G	0	1	1	0	1	1	2	0	2	1	2	0	1	2	1	0	1	0	1	1	0	1	0	1	1	1	2	2	2	0	1	1	0	0	0	1	1	1	1	1	2	1	1	0	1	1
AX-365967269	ATCCCGTATGCTAATGATAGATATAGTCGCCATCT[C/G]GAACGTGTGCATAGTTATTTGGATGCGCCTAGCCG	C	G	1	1	0	0	0	0	0	0	0	0	0	2	1	0	0	0	0	2	1	0	1	0	1	0	0	1	0	0	0	1	0	1	2	0	1	0	1	0	0	0	0	1	0	1	0	2
AX-365967270	AAGTCGAAGCAGACAACGCCAAAGGCCGATTCAGT[A/G]CCGGCTGTTACTGTTGAAGCCGAAGAGCCGAAGCA	A	G	1	1	0	0	0	0	0	0	0	0	0	2	1	0	0	0	0	2	1	0	1	0	1	0	0	1	0	0	0	1	0	1	2	0	1	0	1	0	0	0	0	1	0	1	0	1
AX-365967275	GCAAGGTTTCTGCAAGTTAGATATTTCTACGAGCC[A/G]GAGCACTACGAGCGCAAAACGGCGAGCGTTTGCAG	A	G	0	0	2	0	0	0	0	1	0	0	0	1	0	0	1	0	0	0	1	1	1	1	1	0	0	0	1	0	1	0	2	1	2	0	2	2	1	1	0	1	0	1	0	1	1	2
AX-365967277	TGCAAGTTAGATATTTCTACGAGCCAGAGCACTAC[A/G]AGCGCAAAACGGCGAGCGTTTGCAGGTGGCGGCAG	A	G	0	0	2	0	0	0	0	1	0	0	0	1	0	0	1	0	0	0	1	1	1	1	1	0	0	0	1	0	1	0	2	1	2	0	2	2	1	1	0	1	0	1	0	1	1	2
AX-365967278	GATGGCCGATAGGCTAATGACATTTCACTGTAATC[A/G]TTTCCTCTTTGATCTGTATTTGGCACAAGCACAGC	A	G	1	2	1	1	1	0	2	2	2	2	1	2	2	1	1	2	1	0	1	2	2	2	2	0	1	1	2	1	2	2	2	1	2	1	2	1	2	2	2	1	1	2	1	2	2	2
AX-365967279	AGGAGCATGTATAATGCTGAAAAGCGGGGGAAACG[A/G]CAAGTGATGATCAGACCATCATCAAAAGTTATCAT	A	G	0	0	2	0	0	0	0	1	0	0	0	1	0	0	1	0	0	0	1	1	1	1	1	0	0	0	1	0	1	0	2	1	2	0	2	2	1	1	0	1	0	1	0	1	1	2
AX-365967280	GATATCCCACCCTGTATACCACCTGATCT[A/G]TTAGTTCTGGTCCTAATATCTCCCCTCTCATCCAT	A	G	1	2	1	1	1	0	2	2	2	2	1	2	2	1	1	2	1	0	1	2	2	2	2	0	1	1	2	1	2	2	2	1	2	1	2	1	2	2	2	1	1	2	1	2	2	2
AX-365967285	AGGCCTTTTACTTCAATAATGGCAGAAGGAATAGG[A/G]TGCAAAGCAAACCATGCATGCATTGGTGCATACGT	A	G	0	1	0	0	2	0	1	1	1	0	1	2	1	0	1	1	0	0	0	1	2	1	1	1	1	0	1	1	1	1	2	2	0	1	0	0	0	1	1	1	2	0	1	0	0	1
AX-365967286	AACACAGATCCACAGACTGGCCTGGCCTCTCTGAA[A/C]CTCCTCCTTGTGTGCCACGAGAGCTAGAGAGCAGT	A	C	0	1	0	0	0	1	0	0	0	0	0	0	0	0	0	1	0	0	0	0	0	0	1	0	0	0	0	0	0	1	1	0	1	0	1	0	1	0	1	1	0	0	0	0	0	0
AX-365967288	ATAACCTAA[A/C]CTTCAGTCTATAATTATAAATCGTTGTAATAGCTA	A	C	0	0	0	0	0	0	0	0	0	0	0	0	0	0	0	1	0	0	0	0	0	1	0	1	0	0	0	1	0	0	0	0	0	0	0	0	0	0	0	0	1	0	0	0	0	1
AX-365967292	AGATAGATCTGTCTAGAACGCTCGCTTTGTTTATT[A/G]TTGCAGGTATTTGATATAAAGCCATCAACCACCCC	A	G	0	1	0	0	1	0	1	0	0	0	0	0	1	0	0	1	1	0	0	0	0	0	1	0	0	0	0	0	0	0	0	0	0	0	0	0	0	0	0	0	0	0	0	0	0	0
AX-365967293	CTGGTAACCACCACAACCGCCCTCTCGCGCTAAAC[A/G]ACCTCTAACATTCCCCTGTCCTATCCTATAATGAT	A	G	0	0	1	1	1	0	1	1	1	0	1	0	1	1	0	1	0	0	0	0	1	0	1	1	0	0	1	1	1	0	1	0	0	1	0	0	0	0	0	1	0	0	1	1	1	0
AX-365967298	TTGCGAGACTTTTCAACAAAGGACTCCAAACGTTC[A/G]GACGCATCTTGTCTCACTGTAACGTGCTCTCTGTG	A	G	0	1	0	0	1	0	1	0	0	0	0	0	1	0	0	1	1	0	0	0	0	0	1	0	0	0	0	0	0	0	0	0	0	0	0	0	0	0	0	0	0	0	0	0	0	0
AX-365967299	TGCTCCCTCAAACGCCGAATGGTACTTCGTACAGT[C/G]ACAGCACTCGGAGTATTGAGAGTGTATGCACCACC	C	G	1	1	1	0	1	1	1	0	1	1	1	2	1	1	1	0	1	2	2	0	0	2	1	1	1	1	1	1	1	1	1	2	2	0	1	1	2	1	2	1	1	2	1	1	2	2
AX-365967308	GAACTAACGGGCAGAAACTCCTTTCCTCCCGCTGT[A/G]TCGTCCCCTCGCTTCCACATTCTCTTGGTGGGCAA	A	G	0	1	1	0	0	2	1	0	1	0	1	1	0	1	0	1	0	2	0	0	0	0	1	1	0	0	1	1	0	0	0	1	0	0	0	0	1	0	1	0	0	1	1	0	1	0
AX-365967309	TGCAATCTTATGTTGCAGTGAGCTACAATCTGATC[A/C]GTGAAGTCAAAGCTAATAAAGGCAACAGTTTCAAA	A	C	0	0	0	0	1	0	0	1	0	0	1	1	1	1	1	0	0	0	0	0	0	0	1	1	1	1	0	0	0	0	0	0	0	0	0	1	0	0	1	1	0	0	0	0	0	1
AX-365967312	TCAATTCTGCAGAGAAAATAA[C/G]AGAGTTCCTACCTACAAATTTGTTTGGTAAAGAAG	C	G	0	1	1	0	0	2	1	0	1	0	1	1	0	1	0	1	0	2	0	0	0	0	1	1	0	0	1	1	0	0	0	1	0	0	0	0	1	0	1	0	0	1	1	0	1	0
AX-365967323	AACGGGCTATCCATAGATCCTTCCCCAACATACGA[A/G]GTTTCTTCTATTTCTCTCTGATGAGCAGACGCATC	A	G	2	1	1	0	1	1	0	0	1	0	0	1	1	1	0	0	0	0	0	0	0	1	0	2	0	0	0	0	1	0	0	0	0	0	0	1	1	0	1	0	1	0	0	0	2	0
AX-365967324	AAAGGCTAGTAGTCCCACGGCTAGTCCTATAACAT[A/C]TGGACCAACGGTTGCTACACCGACGGTATCACCAA	A	C	1	0	0	0	1	0	0	1	1	0	0	0	0	1	0	0	0	0	1	1	1	0	0	0	0	1	0	0	0	0	0	0	0	0	1	0	0	0	1	0	0	0	0	0	1	0
AX-365967328	TTGGAGGCATGCAATATGCATTAGTTACTGTGACC[A/G]TGCTCTTCATCTTGGTACAGAGATATCGTGGCAGT	A	G	0	0	1	1	0	0	1	0	0	1	0	0	1	0	1	0	0	1	0	0	1	0	0	0	0	0	2	2	1	1	0	2	1	2	2	0	0	0	1	2	0	0	1	1	1	2
AX-365967331	GATTGAAGAAGCTGGTTTGAATGAATGCCATTCTA[A/G]ATGTG	A	G	0	1	0	2	1	1	1	0	1	0	2	0	0	1	0	0	1	1	0	2	1	0	0	1	0	0	1	1	2	0	0	0	0	0	1	0	0	1	0	1	1	1	1	0	0	2
AX-365967336	ATTTCTTTAACCCCAATATTAAAACGCGGACTGAT[C/G]ACTCCACACTTGTTAAGTCTTCCGTTAAGCTCCAC	C	G	0	0	2	0	0	0	0	1	0	0	0	1	0	0	1	0	0	0	1	1	1	1	1	0	0	0	1	0	1	0	2	1	2	0	2	2	1	1	0	1	0	1	0	1	1	2
AX-365967346	GGGCAGACTCAAACAATCCCCTGCTTCAGAGGACA[A/G]TAACAGCATTAGCACAGAAGCCGTGGAGATCATCG	A	G	0	1	0	0	0	1	0	0	0	0	1	0	0	0	1	0	0	1	1	0	0	0	0	0	0	1	0	1	0	1	0	0	0	1	1	0	1	0	1	1	1	1	0	1	0	0
AX-365967347	TGATGCTCGGCGAGTTTGTTGATGAGTACACAGTC[A/C]GAGTTGTGGATGTGTTTGCCATGCCC	A	C	1	0	0	1	1	1	1	0	1	1	0	0	0	0	0	0	0	1	1	0	0	0	2	0	0	0	1	0	1	1	0	1	2	0	0	0	1	0	0	0	1	1	0	1	1	0
AX-365967348	ATGCTATGTGGATCAAGTCAAGAAGCACAAGAGCA[A/G]CTTGCAGAAACAGATAGGGCTATTGGAACACTTTT	A	G	0	0	0	0	0	1	0	0	0	0	0	1	0	1	0	0	0	0	0	0	0	0	1	0	0	0	1	0	0	0	0	1	0	0	1	0	0	0	0	0	0	0	1	0	0	1
AX-365967351	AGGTCGTTTAGCGCGAGAGGGCGGTTGTGGTGGTT[A/G]CCAGGAGCAGAAATCGTTGGCTCTCGACTTATCTG	A	G	1	0	0	0	0	0	0	0	0	1	0	2	1	0	0	0	0	2	0	0	0	0	1	0	0	0	0	0	0	0	0	1	2	0	1	0	0	0	0	0	0	1	0	1	0	0
AX-365967358	AAGCGGGCGAATGCTACTCGTTATGGCTTGGCAGC[A/G]GGAGTGTTTACAAAGAATCTAGAGACCGC	A	G	2	1	2	0	0	1	1	0	1	1	1	2	2	1	0	0	0	1	0	0	1	0	0	1	1	0	1	2	1	0	0	0	0	0	0	0	2	1	0	2	1	1	0	0	1	0
AX-365967372	ACGGGCGCCGCCATGACCAAGACTGGATTTATCTC[A/G]CCCGCCATCTCCACCAGATTTCTCTGTTCTGGAAA	A	G	1	0	0	0	0	1	0	0	1	0	0	1	1	0	0	0	0	0	0	0	0	0	1	0	1	0	1	0	0	1	0	2	1	0	0	0	1	0	1	0	0	1	0	0	0	1
AX-365967375	TGGCAACACATTATCCTTCTCATTTCAATTAAACC[A/G]ATAAAACTCAAACATAAATTCGTATAGATCTTATA	A	G	1	0	0	0	0	1	0	0	1	0	1	1	2	0	0	1	0	0	0	1	0	0	1	0	1	0	1	0	1	1	0	2	1	0	0	0	1	0	2	0	0	1	0	1	0	1
AX-365967378	TTTCACCATAC[A/G]TCCAACCCTCATATCCTCCTGCGGTCGACCATCAA	A	G	1	0	0	0	1	2	1	1	1	2	0	2	1	1	1	1	0	1	1	0	1	0	1	1	1	1	0	0	0	0	0	2	2	0	1	0	1	0	1	1	2	0	0	1	1	1
AX-365967382	CGATAT[A/G]TTTTGGCTGCGTGTTGTGATTTATCTCCAGGAGAA	A	G	1	2	1	1	0	2	1	2	0	1	1	1	1	2	2	0	1	1	1	2	0	1	1	2	1	2	1	0	1	2	0	2	2	2	0	0	0	2	0	2	1	0	0	1	0	2
AX-365967384	CTCAGTGACTGTCATGTTAGGAAATGATGTTCCTA[A/G]GAGCTTGATGGTATACTCTCGAACAAAAACTGTAT	A	G	0	0	0	0	0	0	0	0	1	0	1	1	1	0	0	0	0	0	0	0	1	0	1	1	0	0	1	0	0	1	0	0	1	0	0	1	0	0	1	0	1	0	0	1	0	0
AX-365967387	CCGACGGTATCACCAATTTCTTCTCCCCCATCTCC[A/C]CCGTCTGTTGCTCCCGTAGCCTCTATAACGCCTGC	A	C	1	0	1	0	1	0	0	1	1	0	0	2	2	2	0	0	1	2	1	1	1	0	1	1	0	1	0	1	0	1	1	0	1	0	1	0	1	0	2	0	0	0	1	0	1	0
AX-365967391	GCTCTGCTACC[A/G]GTAACTCCCGTAATGGTCATACTCAGACACATGAA	A	G	1	0	1	1	0	1	1	0	0	1	0	1	0	1	0	0	0	1	1	0	1	1	1	0	0	1	1	0	0	0	0	2	0	1	1	0	1	0	1	0	0	1	1	1	0	1
AX-365967393	GATCTCCATCGGCGCCCAACTTCAGATACCATGAC[A/G]GGTAAGGCAAAGCCAAAGAAGCACACAGCCAAGGA	A	G	0	1	0	2	1	1	1	0	1	0	2	0	0	1	0	0	1	1	0	2	1	0	0	1	0	0	1	1	2	0	0	0	0	0	1	0	0	1	0	1	1	1	1	1	0	2
AX-365967402	TCCTTAGAAGTGGGACCAAAGCTAGCAGGAGGTTC[A/G]TCGTCCAACATTGTTGCTTCAGTGCGTAATGCAAC	A	G	1	0	0	0	0	1	0	1	1	1	0	1	1	2	1	0	0	1	0	0	0	0	1	1	1	0	1	1	0	1	1	0	2	0	1	0	1	0	1	0	1	0	0	1	1	1
AX-365967410	CAGCAGC[A/C]GCCAAGAAGTCCGGGGAAAAACATCAAATCTGAGT	A	C	0	0	0	1	0	2	0	0	0	1	0	0	1	1	0	0	1	2	0	0	1	0	2	0	0	0	0	0	1	0	0	0	1	0	0	0	0	0	1	0	1	1	0	0	1	1
AX-365967416	GGAGTGTTTACAAAGAATCTAGAGACCGC[A/G]AACTCTCTTACTCGGGCATTACGTGTCGGAACAGT	A	G	2	1	2	1	0	1	1	0	1	1	1	2	2	1	0	0	0	1	0	0	1	0	0	1	1	0	1	2	1	0	0	0	0	0	0	0	2	0	0	2	1	1	0	0	1	0
AX-365967419	GCTCAAGAGCTAATCTAGTTGTGACTGAGCTTAAA[A/C]TCGAAGATATAATCGATAATGGCGCCTATTACTAA	A	C	0	1	0	0	0	0	0	0	1	0	0	0	0	1	1	0	0	0	0	0	0	0	0	0	1	1	0	0	0	0	0	0	0	0	0	0	0	0	0	0	1	1	0	0	0	0
AX-365967424	TCTAACATTATAATTGCAACATTAAATATTTACTC[A/G]CATTAAAACAGCAGTAAGCGTGTGGTTCAGAGGGT	A	G	1	1	1	1	2	1	1	1	2	1	2	1	0	1	2	2	1	1	1	2	1	2	1	1	2	1	2	2	2	1	1	0	1	2	2	1	1	2	2	2	1	2	2	1	1	2
AX-365967426	GCTTCCACTGCTTTTTGTCCTTCTGGAGTCTCCCG[A/G]CCTCCAATAAGTACACGATCAGGGTTTAGAAGGTC	A	G	0	0	0	0	0	0	0	0	0	1	0	0	0	0	0	0	1	0	0	0	0	0	1	1	1	0	0	1	0	1	0	1	0	0	0	0	1	0	0	1	1	0	1	0	1	0
AX-365967427	GGATGGATAAAGATGAAGTATTTGGTGCGTTCTGC[A/G]CACTCGTTATTT	A	G	0	1	0	0	0	1	0	1	0	0	0	1	0	1	0	1	1	0	1	1	0	1	1	0	0	0	0	0	0	2	0	0	0	1	0	2	0	0	0	0	0	1	1	0	0	0
AX-365967430	GGCAGTTGTATGCTGGAAGGCAGTTTATATTTGCT[A/G]TGTTTCTTCATTCCTCCATGCTGGTCCTGAGGCGC	A	G	0	0	0	0	0	0	1	1	1	0	1	0	0	0	0	0	0	0	0	0	0	0	1	0	0	0	0	1	0	0	1	0	1	0	1	0	0	0	0	0	0	0	0	0	1	0
AX-365967436	TTGTCATTCTTGTACATGTGAGCAATCTCAGGGAC[A/G]AGTGGATCATCAGGGTTTGGATCAGTCAACAAGGA	A	G	1	0	0	0	0	0	0	0	1	0	1	0	0	0	0	0	0	1	0	0	1	0	0	0	0	0	0	0	0	0	0	1	0	0	0	1	1	0	1	1	1	1	0	1	1	0
AX-365967437	TATAATGCGTTCCACCCTCCATAACTGCGGCCGAT[A/G]AAACCACGCCTGTCATTGTAGCCTGCAATTTGTTT	A	G	0	1	0	0	0	0	0	0	0	0	0	1	1	0	1	0	1	0	0	0	1	0	0	0	1	0	0	0	0	0	1	0	0	0	0	0	0	0	1	0	0	1	0	0	0	0
AX-365967438	CAAGAACATGGCCATCCAGTTAAGAGAAATGCCAT[A/G]G	A	G	0	1	0	0	0	0	0	0	0	0	0	1	0	0	0	0	1	1	0	0	1	0	0	0	0	0	0	0	0	0	1	0	0	1	0	0	1	0	1	0	0	0	0	1	0	0
AX-365967440	CAATGACACATGCTGCCTAAAGAAATTTATTC[A/C]ATCACACCTCCTCCCCTCAAACGCCTCTCCCTAAT	A	C	1	1	0	2	0	1	0	1	1	2	2	2	2	1	2	1	1	2	1	1	1	1	1	1	1	1	0	2	1	0	0	0	0	1	1	1	1	1	2	0	2	0	1	1	1	1
AX-365967441	CAACATGATTGCTTAAGTTCTCGCCTGCTACTCCC[A/G]AAGCTAATTCTCACTCTCAGTCTGGCTTTACCAAC	A	G	1	0	1	1	0	0	0	1	2	1	0	2	0	1	1	0	0	1	1	0	0	0	0	0	1	0	1	0	0	0	0	1	1	1	0	1	1	0	1	1	1	0	0	1	0	0
AX-365967442	AATTTCTCTGCATTTCTGATCCCAATCGCAACTGC[A/T]GCAGCAGCTGTGTGCTTGCTTCTTTGAATCGATCT	A	T	2	1	1	2	1	0	1	1	1	1	1	1	1	2	1	1	1	0	1	1	2	1	1	1	1	2	2	2	1	1	1	1	1	1	1	1	2	2	1	2	1	1	2	0	2	1
AX-365967443	GAAGGGAGTGGGGGAATTCGTGTGATTGGAAAGCC[A/G]CAGAAATTCTCTTTTCAACGCTCGTTATCCATGGA	A	G	1	0	1	1	0	0	0	0	2	1	0	2	1	1	0	0	0	1	0	0	1	1	0	1	0	1	1	0	1	0	1	1	1	1	0	1	1	0	2	1	2	1	0	2	1	1
AX-365967445	CGTGTGATTGGAAAGCCGCAGAAATTCTCTTTTCA[A/G]CGCTCGTTATCCATGGAAAATAGCCCTCCATCTTC	A	G	1	2	1	1	1	1	2	1	0	1	2	0	1	1	1	2	2	1	1	2	1	1	2	1	1	1	1	2	1	2	1	1	1	1	2	1	1	2	0	1	0	1	2	0	1	1
AX-365967448	AGAATTTAAAAGGAAAGCTCGCAGACAGACAGACA[A/G]AAATACGCCCTAGGGTTTCATTGGCTCTT	A	G	2	0	1	1	2	2	1	2	2	2	2	2	2	2	0	0	2	1	2	1	2	0	2	2	2	1	2	1	1	2	2	0	0	1	1	2	1	1	1	1	2	2	1	1	2	2
AX-365967451	TCAGACCCAATTGTCTTGGTATTGATATTACTCCC[A/C]GGATGGAACACACTTCTCCATACATTCTCCCGATC	A	C	1	0	1	1	0	0	0	0	2	1	0	2	1	1	0	1	0	1	0	0	1	1	0	0	0	1	0	0	1	0	1	2	1	1	0	1	1	0	2	1	2	0	0	1	1	1
AX-365967459	TCATACATTTGTTCAACAGCACCATTCAGAGTGGT[A/G]TCTCGGTACTCTTTGTACATATTATGGTAACCAGT	A	G	1	2	0	1	1	0	1	1	1	0	1	1	1	0	2	2	0	1	0	0	2	2	0	0	2	1	1	1	0	0	0	0	1	2	2	0	0	0	0	1	0	0	1	0	0	2
AX-365967467	CACCAGTATTCCTCGGCCAATACTGCACAGTCTGC[A/G]AGATTTCG	A	G	0	0	1	0	0	1	0	1	0	0	0	1	0	1	0	0	0	0	0	1	0	0	0	1	0	0	1	0	0	0	0	0	0	0	0	0	0	0	0	0	0	0	0	1	0	1
AX-365967468	GAATTAGATCTCGAAGGTTTGCACTGGTTTGCGAT[A/G]ACCTTGAAGTTAAAGTTGCAAATATTGAAGAAGGT	A	G	1	0	0	1	0	1	1	1	2	1	1	1	0	1	2	0	0	1	1	1	0	0	0	1	1	0	1	2	1	1	0	0	0	1	1	1	0	0	2	1	1	0	1	0	0	2
AX-365967475	AATCGCCCTGATAGATCAGGAGCTGTTCCTGTGTC[A/G]GC	A	G	2	0	1	1	1	2	1	2	1	2	1	2	2	2	1	1	2	1	0	2	2	1	2	2	1	1	1	1	0	1	1	1	2	1	0	0	2	0	1	1	1	2	0	1	2	2
AX-365967476	ACTTCATTGGGGTCGAGCCAGACTTTTCCCTTCCC[A/G]CATTTCAGAACGCTCGCCGCTAGCCGCTTCTGAAG	A	G	1	2	1	1	1	1	2	1	0	2	1	0	0	1	2	1	2	2	1	1	2	1	0	0	2	2	1	1	2	1	2	1	0	1	1	2	2	2	1	2	1	2	2	0	0	1
AX-365967477	GTATTTCAAGAGATCAGCAGAGGAGAATCTGTAAC[A/T]GCAGGCTT	A	T	0	0	1	0	1	1	0	1	0	0	1	1	1	1	1	0	0	0	0	0	0	0	1	1	1	1	0	0	0	0	0	0	0	0	0	0	0	0	0	0	0	0	0	0	0	0
AX-365967478	CTTGGAAATGGTCAAATTGGGCATTCCAACCAAGG[A/C]AACAATATGTACCTTTTCCCAGGGATTGGGCTGGG	A	C	0	0	0	1	0	0	0	0	0	0	1	1	0	0	0	0	1	0	0	0	0	0	0	0	0	0	0	0	0	0	0	0	0	0	0	0	1	0	0	0	0	0	0	0	0	0
AX-365967480	CACTCGCAACGCGTAGAATACGACTTTTCCCCAGC[A/G]GACAGAACAATCCTTAATTACGTTATACCACTCTT	A	G	1	1	1	1	2	0	1	1	0	1	1	1	1	1	1	1	1	0	2	1	1	1	0	1	1	1	1	1	1	1	1	0	0	2	1	1	1	2	0	1	2	1	1	1	0	2
AX-365967485	TCCCCTCCTTCTTCTTGTAAATCTGAAGTCCAGAG[A/C]GTAAGATTGTCTCTCAGTAGTTGCATGATTAATGT	A	C	1	1	1	2	2	1	1	1	0	0	1	1	0	1	1	1	2	1	1	1	1	1	1	1	2	1	1	1	2	2	1	1	1	1	1	1	0	2	1	1	1	2	2	1	0	2
AX-365967493	AGGCGCCTGAAACGAGGCAGGCGAACGACAAACGA[C/G]CTTGACGATGGAGTGCGACGAGATCAACCTTTCGA	C	G	1	0	0	0	0	1	0	1	1	1	0	2	2	2	0	0	0	1	0	0	1	0	1	1	0	0	0	0	0	1	1	0	0	0	0	0	1	0	1	0	1	0	0	0	2	0
AX-365967494	AATCTCAGAGTCTGTCTTCTGCTTAAGCGATTAAA[A/G]GAAATGGGTGAAAAAACTGAAAGAGAAGACAATTG	A	G	0	0	0	0	0	0	0	1	0	0	0	0	0	0	0	0	0	0	0	0	0	0	0	0	1	0	0	0	1	0	0	0	0	0	0	0	0	0	1	0	0	0	0	0	0	0
AX-365967495	AGACAGAAATACGCCCTAGGGTTTCATTGGCTCTT[A/C]GTCGCCCGCGGACAATGGCGGACATATAGATAGAT	A	C	1	0	0	0	0	1	0	1	1	1	0	2	2	2	0	0	0	1	0	0	1	0	1	1	0	0	0	0	0	1	1	0	0	0	0	0	1	0	1	0	1	0	0	0	2	0
AX-365967502	CCTTTCGGATCATTTCGACGAGCA[A/G]AGCGCCGATACAATTGAGGGCAAATGTAGTGTGCA	A	G	1	0	0	0	0	1	0	1	1	1	0	2	2	2	0	0	0	1	0	0	1	0	1	1	0	0	0	0	0	1	1	0	0	0	0	0	1	0	1	0	1	0	0	0	2	0
AX-365967505	AGAATTTCTCGCTGAATGTGTAGATATGAAATAAT[A/G]AACTCGTCTACTTATCCAATTTCTTTTGTAAACAT	A	G	0	0	0	0	0	0	0	0	0	0	0	0	0	0	0	0	0	0	0	0	0	0	0	0	0	0	1	0	0	0	1	0	0	0	0	0	0	0	0	0	0	1	0	0	1	0
AX-365967507	AGTTTACCTTTGATTCAAAGCTATATAATCGACTA[C/G]TAGCTCAGCTCTTTGTTGGAAGGGTCAGGCTGAAT	C	G	0	0	0	0	0	0	0	0	0	0	0	0	0	0	0	0	0	0	0	0	0	0	0	0	0	0	1	0	0	0	1	0	0	0	0	0	0	0	0	0	0	1	0	0	1	0
AX-365967511	GCATCGTCAACGCCATTATTCAGTTATGGGGTGGA[A/G]GGAGTGGACTCATTCTCAGAAACTTGTGAAACAGA	A	G	0	1	1	0	1	0	1	0	0	0	1	0	0	1	0	1	1	1	2	2	0	1	0	0	1	1	1	0	0	0	2	0	0	1	2	2	0	1	0	0	0	0	1	1	0	0
AX-365967513	ATGAAACATTAGGAACATATATACAAGAGGTTGTT[A/T]CAGCTCTGCAAGATTACATGAGTCAAGATAAGCTT	A	T	1	0	0	0	1	0	0	0	1	1	0	1	1	0	0	0	0	0	0	0	0	1	1	2	0	0	0	0	0	1	0	0	0	0	1	0	1	0	0	0	1	0	1	0	0	0
AX-365967518	TGGGTAGCTGTATTGAAGAGCTTTCTTCAGTACTC[A/G]TTGTCCCAACATTTCCCTGAGGATGACCTTCTTGC	A	G	1	2	2	1	0	0	0	1	1	1	1	2	2	1	1	1	1	0	1	1	1	1	2	1	1	1	0	1	0	0	1	1	2	2	1	1	1	2	2	2	2	1	1	0	1	1
AX-365967519	TCCATACCACACTCAACACCCACTCGTTTTCTACA[A/G]CAAGCTCGCATCTGGATTTGTCAAGTCCAAGTGCG	A	G	0	2	2	2	2	1	1	2	1	0	2	1	0	0	1	1	2	1	1	2	1	2	1	0	1	2	1	1	2	1	1	1	2	2	1	2	1	2	1	1	0	2	2	1	1	1
AX-365967521	CACTCTCCGCATGTGTAGGACGACCCCTCGGCGCA[C/G]GGAGACCCGGAGAGAAGCTTCAGAGTGTGTTGAGG	C	G	0	2	2	2	2	1	1	2	1	0	2	1	1	0	1	1	2	1	1	2	1	2	1	0	1	2	1	1	2	1	1	1	2	2	1	2	1	2	1	1	0	2	2	1	0	1
AX-365967525	CCTCCTTTAA[A/C]ATCATCTATGTGAATTTATCCTGTAGCACTCGCAA	A	C	1	0	1	0	0	1	0	0	1	1	1	0	0	0	1	0	0	0	0	0	1	1	0	0	1	0	0	0	1	1	1	1	0	0	0	0	0	0	1	0	0	1	0	0	0	0
AX-365967529	CCATCTAATAAATGGGTT[A/G]GTTGGGGCCTAAAGTCTGCTGGCTCTGGTCTAAAC	A	G	1	0	1	0	0	1	1	0	1	1	1	1	1	2	1	0	1	2	0	0	1	0	2	1	1	1	1	1	1	0	1	2	2	1	1	1	2	0	1	1	2	0	1	2	2	0
AX-365967537	AACGATGAGCAGAAGGTTGGTGCAGGCATTGTTAA[A/G]CGGGCTTTGAGTTACCCATTGAAATTAATTGCGAA	A	G	0	0	0	0	0	1	1	1	0	1	1	0	0	1	0	1	0	0	1	0	0	0	1	0	1	0	1	1	1	0	0	1	0	0	0	0	1	0	1	1	0	0	0	1	0	0
AX-365967538	ATGTGAGCCACAATCTTCCTTACAAAAAAGAAGGC[A/G]TAAATGACATGGAACTTCTTCCACGGTGTAACTTT	A	G	1	0	1	0	0	0	0	1	1	0	1	0	0	0	0	0	0	0	0	0	0	0	0	0	0	0	0	0	0	0	1	1	0	0	1	0	0	0	0	0	0	0	0	0	1	1
AX-365967539	GCAGACAATTGTCTTCTCTTTCAGTTTTTTCACCC[A/G]TTTCCTTTAATCGCTTAAGCAGAAGACAGACTCTG	A	G	0	0	0	0	0	0	0	1	0	0	0	0	0	0	0	0	0	0	0	0	0	0	0	0	1	0	0	0	1	0	0	0	0	0	0	0	0	0	1	0	0	0	0	0	0	0
AX-365967548	CCATTCCCGCGAGGGGCCCTTCCATGAAAAATCTT[C/G]GCCCATGCAATTCTGCACCATAGTCGTGAAAGCAG	C	G	0	0	0	0	0	0	0	0	0	0	0	0	0	0	0	0	0	0	0	0	0	0	0	0	0	0	1	0	0	0	1	0	0	0	0	0	0	0	0	0	0	1	0	0	1	0
AX-365967554	ATATGTCGGATACCATTTACTTCGCAGAAATTCAG[A/C]CTGACCCTTCCAACAAAGAGCTGAGCTAGTAGTCG	A	C	0	0	0	0	0	0	0	0	0	0	0	0	0	0	0	0	0	0	0	0	0	0	0	0	0	0	1	0	0	0	1	0	0	0	0	0	0	0	0	0	0	1	0	0	1	0
AX-365967560	GGGATTACA[A/G]TCGAGGTCCATGGAAGGATACTGAGATCAAATCCG	A	G	0	2	2	2	2	1	1	2	1	0	2	1	0	0	1	1	2	1	1	2	1	2	1	0	1	2	1	1	2	1	1	1	2	2	1	2	1	2	1	1	0	2	2	1	0	1
AX-365967561	GTTACTTCAGTGGACAATTAGATCCATTGAGAGTT[A/C]TTCATGGTTGATTCTCTCAATGTGTGTTCGTGCTG	A	C	0	0	0	0	0	0	0	0	0	0	0	0	0	0	0	0	0	0	0	0	0	0	0	0	0	0	0	0	0	0	0	0	0	0	0	0	0	0	0	1	0	0	0	0	0	0
AX-365967565	CTCTTGCCAATCAACTGGTT[A/G]GTCTGTCACACGTACTACTGATGATGATCGGATTT	A	G	0	2	2	2	2	1	1	2	1	0	2	1	0	0	1	1	2	1	1	2	1	2	1	0	1	2	1	1	2	1	1	1	2	2	1	2	1	2	1	1	0	2	2	1	0	1
AX-365967571	CAAAGATGTCTTTTGAAGAAAAGGATTTAACCGGC[A/G]ATACTGAAGGTCTTGGTCCATTTGAATTAGATGCA	A	G	0	0	0	1	0	0	0	0	0	0	1	1	0	0	0	0	1	0	0	0	0	0	1	1	0	1	1	0	1	0	1	0	0	0	0	0	0	0	0	0	0	1	1	0	0	0
AX-365967576	GAAGGATATCATGCAGAGGACTCAGCTCAAAGGAG[A/G]CACTTGTAATCAAACTGGCCTTTACATCCTTAGTT	A	G	1	0	1	0	0	0	0	1	1	0	1	0	0	0	0	0	0	0	0	0	0	0	0	0	0	0	0	0	0	0	1	1	0	0	1	0	0	0	0	0	0	0	0	0	1	1
AX-365967577	ATATACTCAATAGGATTTGCCTTGAAATTTGGAAA[A/G]ACATCTGAGCAACACTGGTTTGTTTCATAAAACCA	A	G	0	0	0	0	1	0	0	0	0	0	0	0	0	0	1	0	0	0	1	0	0	0	1	0	0	0	1	0	0	0	0	0	0	0	0	0	1	0	0	0	0	0	0	0	0	0
AX-365967582	TGCGAGATCATAAGATGCACAGAAGAA[A/G]AGATAGACGCCAGCGAAAAGTTCCAAGACGTGGAG	A	G	1	1	0	1	0	1	1	0	1	1	0	2	2	1	1	1	0	2	0	1	0	1	0	1	0	1	1	1	1	1	0	0	0	1	0	0	2	0	1	1	2	1	1	1	1	0
AX-365967586	CTCATTTTCTATCTCCTTCGGCAAATAAACCCCTT[A/G]TGCCCTAAACAGAATACCCTCTCCAAATTTCTGAG	A	G	0	1	1	1	0	0	1	1	0	0	1	0	0	1	0	0	0	0	0	0	1	1	0	0	1	0	1	1	1	0	0	0	0	0	0	1	0	1	0	1	0	1	0	0	0	0
AX-365967591	GAGTGCATAAAGCAAAACAATTCAGTGGGTGTGAA[A/G]A	A	G	0	0	1	1	0	2	0	0	2	1	1	1	1	1	0	1	2	0	0	1	1	2	1	2	0	0	1	1	0	2	1	1	1	1	1	1	2	1	1	0	1	1	0	2	1	1
AX-365967597	TCTCTTTGAGATTCCATGCCATGCATTGTATATTA[A/G]AGCAA	A	G	1	0	0	1	0	0	0	0	0	0	0	0	0	0	0	0	0	0	0	0	0	0	2	0	0	0	0	0	0	0	0	1	1	0	0	0	0	0	0	0	0	0	1	0	0	0
AX-365967600	AGAGAAGGATGCTTATATTGCTTACAACAAATGAA[A/G]CAGGAGTGTTACCTCGTGAAAAACAAGCTGGAGAC	A	G	0	1	1	1	0	0	0	0	0	1	0	0	0	1	0	0	1	0	0	1	0	0	0	0	0	1	1	0	0	1	1	1	0	0	0	0	1	0	0	0	1	0	1	1	2	0
AX-365967601	CTAGACTATCTTTCTTCATATTTCCAGGTAAGTGT[A/G]CCCTGGATTCACCAAGTACCTTCAAGTGCACTTCA	A	G	0	0	0	0	0	0	0	0	0	0	0	0	0	0	0	0	0	0	0	0	0	0	0	0	0	0	0	0	0	0	0	0	0	0	0	0	0	0	1	0	0	0	0	0	0	1
AX-365967607	AGAGCCGATTCCCGTGACTCTCCCAGGATGGCATC[A/T]CGAGCATTGTCGAGGTCTATTATATCTTCAGCCAG	A	T	1	0	0	0	0	0	0	0	0	0	1	0	0	0	0	0	0	0	0	0	0	1	1	0	0	1	0	0	0	0	0	0	1	1	1	0	0	0	0	0	0	0	0	1	0	0
AX-365967608	CATCCTGCGAGGATATTCACACCTGGAGCAATAAC[A/G]TCAGGCTTGAGAATCTCTGGAGTCTC	A	G	1	1	0	1	1	1	1	2	0	2	1	0	1	1	2	0	0	0	0	0	1	2	1	0	2	0	1	1	1	1	1	0	0	1	0	2	0	0	1	0	1	1	1	0	1	0
AX-365967609	CCACCTGCTGATGCGGCTCTCACGCTGACTGTGTT[A/G]CGCCCACTTGAATGAAGTGCAGATCTGGCTGAAGA	A	G	1	0	0	0	0	0	0	0	0	0	1	0	0	0	0	0	0	0	0	0	0	1	1	0	0	1	0	0	0	0	0	0	2	1	1	0	0	0	0	0	0	0	0	1	0	0
AX-365967610	ACTTGAGGCCTGTGAAATTTTATCGCACAGCAGAG[A/C]AGAGCAGCGCAGAACAGATCTCAAAAGAAAAGCTT	A	C	1	1	1	2	0	0	2	1	1	0	0	1	1	1	1	1	0	1	1	0	2	1	0	0	0	2	2	1	0	0	1	1	0	2	2	0	1	2	1	0	2	1	1	1	0	2
AX-365967611	TTCTGCTCCATTTATCTCATAAATTTTATGCAGAT[A/G]GAGTACCTGGGTCCCAGATGTCCACGATTGATGTG	A	G	0	0	1	2	2	0	2	1	0	0	1	0	0	0	0	1	1	0	0	1	1	0	0	0	2	2	1	2	2	0	2	0	0	0	2	0	0	2	0	1	0	1	0	0	0	1
AX-365967618	GCATTGCTGGCGGGAATAGTCCATCCTGCGCTTCC[A/G]CCCACGG	A	G	1	1	1	2	0	0	2	1	1	0	0	1	1	1	1	1	0	1	1	0	2	1	0	0	0	2	2	1	0	0	1	1	0	2	2	0	1	2	1	0	1	1	1	1	0	2
AX-365967622	TGAAGTCACCTTATAAGCACTCTGATTCTCCAAAT[C/G]CCCAGTTGAGTTCTCCCCAGAAGCAAAGCGAACCA	C	G	2	0	0	0	0	0	0	0	1	1	0	1	0	1	0	0	1	0	0	0	0	0	0	1	0	0	0	0	0	0	0	1	1	0	1	0	1	0	2	0	1	1	0	0	0	0
AX-365967628	CCCTCAGGCTGCCTCTTGGTGCTGATGATCTCACC[A/G]CGTGCTTTGGCCTCTACCTTCAATTGGTCATTGTT	A	G	0	1	0	1	1	0	0	0	0	0	1	0	0	0	1	0	1	0	0	1	1	1	0	0	0	0	1	0	1	1	0	1	0	2	1	0	0	1	0	1	0	0	1	0	0	1
AX-365967630	ATATGGAGCCCAGTGTTGTCTGCTTGCTTTGGTCC[A/C]AATGCTTTGGACAAGTGAATGATATCAAGTATATT	A	C	1	0	1	1	1	0	0	1	0	1	0	0	1	1	1	1	2	1	1	1	0	1	1	0	1	2	2	1	0	1	0	2	1	1	1	0	0	1	0	2	1	1	2	1	0	1
AX-365967636	AGCAA[A/C]GAAGGCATTGTTCAACATTTCAACTGATCATACAA	A	C	1	0	0	1	0	0	0	0	0	0	0	0	0	0	0	0	0	0	0	0	0	0	2	0	0	0	0	0	0	0	0	1	1	0	0	0	0	0	0	0	0	0	1	0	0	0
AX-365967637	CTCT[A/G]GACCTGTTCTTCGTCCAGGTACGCCAATAAGTCAA	A	G	1	1	1	1	0	1	0	0	0	0	1	1	1	1	1	0	1	1	0	0	1	1	1	1	2	1	0	2	0	0	0	1	0	1	2	1	1	1	0	1	2	1	1	0	2	2
AX-365967638	ATCCCTTTTTATGTTCTCTGACTTTGGGCTTAGTG[A/C]GGGTAACTTCAAATCTACATCATCCCCTTTCATGT	A	C	0	1	0	2	0	1	1	2	1	1	2	0	1	0	0	1	1	0	2	2	1	2	1	0	0	2	1	1	0	2	0	0	0	0	1	1	0	1	1	0	0	2	0	0	1	0
AX-365967640	GAACCCTGAACCTCTCTGCGGCAATTGGAGATGCA[C/G]AGGCGCCATTGGTGTTGGCGCTCAGGGACTCACAT	C	G	0	0	0	0	0	0	0	0	0	1	0	0	0	0	0	0	0	0	0	0	0	1	0	0	0	0	0	0	0	1	0	0	0	0	1	0	0	0	0	0	0	0	0	0	1	0
AX-365967644	GGTGTAAAATCTGTGAAATTGGGTGGTCAAGTGAA[A/G]GATGTGCAGGCTCCTGTAAGTGCAGGAAATGGAGA	A	G	0	0	0	0	1	0	1	1	0	0	0	0	1	0	1	1	1	0	0	2	1	1	2	1	1	0	0	0	1	0	1	1	1	1	0	1	1	1	0	0	0	1	1	0	0	2
AX-365967647	CAACGTGAAGCCAAACGTACCAGTTCAGTTCCATC[A/G]TCATTAGAGAAATCACCTTC	A	G	1	0	1	1	0	2	1	0	1	0	0	1	0	0	1	2	1	2	2	0	1	1	1	0	1	2	2	0	1	1	2	0	0	1	0	2	0	0	1	0	0	1	0	0	2	2
AX-365967650	GCTGTGCGATAAAATTTCACAGGCCTCAAGTCAAG[A/C]ACGGGACGCTGCCGCAGGTGATAGGGTTGGGTATT	A	C	1	1	1	2	0	0	2	1	1	0	0	1	1	1	1	1	0	1	1	0	2	1	0	0	0	2	2	1	0	0	1	1	0	2	2	0	1	2	1	0	2	1	1	1	0	2
AX-365967656	AATCCTTGCAGCACTCCATAACAACAGCAACAACA[A/G]CAGTGAGACCAACGGCGGTGCCATTTCTAGTAGCA	A	G	2	0	0	0	0	0	0	0	1	1	0	1	0	1	0	0	1	0	0	0	0	0	0	1	0	0	0	0	0	0	0	1	1	0	1	0	1	0	2	0	1	1	0	0	0	0
AX-365967657	GGTATTGTGTGCCGGAAGTAGCACAGTTTTCTGTA[A/C]CAATATCCAGCAGTATCTAACAATAAATTCTGCTT	A	C	1	0	1	1	0	0	0	1	0	0	1	0	0	0	0	0	1	0	0	0	1	2	0	0	1	1	0	0	0	0	1	0	0	1	0	1	0	1	0	0	0	1	1	0	0	0
AX-365967661	AAAATGTCATGTAAGGAACCCATAGTTGCAAACTC[A/G]TAAGCTAAAATGCGTTGATTTGCATCAACATAATA	A	G	0	1	1	0	0	1	1	1	0	0	0	1	0	0	1	0	1	1	1	0	2	1	0	1	0	1	0	0	1	1	1	1	2	2	0	1	0	0	1	1	1	0	0	1	0	0
AX-365967666	TTCTCCTCCCTTGGTGGATCCGCTCTTCCTGCTGT[A/T]GCTACTGGAACTCGTCTCTCGTCAAAATCAAAAGC	A	T	0	1	0	2	1	0	0	0	0	1	1	2	0	0	1	0	1	0	0	1	1	1	0	0	0	0	1	0	1	1	0	1	0	2	1	0	0	1	0	1	0	1	1	0	0	2
AX-365967667	ACATTTGTCTCAGAGAGGTCGTAATCTACGAAAAA[A/C]TCAATTATGTCCCTTTTTGACACCGAGAAAGGAAG	A	C	0	1	2	1	2	0	2	2	1	0	1	0	2	0	2	2	2	0	2	2	1	2	1	2	2	2	1	1	2	2	2	1	1	1	1	2	1	2	2	1	0	2	1	1	1	2
AX-365967670	ATCCCAGAGCCACCAAGCATTGTGGCCCCTTCACT[C/G]CAGACATTAGAATCAAGTCTAAATTACAAGCCTGA	C	G	0	1	0	2	0	1	1	2	1	1	2	0	1	0	0	1	1	0	2	2	1	2	1	0	0	2	1	1	0	2	0	0	0	0	1	1	0	1	1	0	0	2	0	0	1	0
AX-365967672	ACAAATGTACACATAGTCACCCATTCTGATGGGAG[A/G]GCCACAGGTGAAGCCTTTGTGGAATTTTCAAATGA	A	G	0	0	2	0	1	0	1	2	1	0	0	0	2	0	1	1	0	0	2	1	1	2	0	2	1	1	0	0	2	2	0	1	0	1	0	2	1	0	2	1	0	2	0	0	1	2
AX-365967675	CCTAAACCAAATTGTGATTAGATGATGCATTAACA[A/G]TGTCTGTTTTGTCAACTTTTGGATCATCCCTTTTT	A	G	0	1	0	2	0	1	1	2	1	1	2	0	1	0	0	1	1	0	2	2	1	2	1	0	0	2	1	1	0	2	0	0	0	0	1	1	0	1	1	0	0	2	0	0	1	0
AX-365967677	CTTTGGCCAATAAAATAAACAAACTTCCTATTGAC[A/G]CAGAAAGCCCACTGGATTCTAAAGCTTACCTAATC	A	G	0	1	0	2	0	1	1	2	1	1	2	0	1	0	0	1	1	0	2	2	1	2	1	0	0	2	1	1	0	2	0	0	0	0	1	1	0	1	1	0	0	2	0	0	1	0
AX-365967693	CAGCCCGGTGCAGATCCGGAAAATTGGAAGGAAAG[A/C]AAACGTGAATTTAACGTACGGGCCTGAGCGGGTAA	A	C	0	1	0	1	2	0	0	0	0	0	1	0	1	1	0	1	1	0	0	1	0	0	0	0	1	0	1	1	1	0	0	0	0	0	2	1	0	1	0	0	0	1	1	0	0	1
AX-365967697	ACGAGAAGTGACAAGAAAAGGCTGTTTTATTATCC[A/C]AGAATATATGAGAGGGACTTGGTATATTTTGTAAT	A	C	0	0	1	1	1	1	1	1	0	0	1	0	0	0	1	1	1	0	1	0	1	0	1	0	1	2	1	1	1	0	1	1	2	1	1	0	0	2	0	1	0	1	0	1	0	1
AX-365967698	GGGAAGTTGTTGGCTGTCAAGAAGTTGGACACCTC[A/G]GCTTCCATGTCACAAAA	A	G	0	0	1	1	0	0	1	1	0	0	1	0	0	0	1	0	1	0	1	0	1	0	0	0	1	0	0	0	0	0	0	0	0	0	0	1	0	1	0	0	0	1	0	0	0	1
AX-365967699	CCATCAGAATGGGTGACTATGTGTACATTTGTCTC[A/C]GAGAGGTCGTAATCTACGAAAAACTCAATTATGTC	A	C	0	0	2	1	1	0	1	2	1	0	0	0	2	0	1	1	0	0	2	1	1	2	0	2	1	1	0	0	2	2	2	1	0	1	0	2	1	0	2	1	0	2	0	0	1	2
AX-365967701	GGCCGGGGTGATCGAAAAAAGTTGAGAGATCCAAG[A/C]GAAAATGGGAACCTCAACAGCTAAGGATGCACAAG	A	C	0	1	0	0	0	1	0	0	0	0	1	1	0	0	0	0	0	0	1	0	0	0	0	1	0	1	0	0	0	0	0	1	0	0	1	0	0	0	0	0	0	0	1	0	0	0
AX-365967719	AAGATCTT[A/C]AGCTCTTCTTCTTATAAAGAGGAATGGAGAGAACA	A	C	0	0	1	1	2	1	1	1	0	2	2	1	0	1	1	0	0	1	1	1	0	0	0	1	1	0	1	0	1	1	0	0	0	1	1	1	0	0	0	0	0	0	0	0	0	1
AX-365967720	CTGGAGCCGATGATTCCTTCATCTTTCTCACCTCT[C/G]CGGAGCATTTTTCTTTACGTTCGTCTATCACGATC	C	G	1	1	1	0	0	0	1	0	0	0	0	2	1	0	0	0	1	0	0	0	1	0	1	2	0	1	1	1	0	1	1	1	1	0	1	0	0	0	2	0	1	0	1	1	0	1
AX-365967721	GGGCACCACCTTTTGGCTGGCCTCCTGTTACGCCC[A/G]CTGTAGTTCCAGCTGAAATATTGAGATCTGCACTA	A	G	1	1	0	0	0	0	0	0	1	2	0	2	1	1	1	0	0	0	1	0	0	0	1	0	0	1	1	1	0	0	0	2	2	1	0	0	1	0	2	0	0	0	0	0	0	0
AX-365967723	AGTTAACGTTTTATACTTTTATTCAGAGGATGGCA[A/G]TAGACTTCTATGAACATGCCATTACCTATTAAGGA	A	G	0	0	0	0	0	0	0	0	0	0	0	0	0	0	0	0	0	0	1	0	0	0	0	0	0	0	0	0	0	0	0	0	0	0	1	0	0	0	1	0	0	0	0	0	0	0
AX-365967724	CCCAATCCTTGCTG[A/G]GCAGATAATGGCAATAGAGGCTGACCTCCTCCTGC	A	G	1	1	0	1	2	1	2	2	1	0	1	0	1	1	0	2	1	2	1	2	1	1	1	2	0	0	1	0	1	2	2	0	0	1	0	1	1	1	0	0	1	1	1	0	2	1
AX-365967727	CAAGAGGGGAAGAGATGCAAGTACTGCCATGGAAC[A/G]GGATATCTGGCTTGTGC	A	G	0	1	1	0	0	1	0	0	0	1	0	0	0	1	0	0	1	0	0	0	0	0	1	1	0	0	0	1	1	1	0	0	0	0	1	0	1	0	0	0	0	1	0	0	0	0
AX-365967729	CCATGAACACGCTCTGGTCGCAGACACAGGCAGCT[A/G]CGGAATACAATACAAAGCCTGCATCCCACTTCATC	A	G	0	1	1	2	0	1	1	0	0	0	0	0	0	0	1	1	1	1	0	1	2	1	2	1	0	0	1	0	2	2	0	2	0	0	1	1	0	2	0	1	0	0	1	1	1	0
AX-365967734	GCCACAGGAGACCTGTGAAATTGGGAAAACTGTTC[C/G]CGGTAGCAACCAAAACTGTTACCGAGCAAAATAAT	C	G	2	1	0	0	0	2	1	1	2	1	1	2	2	1	0	1	1	2	1	1	1	0	1	2	0	1	1	0	0	1	1	2	2	1	1	0	2	0	1	1	1	0	1	2	1	0
AX-365967755	AACCGCGCTCAATCCACACGAAATCTCCTACGGTT[A/G]ATTGTTTCTCCCTTCTTTACTGAATCTAA	A	G	1	1	0	0	0	0	0	0	1	0	0	1	1	0	0	0	0	0	0	0	0	0	1	1	0	1	0	0	1	0	0	0	0	0	0	0	0	0	0	0	0	0	1	0	0	0
AX-365967756	TACTTTTATTCAGAGGATGGCAATAGACTTCTATG[A/G]ACATGCCATTACCTATTAAGGAATCTGCTTGACGT	A	G	0	0	0	0	1	0	0	0	0	0	0	0	0	0	0	0	0	0	1	0	0	0	0	0	0	0	0	0	0	0	0	0	0	0	1	0	0	0	1	0	0	0	0	0	0	0
AX-365967758	TTCGCCTTGACGACAAGAACATCATTTAGGTATAC[A/G]TGGACGAGCCACCTGGCCAGGGAATGTGCAACTCT	A	G	0	0	0	1	0	0	0	0	0	0	0	0	0	0	1	0	0	0	0	0	0	0	0	0	1	0	0	0	0	0	0	0	0	0	0	0	0	0	0	0	1	0	0	0	0	0
AX-365967759	TCAGGCCTTGATTTATTTGCATTTCCAGAACGCAG[A/G]GATGATTTACGACGTGAACTCACCACTCTTCAGGT	A	G	1	0	0	1	0	0	0	1	0	0	0	0	0	0	0	1	0	1	0	0	0	0	1	0	1	0	0	0	0	0	0	1	1	0	0	0	0	0	0	0	0	0	0	0	0	1
AX-365967760	ATTCT[C/G]CTTTCTGCGTCAGTGGAAGGCTTGAAACCCGACTG	C	G	0	0	1	1	0	0	0	0	0	0	0	1	1	0	1	0	0	0	0	0	1	0	0	1	1	1	0	0	0	0	0	0	0	0	0	0	0	0	1	0	2	0	0	0	0	0
AX-365967761	AGAGGAGAAATGAAACAGAGTACTGATGAAATTGA[C/G]TGAA	C	G	1	1	2	2	1	2	1	1	2	1	2	1	2	1	1	1	0	2	1	1	2	2	0	1	1	0	1	1	1	1	1	2	1	2	1	0	0	0	1	0	1	1	1	0	1	1
AX-365967762	GTAGCAGTGATGACAGGCATCCATAAATCTGCAGT[A/C]CCACTTAAAAGGCTCTGTACTTCTAGATCTGCTGG	A	C	1	1	0	1	1	0	1	1	1	1	0	1	1	1	1	1	1	0	1	1	1	1	1	1	0	0	0	2	0	1	0	1	1	1	0	1	1	2	0	0	1	1	0	2	0	2
AX-365967765	CAGCCTCAGATTTAAAAGCTGCTCGGAATACCCTT[A/G]GATTATAAATCACTGTGAAATCGACCACACCCACC	A	G	1	0	0	0	0	1	1	1	1	0	1	0	1	1	0	1	0	1	1	0	1	0	1	0	0	0	1	1	0	0	1	0	1	0	1	1	2	0	0	0	2	0	0	2	1	0
AX-365967766	CTTAAAGAC[A/G]GCCACTAGGCTGACCCGTTTTCAAGGGAGTAAATT	A	G	1	0	1	0	1	1	0	1	0	1	1	1	1	0	0	0	0	1	0	1	0	1	1	1	0	0	1	1	1	1	0	0	1	1	0	1	2	0	0	0	0	0	1	2	0	1
AX-365967769	AGTAGAAGGCTGGTCATGGCAGGGGACGCAACCGA[A/G]CAATCGGAGGAGGCAGCTAAGGCCCTCAGAGACCT	A	G	2	0	1	1	0	2	2	2	2	2	0	1	2	2	2	1	1	2	2	1	1	2	1	2	1	1	1	1	1	0	2	2	1	2	2	1	2	2	2	0	1	2	1	1	2	1
AX-365967771	GGAGAGAGCTGAAGGGGTGGGGGTTTTAATTGAAA[C/G]GAAACAGTAGAGAGGCAAAGACGAAGTAGAAGGCT	C	G	2	0	1	1	0	2	2	2	2	2	0	1	2	2	2	1	1	2	2	1	1	2	1	2	1	1	1	1	1	0	2	2	1	2	2	1	2	2	2	0	1	2	1	1	2	1
AX-365967773	GGTCCATCAGAAAATAGTTGCAATTGGCATGTTCT[A/G]CACCTCTTCGAACTGTGATTCATTAGGTTGCATTT	A	G	0	0	0	0	0	0	0	0	0	1	0	1	2	1	0	0	0	1	0	0	0	0	0	1	0	0	0	0	0	0	0	1	1	1	0	0	1	0	0	0	1	0	0	2	1	0
AX-365967774	TTTTGAGGTGTTGCCTTTGAAAGCTGGCTGAAGTT[A/G]CCTTTCTCCCTAAAAAGTTGAGAGCTATGATGCCT	A	G	0	1	1	0	0	1	0	0	0	0	0	0	0	0	0	0	1	0	0	0	0	0	0	1	0	0	1	0	0	0	1	0	0	0	0	0	0	0	2	0	1	0	0	0	0	1
AX-365967777	GGGCATTGGACAGCTTCCAGTGACCCTACTTTTGG[A/C]T	A	C	1	0	1	0	2	2	1	0	1	1	1	2	1	1	1	1	1	1	1	2	0	2	2	1	2	1	0	1	1	1	1	2	2	1	0	1	1	2	1	1	1	0	2	1	1	0
AX-365967785	TTCCCCTCTTTTGGAACACGGAACTCCCCGACCAC[A/G]CCCTTAATGGCTTCTTGCATGAACAGGACAGCGAT	A	G	0	1	1	2	1	0	1	2	0	0	1	0	1	0	1	2	1	0	2	1	1	2	0	0	1	1	1	1	1	2	1	0	0	1	1	1	0	2	1	1	1	2	2	0	0	1
AX-365967786	ATTCCGAGCAGCTTTTAAATCTGAGGCTGTGCGGG[A/C]GTTGTAATCTGAGGGTGTTCACAGGGCACCATGGG	A	C	0	0	0	0	1	1	0	0	0	1	1	1	1	1	1	1	2	1	1	1	0	0	1	1	0	1	1	0	1	1	0	0	0	0	0	0	0	1	1	1	0	1	0	0	1	0
AX-365967787	CAATGCAGTAATCAGTAGACCGAACGATAACAGGA[A/G]CCCAAATAAGCCATTTGCAAAGAGCCATGGATATT	A	G	0	1	1	2	1	0	1	2	0	0	1	0	1	0	1	2	1	0	2	1	1	2	0	0	1	1	1	1	1	2	1	0	0	1	1	1	0	2	1	1	1	2	2	0	0	1
AX-365967792	ACTGGTGTGTATGCAATCTACAATAA[C/G]GAGGACCAAATTCAGTATGTGGGCTATTCCAGGAA	C	G	1	0	0	0	1	2	0	0	2	0	1	1	0	0	0	1	0	2	0	0	0	1	0	1	1	0	0	1	0	0	0	0	0	1	0	1	1	0	2	1	0	0	0	1	2	1
AX-365967794	GTTTGGCGCATTTTGAGGTGAACAATCTCTGCCTG[A/G]GCGAGGGCTAACTGAGACTTGAGATAGGCAACTTG	A	G	1	2	2	1	2	2	2	1	2	2	1	2	2	2	2	2	1	2	2	1	2	2	2	1	2	2	2	2	2	1	2	2	2	2	2	2	2	2	1	1	2	2	1	2	2	2
AX-365967795	GGCGAAGA[A/C]CCTTCCTCCATGATCATCATCTTGCAGTCGTTGGT	A	C	1	2	2	1	1	2	2	1	2	2	1	2	2	2	2	2	1	2	2	1	2	2	2	1	2	2	2	2	2	1	2	2	2	2	2	2	2	2	1	1	2	2	1	1	2	2
AX-365967797	TCAGTCCAGTAACGTGCAGTGCTCACATATGTTGC[A/G]TAGTCTCTAAGGTACTGTTGTGCCACCACAGCATC	A	G	1	1	1	1	0	0	1	2	0	0	2	1	1	0	1	2	1	1	0	2	1	1	0	0	1	0	1	0	0	2	1	0	0	2	1	0	0	1	1	0	0	0	1	1	1	0
AX-365967804	AAGGCCGTCTTCAATGTGAGAGCTGGGCTCCACTG[A/G]TCTTTCAGAATATCCAAGCATATTGCACCATTTTG	A	G	1	1	1	1	1	0	1	2	0	0	2	1	1	0	1	2	1	1	0	2	1	1	0	0	1	0	1	0	0	2	1	0	0	2	1	0	0	1	1	0	0	0	1	1	1	0
AX-365967805	TTGTAAGGATGCAGAAGGACCTTTGGCCAGGAAGA[A/G]CATGGCTCTTTCCCATTCTTCTTCCGCCCATGTTT	A	G	2	1	0	0	1	1	0	1	0	1	0	0	2	1	0	0	1	0	0	0	1	0	1	0	0	0	0	1	0	0	0	1	2	0	0	0	0	0	2	0	1	1	1	1	1	0
AX-365967815	CATGTTTTTACGTTTTTGGACCCTGACTGTGAGAT[C/G]CCCTCGATCTTGATAATTCTCCTCTTTCCTTCACC	C	G	1	1	0	0	1	1	0	1	0	1	0	0	2	1	0	0	0	0	0	0	1	0	1	0	0	0	0	1	0	0	0	1	2	0	0	0	0	0	2	0	1	1	1	0	1	0
AX-365967817	CGCAGTGAAATTGGAGGGTTTGAATTCATGCCCAA[A/G]CCTCCTCCTACTTATTATAAGAATCTGAGGAATAG	A	G	0	0	0	0	0	0	0	1	0	0	0	0	0	0	0	0	0	0	1	0	0	0	0	0	0	0	0	0	0	1	0	0	0	0	0	0	0	0	0	0	0	0	0	0	0	0
AX-365967819	AGAACAGACTATCACCTAATCAACCTCATCTAATC[C/G]CTCGCCTGTGTTCCTATATAAAACCAAACAGTCTC	C	G	0	2	1	1	1	0	1	1	0	0	1	0	0	0	1	1	1	0	1	1	1	2	1	0	1	1	1	1	1	1	2	2	2	1	1	2	0	2	0	2	1	2	1	1	1	1
AX-365967823	TTTGACATGCTCATAAGTGTGATCCACAACATTGG[A/G]TATAGCTGTTGCATGCTTAAGTCTTGCTTTT	A	G	1	0	0	0	0	0	0	0	0	1	0	0	0	1	0	0	0	2	0	0	1	0	0	0	0	0	0	0	0	0	0	0	0	1	1	0	0	0	1	0	1	0	1	0	1	0
AX-365967824	AAAGAGGTGTGTG[A/C]GGTCTGAATATTGTCAAAGCTGCCAATTTCTCACA	A	C	2	0	0	1	1	1	0	1	1	2	0	0	0	1	1	0	0	0	0	0	0	0	0	0	0	1	0	0	1	0	0	1	0	1	0	0	2	0	2	0	2	0	0	1	0	0
AX-365967825	GAAACCAATTTTGAGAAATCTAAGCCCAATCAACC[C/G]GGAGGAAGAAAGAGAAACGAAGAATTAGAATCAGG	C	G	0	0	0	1	0	0	0	1	1	2	1	1	1	0	0	1	1	0	0	1	1	0	0	1	1	0	1	0	1	0	0	0	0	0	1	0	1	0	0	1	0	1	0	0	1	1
AX-365967828	GACCCCGTACTCCTTTCACCGGTGTAGGGAACCTT[A/G]TCGGAGAAGCGAAGCAAAAATTAGTCGGCTCGGTG	A	G	1	0	0	1	1	0	0	0	0	0	0	0	0	0	0	0	0	0	0	1	0	1	1	1	0	0	0	0	0	0	0	1	2	0	0	1	1	0	0	0	0	1	0	1	0	1
AX-365967839	TTTTGAGGAGGCATGAGAAGCAAATTCAGTCCAAT[A/G]GAGCTTCATTGTTGTC	A	G	0	0	0	0	0	0	0	0	0	0	0	0	0	0	0	0	0	0	0	0	0	0	2	0	0	0	0	0	0	0	0	1	2	0	0	0	0	0	0	0	0	0	0	1	0	0
AX-365967840	ATTTCAGAA[A/G]TAGCAAGCATCCCAGGAATCTAGGAAACATATTCT	A	G	0	0	1	0	0	0	1	1	0	1	0	0	0	0	0	1	0	1	1	0	1	0	1	1	0	1	0	1	0	0	0	1	0	0	0	0	0	0	0	0	0	0	0	0	0	1
AX-365967842	GGGATTCCACAACACTCGCGATTTCTCCAGCTGCA[A/T]TCGCTCTAACTGCTCTGGTCTTGATAACTTTGGTG	A	T	0	1	1	0	0	1	1	1	0	1	0	0	0	0	0	1	0	1	1	0	1	0	1	1	0	1	1	1	0	0	0	1	0	0	0	0	1	0	0	0	0	0	1	0	0	1
AX-365967844	GAGGTGAAGTGTGATAGCATTAGAGAACCAAGAGA[A/G]GTTGACTCTTACTAGTATCCTAGTTCAATCTTATT	A	G	0	0	0	0	0	1	1	1	0	1	1	0	1	1	0	1	1	0	0	1	1	0	2	1	0	1	0	1	0	0	0	1	1	0	1	0	1	0	1	0	1	0	1	1	0	0
AX-365967847	CTGCCAA[C/G]GAAATCCACGTGACAGAGTGGAAAGGTGATATCTT	C	G	2	0	1	0	0	2	1	1	0	2	0	1	0	2	0	1	1	1	1	1	1	1	0	1	0	1	0	1	1	1	0	1	1	1	0	1	0	0	2	1	1	1	0	1	1	0
AX-365967857	CTCACCCAAAAGGTACAGAAAAAATTGCTCGAAAG[A/G]TTTAGGCAGAGACGTCCCCAGAAAGTGTCCC	A	G	0	1	0	1	0	1	1	1	1	0	0	1	2	2	0	1	1	1	0	1	0	0	2	2	0	0	0	0	0	0	1	0	2	0	0	1	0	0	0	0	1	1	1	1	1	1
AX-365967859	CAATTTTTTCTGTACCTTTTGGGTGAGGTTTCTTT[A/C]ATCGATTCGCGAGAACACGATGGGTCGAAAGTTTT	A	C	0	1	0	1	0	1	1	1	1	0	0	1	2	2	0	1	1	1	0	1	0	0	2	2	0	0	0	0	0	0	1	0	2	0	0	1	0	0	0	0	1	1	1	1	1	1
AX-365967871	GACGAGACAACTTTCTGCGTGTACAATTCGGACAT[A/C]TCTACTTGGTATGGAGTAGGCGCGTTTCTGTTTCT	A	C	1	1	0	0	0	0	0	0	0	0	1	0	1	0	1	0	0	0	0	0	0	0	2	0	1	1	1	1	0	0	0	2	0	0	0	0	0	0	0	1	1	0	1	0	1	1
AX-365967872	AACCCTCAGCACAACACACGCCAATAAATCCCTCT[C/G]GATGAAAAAGCTCGCGAGACAATCCCAATCCAGAC	C	G	0	0	0	0	1	0	1	1	1	1	0	0	1	0	0	0	0	1	1	0	1	1	2	1	0	0	0	0	1	0	0	0	1	0	1	1	0	0	1	0	1	0	0	2	0	1
AX-365967874	ACTGGTTGTGAAACTTTGTTGATAGGTTTGCATAA[A/G]TTATAAATTTGGCAATAGTGAGCATGCATTTAAAT	A	G	1	1	1	1	1	0	1	1	0	0	2	0	0	0	1	1	1	0	1	1	1	1	1	1	1	1	1	1	1	1	2	0	0	2	1	1	0	2	0	1	0	1	1	1	0	2
AX-365967877	A[A/C]TGTGTTTAAATATCTTGTAACTGTTTGTAGTATAT	A	C	0	0	1	0	1	0	0	0	0	0	0	0	0	0	0	0	0	0	0	1	0	1	0	0	0	0	0	0	1	1	0	0	2	1	0	0	1	0	0	1	0	0	0	1	0	0
AX-365967879	CCCATGCATCTACAGTTTGCAACATTATGGTATGC[A/C]CAGATATCCATTTTACTGGTTGATGAAAAAGCCAC	A	C	0	0	1	0	1	0	0	0	0	0	0	0	0	0	0	0	0	0	0	1	0	1	0	0	0	0	0	0	1	1	0	0	2	1	0	0	1	0	0	1	0	0	0	0	0	0
AX-365967885	ATTCACCAGCGCCATAAGCAGTCTGTAACATGAAT[A/G]AACTACAGAGTGCCATCAGTAACACCGCCATTGCC	A	G	0	0	1	0	1	1	0	0	1	2	1	2	2	2	0	0	0	1	0	0	0	0	1	0	0	0	0	0	1	0	0	0	1	0	0	0	1	0	1	0	1	1	1	1	1	0
AX-365967886	TTGTAAGGACTTTCCTGACTTGGGTACAGCAGGCC[A/G]GAGGGACGCTTGCCTTAGCATTGTTGGCCGCTCCA	A	G	0	0	1	0	1	1	0	0	1	1	1	2	2	2	0	0	0	1	0	0	0	0	1	0	0	0	0	0	0	0	0	0	1	0	0	0	1	0	1	0	1	0	1	1	1	0
AX-365967892	AAGATATTGAATTGCGTCCTCCTCTTGTCAGTTGG[A/G]AGGCTTGACGGACCTACTGCACCGGTCCATCCTGC	A	G	1	1	0	1	1	1	1	2	0	2	1	0	1	1	2	0	0	0	0	0	1	2	0	0	2	0	1	1	1	1	1	0	0	1	0	2	0	0	1	0	1	1	1	0	1	0
AX-365967896	ATAGTTGAGATTACCAGGACTTATTCTTCGTGCGG[A/G]GCACTGGGCAGGCTTTCGGGTGATAACCTGAATGG	A	G	0	1	0	1	1	0	1	1	0	1	1	0	0	0	2	0	0	0	0	0	1	2	1	0	0	0	1	1	1	1	1	0	0	1	0	2	0	0	0	0	0	1	1	0	0	0
AX-365967897	TGCTAATA[A/G]CTTGTATTTCTGTGTTAAAGAAGTGTCCGAACCAA	A	G	0	0	1	1	1	1	1	1	0	0	1	0	1	1	1	1	0	0	2	1	1	1	0	0	1	1	2	1	1	2	1	0	0	1	1	1	0	0	0	1	1	1	1	1	1	1
AX-365967900	TGGGCAGGACTTTGCAAGATTGACTCGGAGGGAAA[A/G]GCCCGCAAGGTTGTTGGGTGCTCTTGCCTTGTTGT	A	G	0	2	1	1	1	0	1	2	1	0	1	2	1	1	1	1	1	0	1	1	1	2	1	1	1	2	2	1	2	1	2	2	1	1	1	1	1	2	1	1	2	1	1	1	1	1
AX-365967912	CCC[A/G]AATCCACGAGGCTGGCCACTGACGCGGTCTTTCAT	A	G	0	2	2	1	1	1	1	1	0	1	2	0	1	0	2	1	1	1	1	1	2	1	0	0	2	1	2	1	2	1	1	1	1	1	1	1	0	2	0	1	0	2	1	1	0	2
AX-365967913	GAGCAGGCCGTAGAAGAGATTATGTCTCAAGGCGG[A/G]ATGCTTGAACTAGGT	A	G	0	2	2	1	1	1	1	1	0	1	2	0	1	0	2	1	1	1	1	1	2	1	0	0	2	1	2	1	2	1	1	1	1	1	1	1	0	2	0	1	0	2	1	1	0	2
AX-365967917	AAGGAGAAGGCATCGAAGGAGAAGCGGAAGATGCT[A/G]ATGTTGTCGCCCATCGCTCGCCCTCTCGCAGGGAA	A	G	0	1	0	1	1	0	1	2	0	1	0	0	1	0	0	1	1	1	1	1	0	0	0	1	0	1	0	0	1	0	0	0	0	0	1	1	0	0	0	0	0	0	0	1	0	1
AX-365967918	CTCTTTGTTGGTTATGGTTTGCCTATTGGGCGTTA[A/G]ATTCACTTTTATTGGGTTTTAGGTCATGACTGCCT	A	G	0	1	0	0	0	0	0	0	0	1	0	0	0	0	0	0	0	0	0	0	0	0	0	1	0	1	0	0	0	0	0	0	0	0	0	0	0	0	0	0	1	0	0	0	0	0
AX-365967923	CTAGGAGAAGACCACTATAATACTGCTCGAGGTGT[A/G]CAGAAGGTCCTTCAGAACTACAAGAACCTTCAGGA	A	G	0	0	1	1	0	0	1	1	0	1	1	1	0	1	1	0	0	1	1	1	0	2	0	0	1	0	0	1	1	1	0	1	0	1	0	1	0	1	1	0	0	1	1	1	1	1
AX-365967925	ATGCTCTCTTTCAGGTCAACATATTTTCCTGGAGC[A/G]CCCGTGAAAACTTCAGCCACATGGAAGGGCTGACT	A	G	2	1	1	1	2	2	1	1	2	1	1	1	2	1	0	2	2	1	1	1	2	0	2	1	1	1	2	0	1	1	2	1	2	1	2	1	2	1	1	2	1	1	1	1	2	1
AX-365967927	TCTGCCCACACTAATTCAATCAAATAAAATTCACA[A/G]CTCTGACTGTGTTCCCCATGTACTCTGCGTTGATA	A	G	0	0	0	1	0	1	1	0	2	1	0	1	1	0	0	0	1	1	0	1	0	0	0	2	0	0	0	0	0	1	1	0	1	0	0	0	2	0	1	0	1	1	1	1	0	0
AX-365967928	GGAGATGGAAGA[A/G]ACTTTCTAGAGAACGAATCACGGGACAATTGCTAC	A	G	0	0	0	1	1	0	0	1	1	1	1	0	0	0	1	1	1	0	0	1	0	0	0	1	1	0	1	1	2	0	0	1	0	1	1	0	0	1	0	1	0	2	1	1	0	1
AX-365967930	ATCTTTGATTACAGCATGTATTCCCTTGGTGTTCC[A/G]ACTTATGTGCACGAGCAAAATTCCGTCCCCTGCTA	A	G	2	1	0	0	0	2	0	0	1	1	1	2	2	1	0	0	0	2	1	1	1	0	0	1	0	1	0	1	0	1	0	1	2	0	1	1	2	0	2	0	2	0	0	0	2	1
AX-365967932	TTTC[A/G]CCATAGATCATCTCAATCTGCTCCTCTATTTTCAC	A	G	2	0	1	0	2	1	0	0	2	0	1	0	1	0	2	2	2	1	2	1	0	2	2	0	1	0	2	1	1	1	1	2	2	0	2	1	2	1	0	0	2	2	1	2	0	0
AX-365967933	TGCAGCATTCATGGGGCGCCAACTGGTGTCTGTTA[C/G]GAGGGCCAATGAAGGCGCCATTCTCTCTGCGGGTC	C	G	1	0	0	0	0	1	0	0	1	1	0	0	1	1	0	0	0	0	0	0	0	0	0	1	0	0	1	0	0	0	0	0	0	0	0	0	1	0	0	0	0	0	0	0	0	0
AX-365967937	TGCGAATATGCAGGCTGAGTGACTCCAGAGATGAC[A/C]ATCTAGTCATATTGCTTTGGGGATTGTTTAGCCTT	A	C	1	1	1	2	0	1	1	1	2	1	0	2	1	0	0	0	2	0	2	1	2	1	0	1	1	1	2	1	1	1	1	1	0	1	0	0	0	1	0	1	2	1	1	0	1	2
AX-365967938	TGGAGCAGAAAATCTAGTCCTACATCCCTGGGACA[A/G]TATTTAAGTTCTGTTTGCCATATTCTTGTATCATC	A	G	0	0	0	1	0	0	1	0	0	0	1	0	1	0	0	0	0	1	0	0	0	1	1	0	0	0	0	0	0	0	1	1	1	0	0	0	0	0	0	0	1	0	0	1	0	1
AX-365967940	CCAGCGGTTGGTCCGCCAGC[A/G]GCTCCAGGCTGGTTGTAAAGAGATTGCCCTAACTG	A	G	1	2	1	2	1	1	1	2	1	1	1	2	1	2	2	2	0	1	1	2	1	1	1	0	1	1	2	1	2	2	1	1	2	1	1	1	1	2	0	1	0	2	1	1	0	1
AX-365967947	GCAAGATAATGCTAGTTAAAGGCATATAAGCATTC[A/C]CTTTTTGTTCAAATGTAAGG	A	C	0	0	1	1	1	0	1	0	0	1	0	0	0	0	0	0	0	1	0	0	0	0	0	0	0	0	0	0	1	0	0	1	0	0	1	0	0	0	1	1	0	0	0	0	0	0
AX-365967956	TTTAATACACCTATAAAGAACATCCATCTCAGCCA[A/G]CACATCATGGTCTAGTTTGTCTCCATGGCGCTTCT	A	G	1	1	0	1	1	1	0	2	0	2	0	0	1	1	0	0	0	2	1	1	1	1	1	1	1	0	1	0	1	1	0	0	0	2	0	1	2	0	1	1	0	1	1	0	2	0
AX-365967960	GCAACCTGTGGAAGACACTGTTGTACCCGGACATC[A/G]CTACGAAACCTGCGGAGGGGTTTTGCCCAGGAATT	A	G	0	0	0	0	0	0	0	0	0	0	0	0	0	0	0	0	0	0	0	0	0	0	0	0	0	0	0	0	0	0	0	0	0	0	0	0	0	0	0	0	0	0	0	0	0	0
AX-365967964	AGTCTTCTAATTTGTCTGTCTTATGTAGAGATCCA[A/T]CCAT	A	T	0	1	2	1	1	0	1	1	1	0	1	0	1	0	2	1	1	0	2	2	1	1	0	0	2	2	2	1	1	1	1	1	0	1	1	1	0	2	0	2	0	1	2	1	1	1
AX-365967966	CATTATAGTCACAGTGGAGAGCAATTAAATACACT[A/C]TCGGGATTTTAACATAAGGTTTTAAGCATTTATTA	A	C	1	1	0	1	1	1	0	0	1	1	0	1	2	1	1	1	1	1	1	2	1	1	0	1	0	1	2	2	2	1	1	0	0	1	1	2	1	2	2	0	1	0	1	0	1	0
AX-365967968	ACTTGGGCACCGCCATGAATGAATAACTGACCTTT[A/G]ATTCTGATCTGAGAATTGATGGCTGCTGCTTAAGA	A	G	1	0	0	0	1	0	0	1	1	0	0	1	1	0	0	0	0	0	1	0	1	1	2	0	0	0	0	1	0	1	1	1	2	0	0	1	1	0	1	0	1	1	1	2	0	0
AX-365967972	CCCCTGTCACTTTGAATATGAGAACGAGTGTTGAG[A/G]ACTTGTATTCACTGTGGAGTGATAGAGTAGAGAAA	A	G	0	0	0	0	0	0	0	0	0	0	0	1	0	0	0	0	0	0	0	0	0	1	0	0	1	0	1	0	0	0	0	0	0	1	0	0	0	0	0	1	0	0	0	1	0	0
AX-365967975	ATCAGCATGTTGGGAACCCTAGCGATCCAAACCTC[A/G]TGATCAACAAATGCCAAAACTTCATTCTATGTCAG	A	G	0	0	0	0	0	0	0	0	1	0	1	0	1	1	0	1	0	0	0	0	1	0	1	1	0	0	0	0	1	0	1	1	0	1	0	0	1	0	0	1	0	0	1	1	1	1
AX-365967990	GACAAACATAAGCACCATTCCTGTCTGAATCTTTG[A/C]AAGATGCTATGCATTGATTGATGAAAATAATCAGA	A	C	0	0	1	2	0	1	0	0	0	1	2	1	0	0	1	0	1	1	1	0	0	1	1	0	2	1	0	2	0	1	1	0	0	0	2	1	0	1	0	1	0	1	1	0	1	1
AX-365967991	CGTCATCCAATGGAGAAAATACTTGCCCTAAAACT[C/G]ACAGCTATGGATCTGCACGACCCCATTACATCTCC	C	G	2	2	2	1	1	2	1	1	1	2	2	1	1	2	0	1	2	1	2	1	1	1	1	1	2	1	1	0	1	1	1	1	0	1	0	1	2	2	2	1	2	2	2	1	1	1
AX-365967992	G[A/C]ATTTAAGAACGGCATTACATTTGATTAGCTTCTTG	A	C	1	0	0	0	0	0	0	0	0	0	0	0	1	0	1	0	1	0	0	0	1	0	0	0	1	1	1	0	0	1	1	1	0	0	1	0	0	0	1	1	0	0	1	0	0	0
AX-365968003	CTATAGATATCATCCATCAAAAATCGTGTTGCGTT[A/G]CGCATTAGCAACTCGTATGGCCTGCCCTTCAAATC	A	G	0	0	0	1	0	0	0	0	0	0	0	0	1	0	1	0	1	1	1	2	1	1	1	0	2	0	2	1	1	1	1	0	0	2	1	0	1	1	1	0	0	2	1	0	0	1
AX-365968006	AATTGGGGCACCACCACATTGCCACTGGGATACAG[A/G]CTTCTTCAGGTTTGTTACAGTTGCCATGTAACCAT	A	G	2	1	2	1	2	2	1	1	2	0	1	1	1	0	1	2	0	0	0	0	1	1	1	2	0	1	0	1	0	1	1	1	2	0	1	2	0	1	0	2	0	0	1	2	2	0
AX-365968009	AAGATGCCGCAGGAGAGGTCTCGTACTGAATCACA[A/G]CATGGGACTAATCAAAA	A	G	0	2	1	2	2	0	1	0	0	0	2	0	0	1	1	1	1	1	2	0	0	2	1	0	1	2	2	1	2	0	1	1	0	0	2	1	1	2	0	1	0	1	1	0	0	0
AX-365968012	CTCGGGGAGGATCGTGGCTGCAAAGCTCAGGGCGA[A/C]AGGAAGAATTCCCAGCATTGTCTTTGGGTGTGAGA	A	C	0	1	0	0	0	0	0	0	0	0	0	0	0	1	0	0	0	0	0	0	0	0	0	0	0	0	0	0	1	1	0	0	0	0	0	0	0	0	0	0	0	0	0	0	1	0
AX-365968013	CCTTTTTCTTTCTAATCACTCAGTCTGCTTTACAT[A/G]AAGTCAGTTTCACTTCTACCACTATTTCCCTTACT	A	G	0	1	1	1	0	0	0	0	1	1	1	0	0	2	0	0	0	1	0	0	0	0	0	1	0	0	1	0	1	0	0	0	0	1	0	0	2	0	0	0	2	1	0	1	2	0
AX-365968014	CTGCCTGGTACTCCGTGAGATCCACACTGACCGAT[A/G]GTAAAGCAGCTGAACATCTTCTCTAATGCAGACGA	A	G	0	2	1	2	2	0	1	0	0	0	2	0	0	1	1	1	1	1	2	0	0	2	1	0	1	2	2	1	2	0	1	1	0	0	2	1	1	2	0	1	0	1	1	0	0	0
AX-365968016	AATCCATAGACTTGTGTAATTTGTCGGCTCTCATG[A/G]TTACCCCGTAGAATAGTAATTCTATCCCTATAGCG	A	G	0	1	1	1	0	0	0	0	1	1	1	0	0	2	0	0	0	1	0	0	0	0	0	1	0	0	1	0	1	0	0	0	0	1	0	0	2	0	0	0	2	1	0	1	2	0
AX-365968018	GAACCTCCAATGGACTTGAATTTATATTTCGGAAG[A/G]AGGCCAATGTCCTCTTCAGATGCCCCCTCCTGATC	A	G	0	0	0	0	0	0	1	0	0	0	0	0	0	0	0	0	0	0	0	0	0	0	0	0	0	0	0	0	0	0	0	0	0	0	0	0	0	0	0	0	0	0	0	0	0	0
AX-365968020	GCTAGTGCCACACAGAAGACTACGAAAAATACATC[A/G]AATGCCAGAAACACAACGCAAAGCCAGTAAAGCTG	A	G	0	0	0	0	0	0	1	0	0	0	0	0	0	0	0	0	0	0	0	0	0	0	0	0	0	0	0	0	0	0	0	0	0	0	0	0	0	0	0	0	0	0	0	0	0	0
AX-365968021	AAACAGACCTACTTTC[A/G]TAGACAATTGCATCGAAATCACTGAGGGTTCAAGT	A	G	1	2	1	0	1	1	0	1	2	0	1	1	1	2	1	1	1	0	1	0	0	0	0	1	2	0	0	1	1	1	2	0	0	0	1	0	1	0	1	1	1	0	0	0	1	1
AX-365968025	ATTATTGCATTGAAGAATCCTTCAAGGGTTTTGAA[A/G]GGTTCTTCATTTCTGGTTCCTGGCCCCAAACCCTA	A	G	1	0	0	0	1	1	0	0	1	0	0	2	1	0	0	0	0	1	0	0	1	0	0	1	0	0	0	0	1	0	0	0	0	0	1	0	0	0	0	0	0	0	0	1	0	0
AX-365968027	ATACACCAGACAAGCTCTAACGATAAACAGCAACA[A/C]AATGGTCGGAAAATGCACTGGAATTCCCATTCCCA	A	C	1	0	0	0	1	1	0	0	0	2	0	0	0	0	1	0	0	1	1	0	0	0	0	0	1	0	0	0	0	0	0	1	0	0	0	0	1	0	1	1	1	0	0	1	0	0
AX-365968028	ACAACATTACAGCCAATCAGAGCAACTATTTCAGT[C/G]GGGGAGAAGCTGCCGGAGGCTACTCTGGCATATTT	C	G	0	1	1	2	1	0	2	0	0	0	1	0	1	0	2	1	2	0	2	1	1	1	1	0	2	1	1	2	1	1	1	1	0	1	1	2	1	2	1	1	0	1	1	0	0	1
AX-365968037	GTTGTGAT[A/G]GTGGATTAAGAGTGCTGTACAACCCACTGTTGTAA	A	G	0	0	0	0	0	0	0	0	0	0	0	0	0	0	0	0	0	0	0	0	0	0	0	1	0	0	0	0	0	0	0	0	0	0	0	0	0	0	0	0	0	0	0	1	0	0
AX-365968038	TTTTCTCCTCTTT[A/G]GTATCTTCAATATCGGTTATTCCGTTCACAATATC	A	G	2	1	1	0	1	1	1	0	1	0	1	2	1	2	1	0	0	0	1	1	0	0	0	1	1	0	1	0	0	0	0	0	1	1	0	1	1	0	2	1	1	0	0	0	2	1
AX-365968042	TAGTCATGCCAACTTTCAGGAGAAATCTGCCTCAG[A/C]TATTGTCTATTTAATCATGGTGCCAAGTGGAGCTT	A	C	0	1	1	1	1	0	2	2	0	0	1	1	1	1	1	1	1	0	1	1	2	2	0	1	1	1	2	1	2	1	1	0	0	1	1	1	0	2	0	1	0	2	1	1	0	1
AX-365968045	ACGCTTTCAAGTCGTTGATTCATCTAGTAGAAGAT[A/G]TAGAGAGATTGACAATATAATTGACATCTGGCATC	A	G	1	0	0	0	1	0	1	1	0	1	1	0	0	0	0	1	0	0	0	0	0	0	1	0	0	0	0	0	0	0	1	1	2	1	0	0	0	0	0	0	0	0	0	0	0	0
AX-365968047	A[A/G]TGTGATTAATATCAATGAGTATCAGCAACGTCGCA	A	G	1	1	1	0	0	1	1	1	0	1	1	0	1	1	0	1	1	1	1	1	1	1	1	1	0	0	0	1	0	0	1	0	0	0	0	1	1	0	1	1	2	0	1	1	1	1
AX-365968052	ACTTGTTTGTGTGACAGAAATATACAAGCTTTGGA[A/G]AGATACAGGTTTGGAATGGATTGGATAAGGAGTAT	A	G	1	1	0	0	0	0	0	1	0	1	0	1	0	0	0	1	0	0	0	0	0	0	1	1	0	0	1	0	0	0	0	0	1	0	0	0	0	0	0	0	0	0	0	0	0	0
AX-365968059	TTCTTTCTGCCTTCCTCCTCTTCATCGCTCGAAGA[A/G]CTGGAGCTGGAACTGTGCGTGCGGTGAAGCTTTCC	A	G	1	1	0	2	1	2	1	0	1	2	2	2	2	1	2	2	1	1	0	2	0	0	0	1	1	2	1	1	1	0	1	0	1	0	1	1	1	2	1	0	1	1	1	0	1	0
AX-365968062	CCTAAAAATTGCAGACGATATAACAAACAACAAAT[A/G]GAGAGAACGCAGTAGATCCCCATGTACTCTGCGTT	A	G	1	1	0	1	1	2	1	0	1	2	2	1	1	1	1	1	1	1	0	2	0	0	0	1	1	2	1	1	1	0	1	0	0	0	1	1	1	2	1	0	1	0	1	0	1	0
AX-365968065	TTGTTATATCGTCTGCAATTTTTAGGAAGTTATTT[A/G]CTCGTCTTAGTGTTTTAAATTAGTATTAAGATGGC	A	G	1	1	0	1	1	2	1	0	1	2	2	1	1	1	1	1	1	2	0	2	1	0	0	1	1	2	1	1	1	0	1	0	0	1	1	1	1	2	2	0	1	0	1	0	1	0
AX-365968079	GTTGGAGGCGGAAGAGCGGCATCTATTGGACAATC[A/G]GCAGTAGCCCTTTTTGCAAGTGTATGTAATGCTAC	A	G	1	1	2	1	1	1	1	1	1	0	2	1	1	0	1	2	0	0	0	0	0	0	0	1	0	2	0	0	0	0	0	1	0	0	1	1	0	1	0	1	0	0	1	0	1	0
AX-365968083	TGTATGGGATTGCCTCTGTCCTTGTTGTTACTCTC[A/G]TCTGGTTCATCTCAGGAAGATGCTCTAAGATCTCA	A	G	0	0	0	0	0	0	1	0	0	0	0	0	0	0	0	0	0	0	0	0	0	0	1	0	0	0	0	0	0	0	0	1	0	0	0	0	0	0	0	0	0	0	0	0	0	0
AX-365968087	TACAAGGAGGAGGAGAATGGATCAATGGAACGGAT[A/C]CCCGTTCGTTGCAACCCGG	A	C	0	0	0	0	0	0	0	0	0	0	0	0	0	0	1	0	0	0	0	0	0	1	0	0	1	0	0	0	1	0	0	0	0	0	0	1	1	0	0	0	1	0	1	0	1	0
AX-365968088	GGACTGAATGGC[A/G]ACCACTGGCACCAATAACATGCAGGCTAAGCTGGT	A	G	1	1	2	1	1	2	2	1	1	2	2	1	1	2	0	0	1	1	1	1	2	1	1	1	1	2	2	2	2	1	0	1	0	1	1	0	1	1	2	2	1	2	0	0	2	1
AX-365968096	AACGAGTTATCTTCGCCATTGCTGTCTCTAATGGG[A/G]AAACGGTGAAAGAATGCAATCCCAGCAGCAGCAGA	A	G	2	1	1	0	1	1	0	0	2	1	0	2	1	1	0	0	0	2	0	1	1	0	1	1	0	0	0	0	0	0	0	0	1	0	1	0	1	0	2	0	1	0	0	0	2	0
AX-365968098	CTTTTATTTCCTCTGAAGACAATGTTGCCTTTGCA[A/G]GCTCAGCTTTTGCTTGGGCAGGTACCATCGGCATA	A	G	0	1	1	1	1	0	1	0	0	0	1	0	0	0	1	0	0	0	1	0	1	1	0	1	1	0	1	1	0	1	0	0	0	0	0	0	0	1	0	1	0	1	0	0	0	1
AX-365968101	GTATTGGGTAATATGAAAACGCCAAGTAACCCCTC[A/G]GCTGCAAAGATGTATCATTCTGTCAATTCAGGACC	A	G	0	0	0	1	0	0	0	0	0	0	0	0	0	0	1	0	0	0	0	1	0	0	1	1	0	0	0	0	1	0	0	0	0	0	0	1	0	0	0	0	1	0	0	1	0	1
AX-365968107	GCATCTACGGTCTGTCTATGCGCTGGGATCCCTCG[A/G]CCTCGATACATTCACAGTACATATAAAATTTAGGT	A	G	1	2	2	2	2	1	2	1	1	1	2	1	2	2	1	2	2	1	1	2	2	2	2	1	2	1	2	2	2	1	2	1	2	1	2	2	2	2	0	1	1	2	2	2	1	1
AX-365968113	CGAGGGATCCCAGCGCATAGA[A/C]AGACCGTAGATGCCACAAATAGAAATAGAAATTGA	A	C	1	2	2	2	2	1	2	1	1	1	2	1	2	2	1	2	2	1	1	2	2	2	2	1	2	1	2	2	2	1	2	1	2	1	2	2	2	2	0	1	1	2	2	2	1	1
AX-365968121	AGCACTATGCGTTGCAGCCATTGCTATAATGGTCA[A/G]AAACAAGCAGAGCAATGAATATGGAGCCCTTCATT	A	G	0	2	1	2	0	1	1	1	0	1	1	1	0	0	1	1	1	0	1	1	0	1	0	0	0	1	2	1	1	1	0	1	0	2	1	1	0	0	0	2	1	0	0	2	1	1
AX-365968131	CGGCCACCACAGTTGTGGCAGATGAGAATTCCAGT[A/G]CACTCCCTACTGGTATGCCCTGGCTCGTTGCATGT	A	G	1	0	1	0	0	1	0	0	0	1	0	0	1	0	0	1	1	1	1	0	0	0	2	0	0	0	0	0	0	0	0	1	2	0	0	0	0	0	1	0	0	0	0	2	0	0
AX-365968137	TCTTTCCTCAGTCCGGCAATTTCATGTGCTCTAGC[A/G]CCGAA	A	G	2	1	2	1	1	2	1	1	1	1	1	2	1	2	2	1	1	1	1	2	1	0	1	1	2	1	0	0	1	0	2	2	2	2	1	1	2	1	2	1	2	1	0	1	1	2
AX-365968144	CCCCA[A/G]TTCAAGACGCAGAAGCCTTGCTTGCAGAACGCATC	A	G	1	0	0	2	0	1	1	1	1	1	0	1	1	1	2	2	1	1	1	1	1	2	0	2	1	0	2	1	1	1	1	1	0	2	0	1	1	1	1	1	1	2	1	0	1	1
AX-365968150	TGGCACAGATGTGTCAGATATCTGGCATGATATTT[A/C]ATCCAGAACCTATAATTCCTATCCATGGGGCACGA	A	C	0	0	1	1	0	0	0	0	0	0	1	0	1	0	1	0	1	1	0	0	0	1	0	1	1	1	0	1	0	0	0	0	0	0	1	2	1	1	0	1	0	1	1	0	0	1
AX-365968157	TTTCACTGAACATTTGCTTTCTTATTTGCTACTCA[A/G]CTGTAACTCAAAAAATTGGACTGTAAAGAACATTC	A	G	0	0	0	0	1	0	1	0	0	1	0	0	0	0	0	0	0	0	0	1	0	0	1	0	0	0	0	1	0	1	1	0	0	0	0	1	0	0	0	0	0	0	1	0	0	0
AX-365968161	CTCAACTGTAACTCAAAAAATTGGACTGTAAAGAA[A/C]ATTCATCACGGCAATAAACCTTTCAGTTCCTTTCT	A	C	0	1	0	0	0	0	0	1	1	0	0	0	0	0	0	0	0	1	0	0	0	0	1	0	0	1	0	0	1	0	0	1	1	0	0	0	0	0	1	0	1	0	0	0	0	0
AX-365968162	TGGAGAGTTCACAACAATGGCTGGAAGGCGTCTAC[A/G]GGAAGCTGTGAGAGAGGAACTCGTTACACATGTGA	A	G	0	0	1	1	0	0	1	0	1	0	0	0	0	0	0	1	1	1	1	2	0	0	1	0	1	1	2	0	0	1	2	0	0	0	1	0	0	2	0	2	1	0	0	1	0	1
AX-365968170	ATGGGTCAAGCATAGGGGAAGT[A/G]GTACTGCTTGGCGGTGAAACAGTCGTTGCCGTCGC	A	G	0	2	0	0	1	1	1	0	1	0	1	0	1	1	1	0	0	0	1	1	0	1	1	0	1	2	2	2	2	0	1	2	2	1	0	1	1	1	0	2	0	2	1	1	1	2
AX-365968171	AAAAGACTAAAAAATCACTCCGAGTCACTAAAACC[A/G]GCGGCCGGGATTCAGGTTGGAGGCTTGAATTTGAA	A	G	2	1	0	2	1	0	1	0	1	2	2	2	1	0	2	1	0	1	1	0	1	1	2	0	1	0	1	1	0	2	0	1	0	1	1	0	1	1	1	1	0	1	0	1	0	1
AX-365968173	ATTTTTTAGTCTTTTTCTGTAAAAATTGCTGGAGC[A/G]GAAGAATCAGCCATGTCTGGCGTTGACAATGGCGG	A	G	2	1	0	2	1	0	1	0	1	2	1	2	1	0	2	1	0	1	1	0	1	1	2	0	0	0	1	1	0	2	0	1	0	1	1	0	1	1	1	1	0	1	0	1	0	1
AX-365968174	AAATCATTTCAATTGCTGAATTTGTAAAGAGATTC[A/G]TTCTAAAACTGCAACAGTTATTAATCACAATTCCA	A	G	1	0	2	2	0	1	0	1	1	1	0	1	2	0	1	0	1	2	1	0	1	1	1	0	0	1	0	1	1	1	2	1	1	1	1	1	2	0	1	1	1	2	1	1	2	1
AX-365968175	TCACCTTCAGAACGTGCATAAGATGTCCTACGGGA[A/G]CGAACTTGCTGATGAGGTGTAGGCTGCAGCTTTGG	A	G	1	0	0	1	1	0	1	0	0	0	0	1	1	2	1	0	0	0	0	0	1	1	0	1	1	0	0	0	1	0	0	0	0	1	1	0	1	0	1	1	0	0	1	0	0	1
AX-365968176	CAATTGGTCATCATTCTTGACACAACCTTTGCTTG[A/G]CTTCTCTCCATCTTCCACAGGTTTGGCAATAGTAC	A	G	0	0	0	0	0	0	0	0	0	1	1	0	0	0	1	1	1	0	0	0	0	1	2	1	1	1	1	0	0	1	0	1	2	0	0	1	0	0	0	1	0	1	1	2	0	1
AX-365968183	TCGCCGCCATTGTTAAGATAGAAGAAGAAAACCTC[A/C]GTTACCAGATTTGTCCGTATTACAGGTTTTGGGGC	A	C	0	0	1	1	0	0	0	0	0	1	0	0	0	0	0	0	0	0	0	0	0	0	0	0	0	0	0	0	0	0	0	0	0	0	0	1	0	0	0	1	1	0	0	1	1	0
AX-365968188	AGGACATAAACCCTAAAAGAATACACAATAAATCT[C/G]CCAAATTTTCAGTACTGCTCTGCCTTCGCAATTGT	C	G	1	0	1	1	1	2	1	1	1	2	0	1	2	2	1	1	0	2	1	0	1	0	2	2	1	0	0	0	1	0	1	1	2	0	0	1	2	0	1	1	2	0	0	2	2	0
AX-365968191	AGCCCATAAGCAATGGCAGCAGCTGT[A/G]GGCTCATTAATAATCCTCAACACATTTAAGCCAGC	A	G	1	0	0	0	0	2	0	0	0	0	0	0	0	0	0	0	1	1	1	0	1	1	1	1	0	0	0	0	0	0	1	0	0	0	0	0	0	0	0	0	1	0	0	1	0	0
AX-365968194	CGGTATGGTGGATCGATCGCGCTGCATTCCTCCTC[A/G]TTGAATTATTAAACTGCGGCATTTGTTTCCTTTCT	A	G	1	0	0	2	0	0	1	1	0	1	1	0	0	0	1	1	2	0	1	0	1	1	0	1	1	1	1	1	2	1	0	0	0	2	1	0	0	1	0	1	1	0	0	0	0	1
AX-365968197	CTCTTGTTCCCGACAGCTTGCGAGCCATGTCCACA[A/G]CAAATTCAGAATCCTTGTTGCTCGCTTCAGAGTCT	A	G	2	1	1	2	2	0	1	1	1	0	1	1	1	1	1	1	2	1	2	2	2	1	2	1	1	2	1	2	1	1	1	2	2	1	2	1	1	2	1	1	2	1	2	2	2	2
AX-365968199	TTTTTGGAGAAT[A/G]AGCGTTATTGATGGCCCCTGAATCAAGTACACTGG	A	G	2	1	1	2	2	0	1	1	1	0	1	1	1	1	1	1	2	1	2	2	2	1	2	1	1	2	1	2	1	1	1	2	2	1	2	1	1	2	1	1	2	1	2	2	2	2
AX-365968205	GCGAAAAGGCTTGCTGTTCGAATCCCAGGTTCAAA[A/G]GTAAGGTCGCGTGTTCGAATCTCAAATGGCGGGTC	A	G	0	0	0	0	0	0	0	0	1	0	0	0	0	0	0	1	0	0	0	0	0	1	0	0	0	0	0	0	0	0	0	0	0	0	0	0	0	0	0	0	0	0	0	0	0	0
AX-365968207	CTCCAACTGCGTTTTGAAGAGTTAGGAATTTCTGC[A/G]ATCGAT	A	G	0	0	0	0	0	1	0	0	1	1	0	0	0	0	1	0	1	0	0	1	0	0	0	2	0	1	0	0	0	1	0	0	0	1	0	0	1	0	1	1	1	0	0	1	1	1
AX-365968210	AAAACCAATTTGTATTTGGCAAGTGGCGACAC[A/G]GTAGCCATTCTGATATCCAATCTCAAACCCTATTC	A	G	0	0	0	0	0	1	0	0	1	1	0	0	0	0	1	0	1	0	0	1	0	0	0	2	0	1	0	0	0	1	0	0	0	1	0	0	1	0	1	1	1	0	0	1	1	1
AX-365968212	ATAATGCTAGTCTTCCCCACAGACTGATCTCCCAG[A/G]AAAACCAATTTGTATTTGGCAAGTGGCGACAC	A	G	0	1	1	2	2	0	2	2	0	0	2	0	1	0	1	2	1	1	2	1	2	2	0	0	2	1	1	2	2	1	2	1	0	1	2	1	0	2	1	1	0	2	1	0	1	1
AX-365968218	CCGTTTTCATCATGGCGAGACGGCTTCTATCTGCG[A/C]AGACATTATCTTCTCTGCTCTCTGACATCAGAATT	A	C	0	0	0	0	0	0	0	0	0	0	0	0	0	0	1	0	0	0	0	0	1	0	1	0	1	1	0	0	0	0	0	1	2	0	0	0	0	0	0	0	0	0	0	0	1	0
AX-365968221	CATGGCGAGACGGCTTCTATCTGCGCAGACATTAT[A/C]TTCTCTGCTCTCTGACATCAGAATTTCTCATGCTC	A	C	0	0	0	0	0	0	0	0	0	1	0	0	0	0	0	0	0	0	0	0	0	0	1	0	0	0	0	0	1	0	0	0	0	0	1	0	0	0	0	0	0	0	0	0	0	0
AX-365968224	GTGACACTAGGGCCTACTGTCAGAGAAGGAGAACA[A/C]GTGTTTGGTGTGGCACAC	A	C	2	0	0	0	1	0	1	0	2	0	0	2	0	2	1	1	0	0	1	0	0	1	0	0	1	1	0	0	0	0	0	1	1	1	0	1	1	0	1	0	2	0	0	0	0	0
AX-365968225	TTTATTTCCTCCAGTGGCACGAAGCTT[A/G]ATGTGCAAAGCAGTTATTCCCAGCTCCTTGCATCT	A	G	2	0	0	0	1	0	1	0	2	0	0	2	0	2	1	1	0	0	1	0	0	1	0	0	1	1	0	0	0	0	0	1	1	1	0	1	1	0	1	0	2	0	0	0	0	0
AX-365968226	TAAGAAGAGAAGAGGAAGAACATTAGTGGGAAATG[A/G]AACTTCTAACCTGGCAAAGT	A	G	1	2	1	2	2	2	1	0	2	2	2	1	1	1	0	1	1	2	0	2	1	1	1	2	1	1	1	2	1	1	1	1	2	0	1	0	2	1	1	1	1	2	1	1	1	1
AX-365968230	AAGATGCCGGTTTCCGACGATTCCCCTGTTCTTCC[A/G]GACGATTCACAGACGTGTGTTAATAATCTCCAGAG	A	G	1	2	1	2	2	2	1	0	2	2	2	1	1	1	0	1	1	2	0	2	1	1	1	2	1	1	1	2	1	1	1	1	2	0	1	0	2	1	1	1	1	2	1	1	1	1
AX-365968231	TCTGGTGAAGCAGGTGGCTGCGACTGTTAATACGC[A/C]AGAGATGTGGAGTCATTAGATATACTTCAGAGATA	A	C	0	1	1	1	1	0	1	1	0	0	1	0	0	0	0	1	1	0	0	0	1	0	0	0	1	1	0	0	0	0	1	0	0	1	1	1	0	1	0	1	0	1	1	0	0	1
AX-365968243	GACGGGGTCAACGAAGGCCAGGACC[A/G]AAAGTATCCTTCGCTAAGGGCTGAACAGTAACAAC	A	G	1	0	0	0	0	1	0	0	0	0	1	1	0	0	0	0	0	0	0	1	1	0	2	0	0	0	0	0	0	0	0	1	1	1	0	1	0	0	0	0	0	0	0	1	0	1
AX-365968244	CTTGATGGAGCTCGAAAATGAATCGGACCATGAGA[A/C]GGCTTTGTATTCATTCGCTTCCTTAGAAAACGCAA	A	C	0	0	2	0	0	0	2	1	0	0	0	0	0	0	0	2	1	0	1	2	1	0	0	0	1	1	0	1	0	0	2	0	0	0	1	1	0	0	0	0	0	1	0	0	0	0
AX-365968245	TGCTCAAAATGAAAAAGCCCTTTGCTATTAAACGA[A/G]ACAAGACGTTCATGCTTACCTCTTCTAACATAGAT	A	G	2	2	0	0	0	2	1	1	0	0	0	1	1	1	0	1	1	0	2	1	0	1	0	0	0	1	1	0	0	2	1	1	0	0	1	1	0	1	2	1	0	0	0	0	0	1
AX-365968252	GCTGTGTCATCATGGCAACAAGATTCTGCATCATC[A/T]GCCTCACTATCCCCATATCCTTCCCTGCTCTGTTC	A	T	0	1	1	1	1	0	1	1	1	0	2	0	1	0	0	0	0	1	0	2	0	1	1	0	1	1	0	0	1	0	2	1	1	0	1	1	0	1	0	0	1	0	1	1	0	1
AX-365968254	TCTGTGACCATGTTGTACGCTAACGATACTACACC[A/G]GTGTACTTTGATAACAATGCTAGAGATCTCATTA	A	G	1	0	0	1	0	1	0	0	1	0	0	0	0	2	0	1	0	1	0	1	0	0	0	1	0	0	1	1	0	0	0	0	0	0	1	0	1	0	1	0	0	0	0	0	2	0
AX-365968266	GATCAAGGATAGGAATAACCTCCGCAGCATCATAG[A/G]TAATGGCTTGTAACAGATCCAAGTGATAAAAGATA	A	G	0	1	2	1	0	0	0	0	0	1	1	1	1	0	0	0	1	0	0	1	1	2	0	0	1	1	0	2	2	1	0	1	1	0	1	1	0	2	1	2	1	1	2	0	0	1
AX-365968269	CCTCTTGAGTCTTACATGCCGCATATGAGTCTTGT[A/G]TATGGGGATTTGCCTGACGACGAGAAGGAGAAGGC	A	G	0	1	0	1	1	0	1	1	0	1	1	1	1	0	1	0	0	0	0	0	1	0	1	0	1	0	1	0	1	1	1	1	1	0	1	0	0	0	0	0	0	0	0	2	0	0
AX-365968270	AATGTTGCATCTCCA[A/T]GATCTCTCTGATTGAGCTGGAAGTATCTGTCAAAC	A	T	0	1	0	1	2	1	1	0	0	0	1	0	0	0	2	1	0	0	1	1	0	1	1	1	0	1	0	1	1	0	1	0	0	0	1	2	0	2	0	2	1	0	2	0	1	0
AX-365968271	ATCGAACCTGTGCTGCTGACAGTGGTGAAGAATTT[A/G]GAGCGCTTAAGCCCTTTGATCCCGTGGCATGCGAC	A	G	0	0	1	0	1	1	0	0	0	1	1	1	1	0	0	0	0	0	0	0	0	0	1	1	1	0	0	0	0	0	1	0	0	0	1	1	1	0	1	0	0	0	0	0	0	0
AX-365968273	AGTATGTAGAAAAAACAGCATAATCCCAAAACAAT[A/G]AAGATAGAAACAGAACTCCTGGTCCTGCTGTCCGC	A	G	0	0	0	0	0	0	0	0	0	0	0	0	1	1	1	0	0	0	0	0	0	0	1	0	1	0	0	0	0	1	1	0	1	0	0	0	0	0	1	1	1	0	1	1	0	1
AX-365968281	GTGCAAATAGAATAACGGAGTACGATTGAGGAGAG[A/G]GTATCCCTAGATATGAAACTGCAGAGCCTCTCGAC	A	G	0	0	0	1	1	0	0	2	0	0	1	0	1	0	1	0	2	0	1	1	1	1	0	1	1	1	2	2	0	0	1	0	0	0	1	1	1	1	0	0	1	2	0	1	1	2
AX-365968285	TGTGTCAATCCAG[A/C]TCTTCTTCGTAAAAAAGTCCGTCAACTAACTGATC	A	C	1	1	0	1	2	1	1	0	1	1	1	2	2	2	2	0	0	0	0	0	2	1	1	2	1	0	0	0	2	1	1	2	1	2	1	0	2	0	1	0	1	1	2	1	2	1
AX-365968286	TGGTGGCATTGGCCATTGTAATTCGCAGTGCAAAT[A/G]GAATAACGGAGTACGATTGAGGAGAGGGTATCCCT	A	G	0	0	0	1	1	0	0	2	0	0	1	0	1	0	1	0	2	0	1	1	1	1	0	1	1	1	2	1	0	0	1	0	0	0	1	1	1	1	0	0	1	2	0	1	1	2
AX-365968288	TGCAGTTGATAGGACTCATTGGAATATAAAGTGCC[A/C]GGTGCACCATTCACTTCAATAA	A	C	0	0	0	1	0	0	0	0	0	0	1	0	0	0	0	0	0	0	0	0	0	1	0	0	0	0	0	0	0	0	0	0	0	0	0	0	0	0	0	0	0	0	0	1	0	0
AX-365968292	GGTGAAGACCCGCAGATTCGAACTGAAGACTCCCC[A/G]TTGGCAATGACCTCGGCATCGCCCAGGAGGGCTAT	A	G	0	0	0	1	1	0	1	1	0	0	0	0	0	0	0	1	1	0	1	0	0	1	0	0	0	1	1	1	1	1	0	0	0	1	1	2	0	1	1	0	0	1	0	0	0	0
AX-365968294	CCCCCTTGATGGGCAGT[C/G]GTTCGGGTTGTCTTCGACAAAGGGCTCAGTTTCCC	C	G	2	0	1	1	1	1	2	2	2	1	0	0	0	1	0	1	1	2	2	1	1	2	2	0	0	2	1	2	1	1	0	1	1	1	1	2	1	1	1	1	1	1	0	2	1	1
AX-365968296	ATCCTGCAGATTGATTACGCGGTCATTCCAAT[A/G]TTGCAGATGTATGTCCATGAACTCGTTGATATCAG	A	G	0	1	0	0	0	0	0	0	0	0	0	1	1	0	0	0	0	0	0	0	0	1	0	1	0	1	0	0	0	1	0	1	0	1	0	1	0	0	1	0	1	1	0	0	0	0
AX-365968303	GTCCATGCGTTTCGCGCACATTCCACACTAAAGAA[A/G]A	A	G	0	0	1	0	0	0	0	0	0	0	0	0	0	0	0	0	0	0	0	1	0	0	0	0	0	0	1	0	0	0	0	0	0	0	0	0	0	0	0	0	0	0	0	0	0	1
AX-365968307	GAGAGATATCATAGCTCAACCTAGGCGCAACGGTG[A/G]AGGGCTGTTTGGAACAATGGCTTCTGCGTCGCCGC	A	G	0	1	1	1	1	2	2	1	1	2	1	0	0	0	1	1	2	1	2	1	1	2	0	1	1	1	2	2	1	1	2	1	0	1	1	1	2	2	1	1	1	1	1	0	2	2
AX-365968310	GAATGGTAAATTTCCGTTCACAATGTGAAAAGAAT[A/T]ATGGCGTTTTCTGCGAACCCTCTATCGCTAAGCCT	A	T	0	0	1	0	0	0	0	1	1	0	0	0	0	0	0	0	0	0	0	1	0	0	0	0	0	0	1	0	0	0	0	0	0	0	0	0	0	0	0	0	0	0	0	1	0	1
AX-365968315	TGACCAATCGCTTCCTTCTGTTTATATTGT[A/G]AACTTCACGGTTAATGTGAGTAATGGCGGATGTGG	A	G	1	0	0	1	0	0	0	0	0	0	0	0	0	0	1	0	0	0	1	0	0	0	0	0	1	0	0	0	0	0	0	0	0	0	0	0	0	0	0	0	1	0	1	1	0	0
AX-365968317	TCCAAACGGTGGAAATGTTGTCTCCGTTGATTTCT[A/C]TGTGACTTTCGAAGCTTAGGGCCTCCAGCTAATCT	A	C	0	1	1	1	1	0	0	1	0	0	0	2	0	1	1	1	1	0	1	1	1	1	1	1	2	1	1	1	0	1	0	1	0	0	1	1	0	1	1	0	1	1	1	0	0	0
AX-365968324	CCCGAATAGGTTACAGGGTTGTTTGGCCGGAAAAA[A/C]GAGTGAGAAGAGTAGTTACCTAGCGTTCGGGATCT	A	C	0	1	0	0	1	0	1	0	0	0	0	0	0	0	1	1	0	0	1	1	0	1	0	0	0	1	2	1	1	1	0	1	0	0	1	0	0	1	0	2	1	0	1	0	1	2
AX-365968326	AAAGCACTGCCACTATTAGGTAATGAACTGGTTTG[A/G]TTATGACTCCATGGCTGGTGGGGCAGGTTCTGCTC	A	G	2	2	2	1	1	1	1	1	1	2	2	0	0	2	1	0	1	2	1	1	0	0	0	0	1	0	0	0	2	2	2	1	1	2	1	1	1	1	0	2	1	0	1	2	2	0
AX-365968330	GGAGCAGATTGAAGAAGACCAACAGAATTAACATT[A/C]TCCATGCAGGAAGATTGGCTGCTCGTACTGTATGT	A	C	0	0	0	0	0	0	0	0	0	2	1	2	0	1	1	0	0	0	1	0	1	1	0	2	1	0	0	0	0	0	1	1	0	0	0	0	1	0	0	1	1	1	1	0	1	0
AX-365968332	ACTTTGTCCACTGCATCCTCCGAATCATAAGTAAT[A/G]AACCCAAAACCACGATGCCTTTGTGTAGTGTGATC	A	G	0	0	0	0	1	1	0	1	1	0	0	1	1	0	0	0	0	0	0	0	0	0	1	1	0	0	1	0	0	0	0	0	1	0	0	0	0	0	0	0	0	0	0	0	0	0
AX-365968336	TCTCTGAATCCTCCCCCTCCTCTTCTTCGCACTGT[A/C]AAATGCAGCAGACTCTGCTTTCAAAAACGCCAACA	A	C	0	0	0	0	0	0	0	0	1	1	0	0	1	0	0	1	0	0	0	1	0	1	1	1	0	0	0	0	1	0	0	0	0	1	0	0	0	0	0	0	0	0	0	1	0	0
AX-365968343	CACGTTAGACAGAGCAGTTTCGTCTATTTCCATTA[C/G]CACTGCATCGAATCCATCAACGTTAGGTATTACTG	C	G	1	0	0	1	1	1	0	0	0	0	0	0	1	1	0	1	1	1	0	0	0	0	0	1	1	0	0	1	1	1	1	0	0	0	1	0	0	0	0	0	1	0	0	1	0	0
AX-365968345	TAATGGAAATAGACGAAACTGCTCTGTCTAACGTG[C/G]CCTACTATAATTCTTTTCAGCTCCGTTCTCAGCTA	C	G	1	0	0	1	1	1	0	0	0	0	0	0	1	1	0	1	1	1	0	0	0	0	0	1	1	0	0	1	1	1	1	0	0	0	1	0	0	0	0	0	1	0	0	1	0	0
AX-365968349	CTGACTGTTTCCTTAACATCGTTCTCATATTGACC[A/G]CTTCTCATGTAATGAAAAATATACTCTTCACATGT	A	G	0	1	0	1	1	0	2	0	2	1	1	2	0	0	1	1	1	1	0	0	1	0	2	0	1	0	0	1	1	0	1	2	1	2	1	0	0	2	2	1	0	0	0	0	2	1
AX-365968350	CAGACATCATTGGAACTGTAATCAAAATCCTTCAG[A/G]TCCGCCTTGACGACGTTTATATCCATGGCGTCTGC	A	G	0	0	0	0	0	0	1	1	1	0	0	1	1	0	0	0	0	1	1	0	0	0	0	1	0	0	0	0	0	1	0	0	0	0	1	0	0	0	0	0	0	0	0	0	1	0
AX-365968351	GGCAGCAGAGAGTTATTGGAGTTCAGTAATACCTA[A/G]CGTTGATGGATTCGATGCAGTGGTAATGGAAATAG	A	G	1	0	0	1	1	1	0	0	0	0	0	0	1	1	0	1	1	1	0	0	0	0	0	1	1	0	0	1	1	1	1	0	0	0	1	0	0	0	0	0	1	0	0	1	0	0
AX-365968354	CGACTGTCAAAAATCGACCTGGCTTTCACTGATAC[A/G]ATGGTTGCCATGGTGTCTGGAGATTAATTGATGAT	A	G	2	0	0	0	1	1	0	0	1	0	1	2	1	0	0	0	0	1	0	0	1	0	1	1	0	0	0	0	1	0	0	1	2	0	1	0	0	0	0	0	0	0	0	2	0	0
AX-365968358	TAGACAGAAATGTCCCTCGTTAGAGCTGCTTGCTT[C/G]TGTGCAGAAACATCGCCGTTGGAAACGGATTCCTT	C	G	2	1	2	1	1	1	0	0	1	1	2	2	1	2	1	1	1	1	0	1	1	0	0	2	1	0	0	0	1	0	1	0	0	1	2	1	2	1	2	2	1	1	1	0	1	1
AX-365968359	CCACTGACGAGCTTAAATGGCGCTTTTAACACGCT[A/G]GGCAACCGGAGCTGATGATCCAGACGGCTCGATTG	A	G	1	1	1	0	1	1	0	0	1	1	2	1	0	1	1	0	0	1	0	1	1	0	0	0	1	0	0	0	1	0	1	0	0	1	2	0	1	1	0	1	1	0	1	0	1	1
AX-365968361	AAACACCTACCACTATTATACACAACAAAAGCCTG[A/C]CTATCTC	A	C	1	0	0	1	1	0	0	0	0	0	0	0	0	1	0	1	1	0	0	0	0	0	0	1	0	0	0	0	0	0	0	0	0	0	0	1	1	0	1	0	0	1	0	0	0	0
AX-365968362	CATAAGACTAATGGGGTGGAGACTGAGGATGGTGT[C/G]CAGCAAGTCGAGGTTTTGGATGTGGAGAGAGAATT	C	G	1	0	0	1	0	1	0	0	0	1	1	0	0	0	1	0	1	1	1	0	1	0	0	0	1	1	1	1	1	0	1	1	0	1	1	0	0	0	1	0	1	0	1	1	1	1
AX-365968367	AGGGCATCCTCCGATTGTTCTTATTGATACTCCCC[A/G]CGGACAAACATTATAAACAGGAAGGTAGCTAGCTA	A	G	1	0	0	0	0	0	1	1	0	0	0	0	0	0	0	0	0	0	0	0	0	1	0	0	0	0	0	0	0	1	1	0	0	0	0	0	1	0	0	0	1	0	0	0	0	0
AX-365968374	GTGAGTTGCCTATCTTTTCATCCATACAATATACA[A/G]CTTGCTGCGGGAGCAACAGATGGTTTTGTGTCCAT	A	G	0	0	0	0	0	0	1	0	0	0	0	0	0	0	0	0	0	1	0	0	0	0	0	0	0	1	0	1	0	1	0	1	1	0	0	0	0	0	0	1	0	0	0	0	0	1
AX-365968375	ATTATGGCAGATGGAGATCTGGGAGTGCTGGAATC[A/C]AG	A	C	0	0	0	0	0	0	0	0	0	0	0	0	0	0	0	0	0	0	0	0	0	0	1	0	0	0	0	1	0	0	0	0	0	0	0	0	0	0	0	0	0	0	0	0	0	0
AX-365968377	GCATGAGCCCCTGCCTGGTTTTTGAGACCTTTGTA[A/G]CTTGGCAAGC	A	G	0	0	0	0	0	0	0	0	0	0	0	0	0	0	0	0	0	0	0	0	0	0	1	0	0	0	0	1	0	0	0	0	0	0	0	0	0	0	0	0	0	0	0	0	0	0
AX-365968378	CTGCTGTTGCCTGCCTATCCGCCATTCTTGCTCTC[A/G]CCTTTGCATTCATAACAGAGACCCACCTGGACTTC	A	G	0	0	0	0	0	1	0	0	1	1	0	1	2	1	0	0	0	0	1	0	0	0	0	1	0	0	0	1	0	0	0	0	0	0	0	0	0	0	1	0	0	1	0	0	1	0
AX-365968380	CTGCTCCTCTTACAAAACGTTTCTGGCGATTTGAT[A/G]AATACGGGCGATGAAGATGTAGAAGGTGGAAGGCC	A	G	0	1	1	0	0	0	1	1	1	0	0	0	0	0	1	1	0	0	1	0	1	2	1	0	1	1	0	0	0	2	1	0	0	1	0	1	0	1	0	0	0	0	0	0	0	0
AX-365968381	ACCTTCTGCACTACTATGTCCCATGAATAGACTGA[C/G]CGTGGACAGCACATCAATGTAGCCAGGATTGTATC	C	G	1	0	1	0	1	1	1	1	2	2	1	2	2	2	0	1	1	2	2	2	1	0	2	2	0	2	0	1	1	1	1	1	2	0	1	1	1	2	2	1	1	2	1	1	1	0
AX-365968382	GAGCCTGTAAGCGGAAAAATAGTCCTTAAAACTCA[A/C]TGAACACGAACATGGAGGCCTTCCACCTTCTACAT	A	C	1	1	1	1	0	0	2	1	1	0	1	0	0	0	2	1	0	0	1	0	2	2	1	1	1	1	0	0	0	2	1	2	2	1	1	2	0	1	0	1	0	0	0	0	0	0
AX-365968391	GTGGGCAGCTCGTAGCAGAGGTCCAGCCCGGAGGC[A/G]GTCTCATAATCAACAGATCTGGTGTACTTAACTGT	A	G	1	1	1	1	0	2	2	1	1	1	2	1	1	2	0	0	1	2	1	1	2	1	2	2	1	1	2	2	2	1	0	1	2	0	0	1	1	1	1	1	1	2	0	1	2	1
AX-365968392	CCTTAAGCAGGTGGTAGTTTAGTCGGTTCGCTGGA[A/C]CCCTTGACAGAGTGATTAATGGGTGAAAAAGAATC	A	C	0	0	0	0	0	0	0	0	0	0	0	1	1	0	0	0	0	0	0	0	0	0	0	0	0	0	0	0	0	0	0	0	0	0	0	0	0	0	0	1	0	0	0	0	0	0
AX-365968393	CTTCATTAACTTCACAATGATTTTTAAGATACATA[A/G]GATTAGGTACATATGCTATAGAATGAAAACCCCTG	A	G	1	0	1	0	1	1	0	0	1	0	1	2	0	0	0	0	0	1	0	0	0	0	0	1	0	0	0	1	0	0	0	1	0	0	0	0	1	0	0	0	0	1	0	0	1	0
AX-365968396	AAATATGGCATCTGCAAGGTACTCGCATTTGGACA[A/G]CGACAGGCCAGCCAAGGAAATACGCCCATCCTTTG	A	G	0	1	1	0	2	0	1	1	0	2	1	2	0	2	1	0	0	1	0	1	0	0	0	1	1	2	2	0	0	0	1	0	0	0	2	1	1	0	0	1	1	0	0	0	2	0
AX-365968398	GCTGATGGTGATGCAGATCGTAATATGGTTCTTGG[A/C]AAGAGGTTTTTTGTGACTCCATCAGATTCTGTTGC	A	C	0	1	1	2	1	0	0	0	1	0	2	0	0	0	1	1	1	0	1	1	1	1	0	0	1	0	2	1	1	1	1	1	1	1	1	1	1	0	1	1	0	1	2	0	1	2
AX-365968403	GTCATGCTGCACAGTATCCGCCCAACGAAAGTACT[A/G]CTGTGAAAGGAGGTGGTACTGCTATAAACAAGGCT	A	G	1	0	0	1	1	1	1	1	1	0	1	1	0	2	2	1	1	0	0	2	1	1	0	1	1	1	0	0	1	1	2	0	1	2	0	1	0	1	1	1	1	0	0	2	1	1
AX-365968407	TTATTTAACAAGATGAACAATGAAAGATC[A/G]GTAAGCAGCCAAAATTTTGTAGAATGCAGACTGAT	A	G	0	1	1	0	2	0	1	1	0	2	1	2	0	2	1	0	0	1	0	1	0	0	0	1	1	2	2	0	0	0	1	0	0	0	2	1	1	0	0	1	1	0	0	0	2	0
AX-365968408	AACCCTAACCCTAACCTTGAGCGCCGAAGCCAAGA[A/G]AAAC	A	G	1	2	2	1	2	0	2	2	1	2	1	0	1	0	1	2	0	2	2	1	0	1	1	2	0	1	1	0	1	2	1	2	1	1	1	1	2	1	1	1	2	1	1	2	2	0
AX-365968409	ATTTAAAGTT[A/C]GTAAAATATAAGCTCGGTTTTTGAAATCTAGGGAT	A	C	0	1	1	0	2	0	1	1	0	2	1	2	0	2	1	0	0	1	0	1	0	0	0	1	1	2	2	0	0	0	1	0	0	0	2	1	1	0	0	1	1	0	0	0	2	0
AX-365968412	TTTCGAAAGTTTGTATCAGTATTTTGTAGCTTA[C/G]AAGTGTGGTTGGGTGTTGTAGTTATTGAATATGGG	C	G	1	2	2	1	2	0	2	2	1	2	1	0	1	0	1	2	0	2	2	1	0	1	1	2	0	1	1	0	1	2	1	2	1	1	1	1	2	1	1	1	2	1	1	2	2	0
AX-365968415	AACACACAGCTTGGTCATGATCTATTCCTCCCAAA[A/G]AGAAGCCTGAACTCCTCGATTGCATTCATAATATT	A	G	0	1	1	2	1	0	0	0	1	0	2	0	0	0	1	1	1	0	1	1	1	1	0	0	1	0	2	1	1	1	1	1	1	1	1	1	1	0	1	0	0	1	2	0	1	1
AX-365968416	AAGACCTGACAATTTCTCAGCAAACTGTGATGCCA[A/G]GGCTTGTAATCTGGTAGGCTCTACATCATGAGTAA	A	G	0	1	1	1	1	1	2	1	1	2	0	0	2	0	1	2	1	2	1	2	0	2	2	0	0	1	0	1	2	0	1	1	0	0	1	1	1	1	1	1	1	1	1	1	1	1
AX-365968417	TGGGTAGGCCAAAATGGACTGCTTTCAACACCTGC[A/C]GTTTCAGCAGTTATACGCAATAGAATTGGAGCAGA	A	C	0	1	1	1	1	0	0	0	1	1	2	0	0	0	1	1	1	0	1	1	1	1	0	0	1	0	2	1	1	1	1	1	1	1	1	1	1	0	1	1	0	1	2	0	1	2
AX-365968418	GCCGAACTTGTTTGGTTGATGCCGGATAGCATAAG[A/C]ATACATATTTTGGAATGTAGTCATTGAGTTATTCC	A	C	0	0	0	0	0	1	0	0	0	0	1	0	0	0	0	0	0	0	0	0	0	0	0	0	1	0	1	0	0	0	0	1	2	0	0	0	1	0	0	0	0	0	1	1	0	0
AX-365968419	GGTCTGGATGACTTCCTCCAAAATCATCCTTAGGA[A/G]TGCAATTTATTAATGAGCTCTCACTAGCAGACAGC	A	G	0	1	1	2	1	0	0	0	1	0	2	0	0	0	1	1	1	0	1	1	1	1	0	0	1	0	2	1	1	1	1	1	1	1	1	1	1	0	1	1	0	1	2	0	1	2
AX-365968420	TCTTCAGTTATCTTAGGTTCTACAATAACTTTGCC[A/G]TCCTCATCCACATCCATGTCTCCATTTTCTGCTGC	A	G	2	1	1	1	1	0	0	1	1	0	1	1	0	2	1	0	1	0	1	0	2	0	0	2	1	1	1	1	0	1	1	0	0	1	1	1	0	1	1	1	1	1	0	0	1	1
AX-365968422	GACTTCGAGTATCCGAAGTCACAAATCTTGAGCCG[A/G]GGCGCAGGGCTGCCGTCCAGTAATGTATTTTCCAG	A	G	0	0	0	0	0	0	0	0	0	0	0	0	0	1	0	0	0	0	0	0	0	0	0	0	0	0	0	0	0	0	0	0	0	0	1	0	1	0	0	1	0	1	0	0	1	0
AX-365968423	ATGCGATGGACATATCCTTTAAGTTCATTTATCCC[A/G]AATTTCTCTCCAACAGAAAAAAACACAAAGATCTT	A	G	1	0	1	1	2	0	1	2	0	1	2	0	1	0	1	1	1	0	0	0	2	1	0	0	1	1	2	2	2	1	1	0	0	0	2	0	0	2	1	2	0	0	1	0	0	1
AX-365968424	TAAGCTACAAAATACTGATACAAACTTTCGAAA[C/G]GCTTACACGGATGAATAAAGTGTCCCTGACTTCGG	C	G	1	2	2	1	2	0	2	2	1	2	1	0	1	0	1	2	0	2	2	1	0	1	1	2	0	1	1	0	1	2	1	2	1	1	1	1	2	1	1	1	2	1	1	2	2	0
AX-365968427	TGCATTAAGCAAAGGTGATTGGAAGAAAGCATATG[A/G]AGTCATTGCAAGTCTTGACATCTGGAAGCTTCTAC	A	G	0	0	1	0	0	1	0	0	1	1	0	0	1	0	0	0	0	0	1	0	0	1	1	0	0	0	0	0	1	0	1	0	0	0	0	0	1	0	1	0	1	0	0	0	0	1
AX-365968430	AAAGTTGTGAAGCTTATTTATGACAGCGATCTAAC[A/G]GGACATTATGTTACTTATCGTGTTGTTTGGTAGAT	A	G	1	0	1	1	2	0	1	2	0	1	2	0	1	0	1	1	1	0	0	0	2	1	0	0	1	1	2	2	2	1	1	0	0	0	2	0	0	2	1	2	0	0	1	0	0	1
AX-365968444	CTGAAAA[A/C]GAGCTGAGAGACCATAGATAGTTGTTAATTACAAT	A	C	1	0	1	1	2	0	1	2	0	1	2	0	1	0	1	1	1	0	0	0	2	1	0	0	1	1	2	2	2	1	1	0	0	0	2	0	0	2	1	2	0	0	1	0	0	1
AX-365968445	AAGGCTGCCACGGCACAAGCCGTTCTTGCTTACAA[A/G]CTATATCAGGAAAAGTTCTCTGGCCCTCGATGGGA	A	G	1	0	2	2	0	2	0	1	2	2	2	1	1	1	1	2	2	1	0	2	1	1	1	2	1	1	2	0	1	1	1	1	0	1	2	0	2	1	1	1	2	2	1	0	2	1
AX-365968447	TCTGCTTTTCCATCGAGACTAATAAGAAGGCTATC[A/G]AAGCTTTTCTTGAAAGACTCAACACCTTCCAATTC	A	G	1	1	0	0	2	0	2	1	0	0	0	1	1	1	1	0	0	1	2	0	1	1	1	0	1	1	0	2	1	1	1	1	2	1	0	2	0	1	1	1	0	0	2	2	0	1
AX-365968450	CGGAGGATCGGCTCAGTCCACCCAGGTTTCAGTGA[A/G]TATTTACATTATTCACC	A	G	0	1	0	0	0	0	0	1	1	2	1	1	0	0	0	1	1	0	0	0	0	1	0	1	0	1	1	0	0	1	0	0	0	1	0	0	0	0	0	0	0	0	0	1	0	0
AX-365968458	AAGCAGATCTCCTTAAAAGGACGAATTCATAGATT[A/C]GGGTCTTATTTATATCAGTCTGGACTCTGCAGTGT	A	C	1	0	2	1	0	2	0	1	2	1	2	1	1	1	1	2	2	1	0	2	1	1	1	2	1	1	2	0	1	1	1	1	0	1	2	0	2	1	1	1	2	2	0	0	2	1
AX-365968464	TTCATTCCTGTTTGTAGACTTTGTGGAGTATTGGC[A/G]ACACAGTCAATAGAAGGTCTTCCTTCATATACAAT	A	G	1	1	0	0	0	0	0	1	1	1	1	1	0	0	0	1	1	0	0	0	0	1	0	0	0	1	1	0	0	1	0	0	0	1	0	0	0	0	0	0	0	0	0	1	0	0
AX-365968466	CCATATCTCTCGGTAGTAGCA[A/G]GTTTGTGGAGTAACAGTCCCGCAAAGGCTGCAAGT	A	G	1	1	0	0	0	0	0	1	1	2	1	1	0	0	0	1	1	0	0	0	0	1	0	1	0	1	1	0	0	1	0	0	0	1	0	0	0	0	0	0	0	0	0	1	0	0
AX-365968471	ATTTGCGGAAACAGAGAAGAAAACCTGAAGTGAAG[A/G]ATTTGGTGGAAGTTCTTTGCAGAAAGCCATGGGTT	A	G	1	0	0	1	0	2	2	2	2	1	1	2	2	2	2	1	0	1	2	1	1	1	1	1	1	1	1	1	0	0	1	0	1	1	1	1	1	2	1	1	1	2	1	0	1	1
AX-365968472	CAGGCGAAGACAGTCACTAAGCGAGGAGGAGGAGA[A/G]AACGTGCACAGGTTTTGT	A	G	2	0	1	1	0	1	1	1	2	1	2	2	1	2	0	0	1	2	1	0	1	1	1	1	0	1	0	2	0	1	0	2	1	1	2	1	2	1	2	0	1	1	1	0	1	1
AX-365968474	GTTTTACGGGTTAGGGTTTGGTTTAGCGAGGACTT[C/G]G	C	G	0	0	0	0	0	1	0	0	0	0	0	0	0	0	0	0	0	0	0	0	0	0	0	0	0	0	1	0	0	0	0	0	0	0	0	1	0	0	0	0	0	0	0	0	0	1
AX-365968475	TCATCACAAACACGGATGAGCTTGGGAATGTTGAG[A/C]CGTGTTGAGAACAACTTAATATGTTCCATAAGCTT	A	C	0	1	1	0	0	0	1	1	0	0	1	0	0	0	2	1	0	0	0	0	1	1	0	0	2	0	0	0	0	0	0	0	0	1	1	0	0	0	0	1	0	0	0	0	0	1
AX-365968477	AGAGTACATGCATGTGTTGGTGGGACAAGCATCCG[A/G]GAGGACCTCCGTATTCTCCAAGCTGGTGTTCATGT	A	G	0	0	1	0	1	0	1	0	1	0	2	1	0	1	0	1	0	0	1	0	1	0	0	0	1	0	1	2	1	0	1	1	0	0	1	1	0	0	1	1	0	1	2	0	0	0
AX-365968478	AATGCACGAATGAGCCGAC[A/C]AATGCTTGATTGCTTGTCTGTTCCAAAGATTGTAA	A	C	1	0	0	0	0	0	1	0	0	0	1	0	1	0	0	0	1	0	1	1	0	0	0	1	0	0	0	1	0	0	0	0	0	1	0	1	0	0	1	1	0	0	0	1	1	0
AX-365968481	CACTGTAGCTGATGCTAGAACTCTAAACCACTGCC[A/C]GTTGGAAAGATTCTAGTTACCTGTGATGCAAT	A	C	1	0	0	0	0	1	0	0	0	0	0	0	1	1	0	0	0	0	0	1	1	0	0	0	0	1	0	0	1	0	0	0	0	0	0	0	1	0	0	0	0	0	0	0	1	0
AX-365968482	GGCTCACAAAATGCAGTTTGTGCAATTAGATTGAT[A/G]CATCAATAGT	A	G	1	1	0	0	0	0	0	0	0	0	0	0	0	0	0	0	0	0	0	0	0	0	0	0	0	0	0	0	0	0	0	1	0	0	0	0	0	0	0	0	0	0	0	0	0	0
AX-365968483	TAAATTTTACAGGAGGCTCATTTTATGCTAATGAC[A/C]GTCGCAGATCTTTATTTAAAGTTAGACTGTCTTTT	A	C	2	0	1	1	0	1	1	1	2	1	2	2	1	1	0	0	1	2	1	0	1	1	1	1	0	1	0	1	0	0	0	2	1	1	2	1	2	1	1	0	1	0	1	0	1	1
AX-365968486	AATCTCTGACAATCGACGAGATAAGCAAAGCCATA[A/C]GCGAGATTCTTGAGCGTCGACTCGTGGAAATCCTC	A	C	0	0	0	0	0	0	0	0	1	0	0	2	1	1	0	0	0	0	1	0	1	1	0	1	0	0	1	0	1	0	0	0	0	1	0	0	1	0	1	1	1	0	0	0	1	0
AX-365968495	GTGCTGAGACTCCTAAGCACTGAATCCCATTTCCT[A/G]CCATAATGATATGCTAAGATTCTCCTGGTTGGCTG	A	G	1	0	0	0	0	1	0	0	2	1	0	1	2	1	0	0	0	1	0	1	1	1	0	1	0	0	0	0	0	0	0	1	1	0	1	0	2	0	1	0	1	0	0	2	1	0
AX-365968501	AGAGATACTCAAAAACGATTCAAGCACTGGCAGAT[A/G]AATTTCCACGAGAGAATGTTCTATGTGTTACTCAT	A	G	1	0	1	1	0	1	0	0	2	1	0	1	2	1	1	1	0	2	1	1	0	0	2	2	1	0	0	1	0	0	0	2	2	0	1	0	2	0	2	0	2	0	0	1	1	0
AX-365968502	AGCCTTCGAAAACTTGGAGTAGAAAAGCTGACCAA[A/G]GATGATGTGCAAAAGATGCAATGGGAAGTGCTAGA	A	G	1	1	1	0	1	1	0	0	1	1	1	1	1	2	2	0	0	1	1	1	1	0	1	1	0	0	0	2	0	0	2	0	0	0	1	0	1	0	1	0	1	0	0	0	1	0
AX-365968508	TCGGATAAAGACGAGTAACAAGTTATCTCCTTGCG[A/C]ATACATCCAAAACAATACAGGGAAACAAATAACTA	A	C	0	0	0	0	0	0	0	0	0	0	0	0	0	0	0	0	1	0	0	0	0	0	1	0	0	0	0	0	0	0	1	0	0	0	0	0	0	0	0	1	0	0	0	0	0	0
AX-365968511	ATATAACAAGGAGCCATTTGAGTAATTACTTCTTT[A/G]TTTCCCTGGACTGGTTTGAATATTGGATGCCTTAG	A	G	0	0	0	0	0	0	0	0	0	0	0	0	0	0	0	0	1	0	0	0	0	0	1	0	0	0	0	0	0	0	1	0	0	0	0	0	0	0	0	1	0	0	0	0	0	0
AX-365968516	GAAAGAACACGTTGGATCTCATCATTGACATTCAA[A/G]GCCTCAAAAAAGTAAGGGTTCATTATCACCAGCAC	A	G	0	1	0	1	0	0	1	1	0	0	1	0	0	0	1	2	1	0	1	1	1	1	1	0	0	1	0	1	2	1	0	0	0	2	0	1	1	1	1	2	1	1	1	0	0	2
AX-365968521	CAAGGCGTATCAGAAAGGGTATTCCAGATTGCCTG[A/C]GGGGTCTTGTTTGGCAACTGATATCAGGAAGTCGT	A	C	0	2	1	1	2	1	1	0	1	1	1	0	1	0	1	0	1	0	0	0	1	1	0	1	2	0	2	0	2	2	0	1	0	1	1	2	0	0	0	1	0	1	0	1	0	1
AX-365968524	TCTTTCCCTTCCCCTTCCTTCTTGTTAGAGTGTCC[A/G]GGTAACTTCTCTTTAATTTTATCTAGCAAACCTGC	A	G	1	2	1	1	1	1	1	1	1	2	1	1	1	2	1	2	1	1	1	2	1	1	0	1	1	2	1	1	1	1	1	0	0	2	2	2	1	2	2	1	2	2	2	0	1	1
AX-365968529	TGGCACATCTTTATCCCAGCAATCTTAGCAATAGC[A/G]TACCACTCGTTAGTGGGCTCCAGAGGACCAGTCAA	A	G	1	0	0	1	1	0	0	1	0	0	0	1	1	1	0	0	2	0	2	1	1	0	1	1	0	1	1	1	2	1	1	2	2	2	0	0	1	1	1	1	0	1	1	2	0	2
AX-365968530	ACTTGATCCTCTGGTGTTGACAGAGATGTGCTACC[C/G]GCCATAGCATTCTCAACAAATTGAGACTGAACCTC	C	G	0	1	0	0	0	1	0	1	1	0	0	1	1	0	0	0	0	2	0	0	0	0	0	1	0	0	0	0	0	0	0	1	1	0	0	0	1	0	1	1	1	0	0	0	1	0
AX-365968531	GCTTTGATTCGTCGGTTTCATGAAGCTAAAGTCAC[A/T]GGAGCAAAAGAAGTGGTTGTTTGGGGCACTGGTTC	A	T	1	0	0	0	0	0	0	0	0	0	0	1	0	1	0	0	0	0	1	0	0	0	0	0	0	0	0	0	0	0	0	1	0	1	0	0	0	0	0	0	0	0	0	1	0	0
AX-365968532	ACATACAGCTCATCGTCCCTTCACCACATCAAAAA[A/T]ATTGCTTAACAGTGGACATTCGTCCCATTCTTAGT	A	T	1	1	0	0	0	1	0	0	0	0	0	1	0	0	0	0	1	0	0	0	0	0	1	0	0	0	1	0	0	1	0	0	0	0	0	0	0	0	0	0	0	0	1	0	0	0
AX-365968533	GCTACGTCCAAATGGAAATTCTGTGGATGGCACTC[A/C]TTTGAATCACCGATTATCTCTCGGTGTTCAGCAAA	A	C	0	0	0	1	0	0	0	0	0	0	0	0	0	0	0	0	0	0	1	0	0	0	0	0	0	1	0	0	0	0	0	0	0	0	0	0	0	0	0	1	0	1	0	0	0	0
AX-365968539	ATGAGAGACTCGGCTCGGCTCCCTTTTGAAGAAGA[A/G]ACCCCAGTATTGGGCTCAGGGCTGGCGCAATTGCC	A	G	0	0	1	0	0	1	0	0	1	1	0	0	0	1	1	0	0	1	0	0	0	1	1	0	1	1	0	0	0	0	0	1	0	0	0	1	1	0	1	0	2	0	0	0	1	0
AX-365968543	GTGTAATAATCCTCAA[A/C]CTGCACTAAATAGTAAATGCAATTCTTCCCCTATG	A	C	2	0	1	0	0	0	1	0	0	1	0	1	1	1	0	0	0	0	0	0	0	0	0	1	0	0	0	0	0	0	0	0	0	0	0	0	1	0	1	0	0	0	0	0	0	0
AX-365968544	TGTCAGTCTTTATATATAGGATATGTGGCACTCAG[A/C]A	A	C	2	0	1	0	1	1	1	1	2	2	0	2	2	2	1	1	1	2	0	0	0	1	1	1	1	1	0	0	0	0	1	1	2	0	1	0	2	0	2	0	2	0	0	2	2	1
AX-365968545	TTTCTTTGGATGCAGTTTGGATCGGGTTTTTGCCT[A/G]TATCCACTTCATCTTGCTCCATTATAACAAATTTG	A	G	2	0	1	0	0	1	1	0	0	1	0	1	1	1	0	0	0	0	0	0	0	0	1	1	1	0	1	0	0	1	0	1	0	0	0	1	1	0	2	0	0	0	1	0	0	1
AX-365968546	TGAACCTGATCAACAGTAAGCTTAATGGTTCTATC[A/G]ATCTCTTGTGGCGTGGTGAACCTTCCAATCCCAAA	A	G	1	1	0	1	2	0	1	0	1	1	2	1	2	0	0	1	1	2	1	1	2	0	1	1	1	0	1	1	2	1	1	2	1	1	2	2	2	0	1	1	1	2	2	0	1	1
AX-365968547	GAATATTGTCGGG[A/G]GCTTCTGGAAGTTGACATATTTAACAACTCTGCTT	A	G	1	0	0	0	0	0	1	0	1	1	1	0	0	2	0	1	0	2	0	0	0	0	0	0	0	0	0	1	0	0	0	1	0	1	0	0	0	0	1	0	2	1	0	1	1	0
AX-365968549	TTCATTATC[A/T]CCTTTGTAAAGCCCTCTTAAATATCTCCATGGACT	A	T	1	1	1	0	1	0	1	1	1	1	1	0	1	2	0	1	0	2	0	0	0	1	1	0	0	0	1	1	0	0	1	1	0	1	1	1	0	0	1	0	2	0	1	1	1	0
AX-365968550	TATTGAATTTTAAGGATACTTCTGCTGAGTGTGAC[A/G]TAACAGTTTCAAAACACCTCTATAAAGTGGCATCA	A	G	2	0	0	2	2	1	1	1	1	0	1	2	2	1	2	1	1	2	2	1	1	2	2	1	1	0	0	1	0	1	2	0	1	1	2	1	0	2	2	1	1	0	1	1	1	1
AX-365968551	GCAATGTCCTTTATGCATTGGACTGAGAGTACCGT[A/C]GAGATAATCAGTAGAAGCCATGCTGATACACCGGG	A	C	0	0	0	0	0	1	0	0	1	1	0	0	0	1	1	0	0	1	0	0	0	1	1	0	1	1	0	0	0	0	0	1	0	0	0	1	1	0	1	0	2	0	0	0	1	0
AX-365968562	ATAGAACACAGCGTGCAACAATGTTGCCTGAATTT[C/G]TAGAGACATAAAACCCTGGCCATTGTGAAAGAACT	C	G	0	1	0	0	0	0	1	0	1	0	0	0	0	0	0	1	1	0	0	0	0	0	0	0	0	0	0	0	0	0	1	0	0	0	0	0	0	0	0	0	1	1	1	1	0	0
AX-365968564	TGTCTGCGTCCTAGATGTATGAAGTCCGTGTATAT[A/G]ATCTATCTATGGCATAAGATGTATAGACTATGAGC	A	G	0	1	0	0	0	1	1	0	1	0	0	0	0	0	1	1	1	0	0	0	0	1	0	0	1	0	0	0	0	0	1	0	0	0	0	0	0	0	0	0	1	1	1	1	0	0
AX-365968566	TTGGCTGTGTAGATTCCAGAAAACGATTCCTCAAA[A/G]CTTGGGTCGTCTGTGCCAGTCAATCCATTCTCATA	A	G	0	2	1	0	1	1	2	2	1	1	1	0	0	0	1	1	2	0	0	2	1	1	0	0	1	0	1	1	0	1	2	0	0	0	1	0	0	0	0	0	1	2	1	1	0	1
AX-365968568	CCCTCGGTAATCATGGTTTCCTAACAC[A/G]CTATACCATGGCGTTTGCAAGCTTTTGGCTGTGTA	A	G	0	0	0	0	0	0	0	0	0	0	0	0	1	0	0	0	0	0	1	0	0	0	1	0	0	0	0	0	0	0	0	0	0	0	0	1	0	0	0	0	0	0	0	0	0	0
AX-365968569	TAGCTGTGGAAACAGTTCCTCTGTGTCGCCATGTG[A/T]GCCAACGCTGCGAATAGTATGATGACCAATCACTA	A	T	0	0	0	0	0	0	0	0	0	0	0	0	1	0	0	0	0	0	1	0	0	0	1	0	0	0	0	0	0	0	0	0	0	0	0	1	0	0	0	0	0	0	0	0	0	0
AX-365968570	CTAGCAGCGTAATGCATAGTGCTTCAAAAGAATTC[A/G]ATGATTCACGGAGGTAATCTGTACAACAGAGCAAA	A	G	0	1	0	0	0	0	0	0	0	0	0	1	1	0	0	0	0	0	0	0	1	0	0	1	0	0	0	1	0	0	1	0	0	0	0	0	0	0	1	1	1	1	0	0	0	0
AX-365968571	GAGTTGTGTTTCTCGTCAAGTGAAGTTGCAG[A/G]AGGAAGGATCGGAAGATAACGAAGATGATCGGGAA	A	G	1	1	1	0	0	1	1	0	0	1	0	0	0	0	0	0	0	0	0	0	0	0	1	0	0	1	0	1	0	0	0	1	1	0	1	1	1	0	0	1	1	1	0	0	0	1
AX-365968573	TTCCAAATTGAAGAATGATGGTAATTTCAACGGCG[A/C]TGTCAGAGGGCCTGGCTCTGATAATTGGCACTCCT	A	C	2	1	1	2	1	1	2	2	2	1	2	1	0	1	1	2	1	1	2	1	1	2	2	0	2	1	2	1	2	2	1	2	0	2	2	1	2	2	0	1	0	1	1	1	1	2
AX-365968575	TGGCTTCGGTGTCAACAGCCTTCAATGGTTTTCTC[A/C]TCATGTGTCTTTTCGCTTGTTTTATGCAAGCCCAA	A	C	2	1	1	2	1	1	2	2	2	1	2	1	0	1	1	2	1	1	2	1	1	2	2	0	2	1	2	1	2	2	1	2	0	2	2	1	2	2	0	1	0	1	1	1	1	2
AX-365968578	AAGGTAGAATTTTAGTTGAAGGTGATCGAATAGCA[A/C]TCTTAGGGTATGGTACTGTTGTTCAAAATTGCCTT	A	C	0	0	1	0	0	0	0	0	1	0	0	0	1	1	1	0	1	0	0	0	0	0	0	1	1	0	0	0	0	0	0	0	1	0	1	0	1	0	1	0	1	1	1	1	0	0
AX-365968579	GGAAGAAGAGCCAGAAGATAAGAAGCCCTTA[A/C]CTAAGAAAGCCAAGGCTGGTCGTGGAAGGTCTGTG	A	C	1	1	1	0	1	1	0	0	1	1	0	1	1	1	0	1	1	2	0	1	0	0	2	1	0	1	0	1	0	0	1	2	2	0	0	1	1	0	1	1	1	0	0	2	1	0
AX-365968582	TTCTCCTCCTCTTTGGGCTTGGATTGTGTTGTGGC[A/G]CGTCTGCCTCTCTTCTTGGGAGCCATTGGAGCTTC	A	G	1	1	1	0	1	1	0	0	1	1	0	1	1	1	0	1	1	2	0	1	0	0	2	1	0	1	0	1	0	0	1	2	2	0	0	1	1	0	1	1	1	0	0	2	1	0
AX-365968585	GTGAGGCACCCTCTTCCATCGAGATCAAGGCAACG[A/G]AATAGATATGTCAGGCCCTCAGGTGTATC	A	G	0	1	0	0	1	1	1	1	0	0	0	0	0	0	1	1	0	1	1	1	0	0	1	0	1	1	0	2	1	1	1	1	2	1	0	1	0	1	1	2	0	1	1	1	1	1
AX-365968590	ATCATACTGGTCAGAGAAGAATGACAATTACATTA[A/G]TAAAA	A	G	0	1	0	0	1	1	1	1	0	0	0	0	0	0	1	1	0	1	1	1	0	0	1	0	1	1	0	2	1	1	1	1	2	1	0	1	0	1	1	2	0	1	1	1	1	1
AX-365968592	ATCCTCAGCAGCAGTCCTCTACTCAACCTGGTTAC[A/G]TTCAACATGCATCGCATCAGCAGGCCTAT	A	G	0	0	0	0	0	0	0	0	0	0	0	0	0	0	0	0	0	0	0	0	0	0	0	0	0	0	0	0	0	0	0	0	0	0	0	0	0	0	0	0	0	0	0	0	0	0
AX-365968594	GAGGTGCCGCATGTGATAAAGAAAAATGAATGTAA[A/G]TCCATTA	A	G	1	1	0	0	0	0	0	0	2	1	1	1	0	1	0	0	0	2	1	0	0	1	1	0	1	1	0	1	1	0	0	2	1	0	1	0	1	0	0	1	2	1	0	1	1	0
AX-365968598	AAGTTCCT[C/G]GAAATCGGACCTGAGATCATCTGTGCTCACTTCAT	C	G	0	0	0	0	0	0	1	0	0	1	0	0	0	1	1	1	1	2	1	0	0	1	2	0	1	0	0	0	0	0	0	1	2	0	1	0	1	0	1	0	0	1	0	1	0	0
AX-365968601	CAAATGCAGTTCCCATCATCTAGACCTAGTTTACC[A/G]GAAGCACCTGCCCCACCAAACAACATATTGTTCGT	A	G	2	2	1	0	0	2	1	1	2	1	0	1	2	2	1	0	0	1	1	1	1	2	1	2	1	0	1	0	1	2	0	0	0	1	0	1	2	0	2	1	1	2	2	0	1	0
AX-365968603	GACTATTTTCCAACAAAGATGATTGCTTTATGGTC[A/G]AAGCTGAATATTATAGGACCATTATGGTGTGCAAT	A	G	1	1	0	0	0	0	1	1	0	2	1	2	0	1	0	1	0	1	0	1	0	0	1	1	0	0	0	0	0	0	0	0	1	0	0	0	2	0	0	1	1	0	0	2	1	0
AX-365968605	CCGCCTCCCGGGCAGACCCTTGCAGCCGATGTATC[A/C]CAAGTCATTGAACAGCTGGAACGGCATTGTCTCGC	A	C	1	0	0	0	0	1	0	0	0	1	0	1	0	2	1	0	1	1	1	0	0	0	0	1	1	0	0	0	0	0	0	2	0	0	0	1	2	0	1	0	1	0	0	2	2	0
AX-365968608	GAAGAGGATGGACAGTCTAGTGATGATGATTGATC[A/G]TGTACAT	A	G	0	0	1	0	1	1	0	0	0	0	1	0	0	0	0	0	0	0	0	1	0	0	0	0	0	1	2	0	0	0	2	0	0	0	1	1	0	0	0	1	0	0	1	0	0	0
AX-365968611	GGTTTGGCGGTTACTTTTGCTCCATTTTGGACTGC[C/G]GGACTCGCAGTATCGGCCTCTGCTGTCTGATCGGT	C	G	1	0	0	0	0	0	0	0	1	1	1	2	1	1	1	0	1	0	1	0	0	0	0	0	0	0	1	0	0	0	0	0	0	0	0	0	1	0	1	0	0	0	0	1	0	0
AX-365968616	TCCTCTTCAGGAATTTCACCATCCTTGGAAAGAAG[A/G]GGCAGCCTGAGCCGTTGGGCAGCCTCTGCAACAAC	A	G	1	0	0	0	0	1	0	0	1	1	0	1	2	2	1	0	1	1	1	0	0	0	0	1	1	1	0	0	0	0	0	1	0	0	0	1	2	0	1	0	1	0	0	2	2	0
AX-365968617	TCAGAGA[A/G]AAATGACTTGTATCAAGTGGATCATACCACGGAAC	A	G	0	0	0	0	0	0	0	0	0	0	0	0	0	1	0	0	0	1	0	0	0	0	0	0	0	0	0	0	0	0	0	0	0	0	0	1	0	0	0	0	0	0	0	0	0	0
AX-365968618	GTGATGCTAGTATTGGTGCTGTCAAGAGAACTCCT[A/G]GATATTATACTCCA	A	G	1	0	0	0	0	1	0	0	1	1	0	1	2	2	1	0	1	1	1	0	0	0	0	1	1	0	0	0	0	0	0	2	0	0	0	1	2	0	1	0	1	0	0	0	2	0
AX-365968619	CTGGCCCGAAAACCTTTGA[A/G]CGATAACCAGTCGTAAGGTTGACCGCATTTTTCAC	A	G	0	0	0	0	0	0	0	0	0	0	0	0	0	1	0	0	0	1	0	0	0	0	0	0	0	0	0	0	0	0	0	0	0	0	0	1	0	0	0	0	0	0	0	0	0	0
AX-365968622	GGTTGTTTTTAGCGCAGATCAGGGGATCACCGGAA[A/G]TGGAGGTACTCTGGTTCATCCAAACTCGCCTGCAC	A	G	0	1	1	1	2	0	1	1	1	0	0	1	0	1	1	1	0	0	1	1	0	0	1	0	0	0	1	0	1	0	2	0	0	1	0	0	0	0	1	0	0	1	1	1	0	1
AX-365968625	TGGTACATACCTGGCCACAGGCTGAGAGGCTTGCG[A/G]AGGGACGACCCTGCGTCTATCGATGGGGAGTCCTC	A	G	0	0	0	0	0	1	0	0	0	0	0	0	0	0	1	0	0	0	0	0	0	0	0	0	0	0	0	0	0	0	0	0	0	0	0	0	0	0	0	0	0	0	1	0	0	0
AX-365968629	ACAAAAATGATGATGTTGAGAAAGTAATTAGACTG[A/G]AGAGGCTTATTCGGGCTTCCCCC	A	G	1	0	0	0	1	1	0	1	1	0	0	0	2	1	1	0	0	1	1	1	0	1	1	1	1	1	0	1	1	1	0	1	0	1	0	1	0	0	1	1	2	0	1	2	0	1
AX-365968633	TTCTCTCCACCAAGCACTGCTGCATGTGACCCTCG[A/C]CATCTGTATACTCTTGGCATT	A	C	0	1	0	1	0	0	0	0	0	0	1	0	0	0	0	0	0	0	1	0	1	0	1	0	0	0	1	0	0	0	0	1	1	0	1	0	1	0	0	0	0	0	0	1	0	0
AX-365968634	GCTTTACCCATTCAGCAACCATGATGCAGGCTTCA[A/C]GGGCAAGACTCTTTAAGGAGTACAAAGAGGTCCAG	A	C	0	0	0	0	1	0	0	0	0	0	1	0	0	0	0	1	0	0	1	0	0	0	0	0	0	1	0	0	0	0	1	1	0	0	0	1	0	0	0	1	0	1	0	0	0	0
AX-365968637	TCTGCCTTGCTCTCTTCTTCTGGAAGGTTTGTTAG[A/G]GAACCATCAGGATCTTTCAGAAGGCACAGCAGCTC	A	G	2	1	1	0	1	1	0	1	0	1	1	0	2	2	1	0	0	1	1	0	0	0	1	0	0	1	0	0	0	1	1	1	2	0	0	1	2	0	2	1	1	0	1	1	0	0
AX-365968638	AGAAGTACATCTCGCATGCCTTTTAGGAATTCACT[A/G]CCACATGTTTCTCATCCAAGAAATGTGAGAACTAT	A	G	0	0	0	1	0	1	0	1	0	0	0	0	0	1	0	0	0	0	0	1	0	0	1	0	0	0	0	0	1	0	0	1	2	0	0	0	1	0	0	1	0	1	0	1	0	0
AX-365968642	GCCAAGGACGAGAAGAAAGAGGAAGACCTGTCCGA[A/C]GAAGATTTGGCTTTGAAACAGCAGTTAGAGCTGTA	A	C	1	0	0	0	0	0	0	0	0	0	0	0	0	0	0	0	0	0	0	0	0	0	0	0	0	0	0	0	0	0	0	0	0	0	0	0	0	0	0	0	0	0	0	0	0	1
AX-365968643	AAATAATATTCTTCATGTCCAAACATGCATG[A/G]AGCAAAGTTACAATCCCAGCCAATGCAGAGTGTGA	A	G	1	0	2	0	1	1	0	0	1	0	1	2	0	0	0	0	1	1	1	2	0	0	2	0	1	2	2	1	0	0	1	1	1	0	2	2	0	0	1	1	0	0	0	0	1	0
AX-365968644	TGTTCACACTAACACCATGCCTTGCATCAAGCTCA[A/G]CCTCTGCTGCACGACGATCTGCCATGATCTCATCA	A	G	1	1	2	2	2	0	1	1	1	1	2	1	0	0	2	1	2	1	1	1	2	1	1	1	1	1	1	1	2	2	1	0	1	1	2	1	0	2	1	1	1	1	2	0	1	1
AX-365968646	TGT[A/G]AGAATCCGCTAAATCTATCGCCCATTTGCGAACAT	A	G	0	1	1	1	1	1	2	2	0	1	1	1	1	0	1	2	2	0	1	2	2	1	1	0	1	1	1	2	2	2	1	1	1	1	1	1	1	2	1	2	0	2	1	1	0	2
AX-365968651	AATATATTTGTGTCATCGCAGGAAAGCTTGATATC[A/G]GAATCCCCAGACTTGTCTCTCTGGACCTCTTTGTA	A	G	0	0	0	0	1	0	0	0	0	0	1	0	0	0	0	1	0	0	1	0	0	0	0	0	0	0	0	0	0	0	1	1	0	0	0	1	0	0	0	1	0	1	0	0	0	0
AX-365968657	TTCAGAGCAAGCAGAAATGTTCGGTCAAAATTTGT[A/G]TTCTCTTACTAAAATTCTCGTGTGACAGAGATGAA	A	G	0	0	0	0	0	0	0	0	0	0	0	0	0	0	0	0	0	0	0	0	0	0	2	0	0	0	0	0	0	0	0	1	2	0	0	0	0	0	0	0	0	0	0	0	0	0
AX-365968661	TGACAAAGCTTTCAAATTCTCGTCCACTGTCATTA[A/G]CATCCTTGGCTGCAT	A	G	1	0	2	0	1	1	0	0	1	0	1	2	0	0	0	0	1	1	1	2	0	0	2	0	1	2	2	1	0	0	1	1	1	0	2	2	0	0	1	1	0	0	0	0	1	0
AX-365968664	GTGTTCGAGTCGGAACAGCTGAAGTCGGTGGTGGA[A/G]CGCGTGTGGCCGTGGGAGATATCGCTAGGGGAAGT	A	G	0	0	0	0	0	0	1	0	0	1	0	1	1	0	0	0	0	1	1	0	0	0	0	0	0	0	0	1	0	1	1	0	0	0	0	0	1	0	0	0	1	1	0	1	0	0
AX-365968668	CACCCTGGTACAACTGTTAGGACCATATTCAGAAA[C/G]ACTCAGTAGAATCGAACCCACTTCTCTGGACAAAG	C	G	1	2	0	1	2	0	0	1	0	1	1	1	1	0	2	0	1	0	0	0	1	1	0	1	1	0	0	2	1	1	0	1	0	1	0	1	1	0	0	1	0	2	2	1	1	0
AX-365968669	CAACTTCGCCATTCAGAGATAAAGAGCACCACACA[A/G]AAGCCTAAGGGCCTAACAAAGCACATTACATACTC	A	G	0	0	0	0	0	0	0	0	0	0	0	0	0	0	0	0	0	0	0	0	0	0	2	0	0	0	0	0	0	0	0	1	2	0	0	0	0	0	0	0	0	0	0	0	0	0
AX-365968670	TTTGGCAGTTCAGTTGAGCATGCAA[A/G]AAGTGGCAATGAGCAGTTTGTGTCTGAATTAAGCA	A	G	0	0	0	0	0	0	1	0	1	1	0	0	0	0	0	0	0	1	0	0	0	0	0	1	0	0	0	0	1	0	0	0	0	0	0	0	2	0	1	1	0	0	0	0	0	0
AX-365968671	CAAGTTCCAAAGCTAGCTGTGAAGTTCAGAGCAAG[A/C]AGAAATGTTCGGTCAAAATTTGTATTCTCTTACTA	A	C	0	0	0	0	0	0	0	0	0	0	0	0	0	0	0	1	1	0	1	1	0	1	0	0	0	0	0	0	0	0	0	0	0	0	0	0	0	0	0	0	1	0	0	0	0	0
AX-365968673	TCCAAAGCTAGCTGTGAAGTTCAGAGCAAGCAGAA[A/G]TGTTCGGTCAAAATTTGTATTCTCTTACTAAAATT	A	G	0	1	0	0	0	0	0	0	0	0	0	1	0	0	0	0	0	0	0	0	0	0	2	0	0	1	0	0	0	0	1	1	2	0	0	0	0	0	0	0	0	0	0	0	0	1
AX-365968674	CATTTTCGCACGCCTTTAATATGGGGATTCTTGTT[C/G]GTTAACGGGTTCTCTCTAGCGTGGTCCGGAGGCGA	C	G	2	2	1	1	1	1	1	2	1	0	1	1	1	0	2	1	2	1	1	1	1	1	0	0	1	1	1	1	1	1	1	1	1	1	2	1	0	2	1	1	0	1	1	1	0	1
AX-365968677	ATTTGCAGCTTTTTGGGGCAAACCGCATTCGCGTC[A/G]GCTGTGCAAGCCATGGACTCGCAGGGGCGGCTTCT	A	G	0	0	0	1	0	0	0	0	0	1	0	0	0	0	0	0	0	0	0	0	0	0	2	1	0	0	1	0	0	0	0	1	2	0	0	1	0	0	1	0	0	1	0	0	0	0
AX-365968681	GTGAAATTCGTTGGAATAAAAGCGGCCGCCGTGGG[A/G]AACGGACTCGATCCCGCGTCGGGAACGCAGAGGAG	A	G	1	2	1	1	2	1	1	2	0	0	2	0	0	0	2	2	2	0	1	1	2	1	1	1	2	2	2	1	1	1	1	1	0	2	2	1	0	2	0	1	0	1	1	0	0	1
AX-365968685	GGAAAGGATTGGAAGCCTTACATTGCAGATGACGT[A/G]CAAGTGCAGTTTTACATGATGAGTCCTTATGTTCT	A	G	0	0	0	0	0	0	1	0	1	1	0	0	0	0	0	0	0	1	0	0	0	0	0	1	0	0	0	0	1	0	0	0	0	0	0	0	2	0	1	1	0	0	0	0	1	0
AX-365968686	CCCCTTCCCCTGCACAGATCTCACCATTGTTAGCA[A/C]CAGTGGGATCACCATTAAGCCCTGTTCCTACAGTC	A	C	0	1	1	0	0	1	0	0	0	1	0	0	1	1	0	0	0	0	1	0	1	0	0	1	0	0	0	0	0	0	0	1	0	0	0	1	1	0	0	0	0	0	0	0	0	0
AX-365968698	CAGGGTGGATGCCTGTCATTTAGTTTGATTCTACC[A/C]TCTGGTTTTGTAGTATGCAGGCATTCCAGTTTTGT	A	C	0	0	0	0	0	0	0	0	0	1	0	0	0	0	0	0	0	0	0	0	0	0	0	0	0	0	0	0	0	0	0	0	0	0	0	0	0	0	0	0	0	0	0	0	0	0
AX-365968704	TTTTAATCACATGGAG[A/G]TTCCTACTCTACATCACAGCAACGGCAAAGAGAAG	A	G	0	1	1	2	2	1	1	1	1	1	0	2	0	0	1	2	2	2	1	2	1	1	1	1	0	0	1	2	1	2	0	1	0	0	2	2	1	2	1	0	1	1	1	1	1	1
AX-365968707	TCTGAGGTGCTAGAACAGAATTGGGTGGTTTTGTG[A/G]GTGGG	A	G	1	0	0	1	0	1	0	0	0	1	0	0	0	1	0	0	0	1	0	0	0	0	1	0	0	0	0	0	1	0	0	0	1	0	0	0	1	0	0	0	0	0	0	1	0	0
AX-365968710	C[A/G]CCATCTCTCCTCTCCCACCGTGTTAGTGCTCAGCT	A	G	1	2	1	1	1	1	1	1	0	1	1	0	1	1	1	1	1	1	1	1	1	1	0	0	1	1	1	1	1	1	1	0	0	1	1	1	1	2	0	1	2	1	1	0	1	2
AX-365968712	AGGAATCTGCGCCCTGCCCCAAGATCAAGGTCAGA[A/G]TCACCTATGGCTCTTCCTTGCATGAAGTTTCTGTC	A	G	1	2	1	2	2	1	1	1	1	0	1	0	1	0	1	1	1	1	2	2	1	1	0	0	1	1	1	1	1	1	1	1	0	1	1	1	1	2	0	1	1	1	1	0	1	1
AX-365968717	TCATCGACACCCTTCACACCGATCCTTCTGCCAAC[A/G]CTTCTAAGCATTGACCATCCTGCCATCTTTTCACA	A	G	1	2	1	1	0	1	0	2	2	2	0	1	1	2	0	2	2	1	1	1	1	1	1	1	0	1	1	2	1	1	1	0	0	1	1	1	1	1	1	0	2	2	1	0	1	1
AX-365968719	CTGCTTTGATGTCTAGAAGGCAAACTGTTTGCACC[A/C]GATAATTTAGTTTGGACAATGGGCCTTTGCTGTGC	A	C	1	0	0	0	0	0	1	0	0	0	0	0	1	0	0	0	0	0	0	0	0	0	0	0	0	0	0	0	0	0	0	0	0	0	0	0	0	0	1	0	1	0	0	0	0	0
AX-365968722	CTTATTTGTTATTCGTCTGGACACGTCGGAAAGTG[A/C]AGTTTCGTCCGAGTAACTACAAACCATTCTCATCA	A	C	0	0	1	0	0	0	0	0	1	0	1	1	0	0	0	1	0	0	0	0	0	0	0	0	0	0	0	1	0	0	1	1	0	1	0	0	0	0	0	0	0	0	0	0	0	0
AX-365968725	TCCAGTTCATCAGTTTGATCACAGTGCTCTGTTTC[A/G]CTTACATACCCTGC	A	G	0	0	1	0	0	1	0	0	0	0	0	0	0	0	1	0	0	0	0	0	1	0	2	1	1	0	0	0	0	0	0	1	2	0	0	0	1	0	0	0	0	0	0	1	0	1
AX-365968726	AGTCACAAACCCAAAACCCCTAGGGTTGCCTGTGG[A/C]GCGGTCTTTCATTATGACAGAGTCTGTAAGTTCTC	A	C	0	1	0	1	0	0	0	0	0	1	1	0	0	0	0	1	1	0	0	0	1	1	1	1	0	0	1	0	0	0	0	1	1	0	0	0	1	0	0	0	0	1	0	1	0	0
AX-365968738	GGATTAGGTTTAACTTATTGAATCTTTTC[A/G]CCTCTGGTTTTAATGTTCTAAATAAAGTCCTGCCT	A	G	2	0	0	0	0	1	0	0	1	1	0	0	2	2	0	0	0	1	0	0	0	0	0	1	0	1	0	0	0	0	0	1	0	1	0	0	1	0	1	0	0	1	0	1	1	0
AX-365968743	AGTGTTGGAGAAGAATCAGCAACATCAGCTCATAG[A/C]CATGGATGACTTGGGTATCTACACAAG	A	C	0	0	0	0	1	1	1	1	1	1	1	1	1	1	1	2	2	1	1	2	1	2	1	1	0	1	1	0	2	1	0	0	0	1	2	1	1	1	1	0	1	1	0	0	1	1
AX-365968744	TTTTCATATTTCTCTACCACTTTCTCTAGATAAAC[A/T]GTGATATCGACAATGGCGAGGAAGAAGATTAGAGA	A	T	0	0	0	1	0	1	0	0	0	0	0	1	0	0	0	0	0	0	0	0	0	0	0	0	0	0	0	1	0	0	1	0	0	0	0	0	0	0	0	0	0	0	1	0	0	1
AX-365968745	GAGTCGAATCTTGAGGGAAAATCCAGACTCTACAA[A/G]GATATTGCTTTGTCTCATCTTTTCATGATGAATAA	A	G	0	0	0	1	0	0	1	1	0	1	0	0	0	1	1	1	1	1	0	0	1	1	0	1	0	0	1	1	1	1	0	1	1	1	1	1	1	1	0	1	1	1	0	1	1	1
AX-365968746	ATTAGAGAATATGATTCCAAGAGGCTATTGAAAGA[A/G]CACCTTAAGAGGCTCACTGGATCGCAGGTCGACAT	A	G	1	0	1	0	0	1	1	1	2	1	0	1	1	1	0	1	0	1	2	0	1	1	2	2	0	1	0	0	1	0	1	1	2	0	1	2	1	0	1	2	2	1	0	2	1	1
AX-365968747	ACTCAAACTCATAGCTTTTCACTTCCGAATTCATC[A/G]GTGATGTTAGATGGACAACT	A	G	0	0	0	0	0	0	0	0	0	0	1	1	0	0	1	0	1	0	0	0	0	0	1	0	1	0	1	0	1	0	0	0	0	0	0	0	1	0	0	0	0	0	0	0	0	0
AX-365968751	CTAAATAAATTACAGACATTCGCCTATTTATAACA[A/G]TGGACCTCTTAAGCCTAGACTTCCGCGTTAGATGA	A	G	2	0	0	0	0	1	0	0	1	1	0	0	2	2	0	0	0	1	0	0	0	0	0	1	0	1	0	0	0	0	0	1	0	1	0	0	1	0	1	0	0	1	0	1	1	0
AX-365968753	TAACCGATACCTAGCATCAACCAT[A/G]CGATCACCATTTAAGACTTCTCCAAGAGCCTCCTT	A	G	0	1	0	0	0	1	1	1	0	0	0	0	0	1	1	1	1	0	1	0	1	1	1	0	0	0	1	1	1	1	1	0	0	0	0	1	0	0	1	0	0	0	1	0	0	1
AX-365968754	AGCATAACGGATCCTGACGTTATAGACATTGGACA[A/G]TCACTCAC	A	G	1	1	0	1	0	1	1	0	1	2	0	0	0	0	1	0	0	0	0	0	1	1	0	1	1	0	0	1	0	0	0	0	0	0	0	1	0	0	0	1	1	1	1	0	0	1
AX-365968756	TCAGTCCCATTGAAGCAACTGCAAGGCAGAGGAAC[C/G]GTGAGTGA	C	G	1	0	0	1	0	0	0	0	0	1	0	0	0	0	1	0	0	0	0	0	1	0	0	0	1	0	0	0	0	0	0	0	0	0	0	1	0	0	0	1	1	1	1	0	0	0
AX-365968757	ATGGCTCTGT[C/G]TGTGCTTTCAATTCTCATATCATGCAGCTTTGTAT	C	G	0	1	0	0	0	1	1	1	0	0	0	0	0	1	1	1	1	0	1	0	1	1	1	0	0	0	1	1	1	1	1	0	0	0	0	1	0	0	1	0	0	0	1	0	0	1
AX-365968764	GACTCCATTCCCTGACAAAATTGACACCATGGTGC[A/G]TAAAGGACTACAAGCCATGCTTCCTTCCGCTCTTC	A	G	0	1	0	0	0	0	1	1	0	0	0	0	0	0	2	1	0	0	1	0	1	1	0	0	1	1	1	1	0	0	1	0	0	1	2	0	0	2	0	0	0	1	1	1	0	1
AX-365968765	GTCCATCCTGTAGATTAGTTGCAGATTATAATGGT[C/G]CTGGCTAGCATACTCCTTTG	C	G	0	1	0	0	0	1	1	1	0	0	0	0	0	1	1	1	1	0	1	0	1	1	1	0	0	0	1	1	1	1	1	0	0	0	0	1	0	0	1	0	0	0	1	0	0	1
AX-365968768	AGTGGGCAGGAGAAGACTCTTGTTGGTACATATTC[A/C]CAACCGGAGCGCGTGTATTCTATGTCACTAGTTGG	A	C	1	0	2	1	2	1	2	1	0	1	1	1	2	0	1	0	1	1	1	2	0	2	0	1	2	2	1	1	1	1	0	0	0	1	1	1	1	2	0	1	1	2	2	1	0	0
AX-365968770	TAAACAGTATCTCTGCCAGCCTCTGACTTGCGATG[A/G]CATTTAAAGGCATA	A	G	1	0	1	1	2	1	1	0	0	1	1	1	2	0	0	0	1	1	0	2	0	2	0	1	2	2	0	1	1	1	0	0	0	1	1	1	1	2	0	1	1	1	2	1	0	0
AX-365968771	GTTAATGTATGGGATGGCAACAACAAAAAGAGGTT[A/G]TACCAGTATTCAAAATATCCTACAAGCATTGCTGC	A	G	1	0	1	1	2	1	1	0	0	1	1	1	2	0	0	0	1	1	0	2	0	2	0	1	2	2	0	1	1	1	0	0	0	1	1	1	1	2	0	1	1	1	2	1	0	0
AX-365968778	GATGCTGTGACCGACCTTTCGCTGCATTATTTGTC[A/G]AAGGCAAAGATCTTGGTTGTCAAGGATGTGGAGAG	A	G	0	1	0	0	0	0	0	0	1	0	0	0	0	0	0	0	0	0	0	0	0	0	1	0	0	1	1	0	0	0	1	0	0	0	0	0	0	0	0	0	0	0	0	1	0	0
AX-365968783	GGTCTCTTTCTCATCTGTTTCAG[A/G]ATGCTTGAGTTGTCAAATAAGTTTTATCTCTAAGA	A	G	0	0	0	0	1	1	1	0	0	1	0	1	0	0	1	0	1	1	0	0	1	1	1	0	1	0	0	0	1	1	0	0	0	0	1	0	0	0	1	0	1	0	1	0	0	1
AX-365968788	GCTTATGAACATCAGCATTTAGGCATTGGACCAGA[A/G]ACACTTATTCAGATAGCTGAAGGCAGGCATCCGTT	A	G	0	0	1	1	1	1	0	1	1	1	1	1	1	2	0	0	1	0	0	1	0	1	0	1	0	1	1	0	0	1	0	1	0	0	1	0	2	0	0	1	2	0	1	0	2	0
AX-365968789	AAAAACCTCTTGTTAACAAGACACCTGACAACACA[A/C]AGCGCATCATGCAAGCTCCGCTCTGCCTCGTCCAA	A	C	0	1	0	0	0	0	0	0	1	0	0	0	0	0	0	0	0	0	0	0	0	0	1	0	0	1	1	0	0	0	1	0	0	0	0	0	0	0	0	0	0	0	0	1	0	0
AX-365968790	GAAACCATTCCATTCATTCCTAATAACTTTGGCAT[A/G]CTTGACAATAATATCAACTGCAGCCATAATAGCAT	A	G	0	0	1	1	1	1	0	1	1	1	1	1	1	2	0	0	1	0	0	1	0	1	0	1	0	1	1	0	0	1	0	1	0	0	1	0	2	0	0	1	2	0	1	0	2	0
AX-365968798	CTCCCTGCCATGCTTCCATATCTAATTTTAATCAG[A/G]GTAGCGTGGGAGGCTTGTCTTGGCCTAGAAGCTTT	A	G	0	0	1	0	0	0	0	0	0	1	0	0	0	0	1	1	0	0	0	0	0	0	0	0	0	0	0	0	0	0	0	0	0	0	1	0	0	0	0	0	0	1	0	0	0	0
AX-365968806	CTATATGTACACATACCTTTCTGTGGAGCTGTTTC[A/G]GCATTAACTTTGGCTGTGCTGCCATTTTGTATAAC	A	G	0	0	0	2	0	0	0	1	0	1	0	0	2	1	0	2	1	1	1	1	0	0	0	1	0	1	2	1	2	1	2	0	0	0	0	1	1	0	0	1	1	0	0	0	0	1
AX-365968808	AAGAATATAGTGCACTT[A/C]TAATGCAAGATGCCATAATAAAACGCTTTCACTTG	A	C	0	0	1	2	0	0	0	1	1	0	1	0	0	0	1	0	2	0	1	0	2	1	0	0	0	2	0	1	1	1	0	0	0	1	1	1	0	1	1	1	0	1	1	0	0	1
AX-365968812	AGTTATTGATGGGCA[A/G]TACACCATATGACATGATTCAAGTTTTGTGCAGTG	A	G	1	0	1	0	0	2	1	0	1	0	1	2	1	0	0	0	0	1	0	0	1	1	1	0	1	0	1	0	1	0	0	1	1	1	1	0	2	0	1	0	1	1	1	0	1	0
AX-365968814	CATTCAATGAGACCATAGTCTAATTCAATTTGCTT[A/G]GTTTCTTCTTTTGTGTTATGTAAGATCAACAATCA	A	G	1	0	1	0	0	2	1	0	1	0	1	2	1	0	0	0	0	1	0	0	1	1	1	0	1	0	1	0	1	0	0	1	1	1	1	0	2	0	1	0	1	1	1	0	1	0
AX-365968820	CTGGGGTCTAAGATGGAGCTCAGATTGTTACCAGA[A/G]TTCAGAAGCGCGCCGCGAGCTTGAGGATCCAGCGA	A	G	2	2	1	2	0	2	2	2	1	2	0	1	2	2	1	2	2	2	1	1	2	2	1	1	0	0	1	2	1	2	1	1	1	2	1	0	2	2	2	0	1	1	2	1	1	1
AX-365968821	GTTAATAATGACGTCAATGTCTGCTGCTGCTTCCA[A/T]GGCATGCTTAAGCCTCTGCTCCAATCTGGAGTACT	A	T	2	2	1	2	0	2	2	2	1	2	0	1	2	2	1	2	2	2	1	1	2	2	1	1	0	0	1	2	1	2	1	1	1	2	1	0	2	2	2	0	1	1	2	1	1	1
AX-365968824	CAGAGTACATGGGGGGGGATCCATCTTTGGTTTGA[A/C]CGAGAAGCTCCTACTAACTAATCCCGTCCTTTCCT	A	C	1	1	1	1	1	1	1	2	1	1	1	1	2	2	2	2	2	1	2	2	2	1	0	1	1	1	1	2	2	2	2	1	0	1	1	1	2	2	1	2	1	1	2	1	2	1
AX-365968829	AAGATGACAAGGCTGATTTTCGTACTTGTTCTAAT[C/G]TCTCATAGGCTTTCACTTGCCAGCATTTGATCATT	C	G	1	1	2	1	1	1	2	2	1	1	2	1	0	1	2	1	1	1	2	1	1	2	0	0	2	2	1	1	1	1	2	0	0	1	2	1	1	2	0	2	1	1	2	0	1	2
AX-365968830	ACAGCAGGTTGGGGAGCCACCTTGGAGCTCATTGC[A/G]CTATTAGTAGCCACTCCAGGAGTCTTTTTCAGCCA	A	G	1	0	1	1	0	0	0	0	0	0	0	0	0	0	0	0	0	0	0	0	0	0	0	0	0	0	0	0	0	0	0	2	1	0	0	0	0	0	1	0	1	1	0	0	0	1
AX-365968832	GCGTTGGAATTGGAAGCTCCTCCTCCTCCCTGCTG[A/C]AGATCAATGACAAGCCACCTGACTGCCTTACTCAT	A	C	0	1	2	1	2	2	1	2	1	2	2	0	1	2	2	2	2	2	1	2	2	1	1	2	1	1	1	2	1	1	2	1	2	2	1	2	0	2	2	1	1	2	1	1	1	2
AX-365968837	GAGG[A/G]GTTATCCTGTATCTGAATTATCAGGCTGTATAGTA	A	G	2	0	0	2	2	1	0	0	2	2	0	2	1	1	2	0	2	2	1	1	0	0	0	1	1	2	2	2	1	2	1	2	1	1	0	1	2	2	2	0	2	2	1	1	2	1
AX-365968842	CAGTGGTATCCAACGCAGAGTACGGGGGACGGGAG[A/G]TTTGAGCTGAGGCATATAATCTTATAATCTCCGTT	A	G	0	0	0	1	0	0	0	1	0	1	1	0	1	1	0	0	0	0	0	0	0	0	1	1	0	1	1	0	0	0	0	1	2	1	0	0	0	0	0	0	1	1	1	1	1	1
AX-365968843	GTCAGTTTTCAAATTGTAGATGAGGTTTAACAGGT[A/G]GAATCGGTTCTAAATGTCCAGGGATCTTACTTTAG	A	G	0	1	0	1	0	1	0	0	0	1	0	0	0	0	1	1	0	0	1	1	1	0	0	0	0	2	1	2	1	1	0	0	0	1	1	0	0	1	1	0	0	1	1	0	0	1
AX-365968848	CATTTCTCTCGGCCAAATGACTGTTTGGTATGACA[C/G]AGCACCCTAAATTAGGAAAAGAATGAAATGAATAT	C	G	0	0	1	2	1	1	1	1	0	1	0	1	1	0	1	2	1	0	1	1	0	1	2	2	0	0	0	0	1	1	1	1	2	1	2	2	2	1	1	0	2	1	1	0	0	1
AX-365968849	TGGCTATAGATACATTGCAAAATGA[A/G]TCTGTTATGGAGCAGAGTGATGTGAAGGCCGTTTC	A	G	0	0	1	2	1	1	1	1	0	1	0	1	1	0	1	2	1	0	1	1	0	1	2	2	0	0	0	0	1	1	1	1	2	1	2	2	2	1	1	0	2	1	1	0	0	1
AX-365968853	GACACCCGTGATGGCACCATCAAATAGAGAAAAAG[A/G]ACCGCCAACCTCTCGGCTAATCTTGGCATTACTCT	A	G	0	1	0	1	1	0	1	1	0	0	1	1	0	1	1	0	0	0	1	2	1	0	1	0	0	0	1	1	1	1	1	1	2	2	1	1	0	1	1	1	0	1	0	1	1	1
AX-365968854	CTTGCATCTTCGGCTGTTCGAACTGCAAATAAAGC[A/G]AAGGCAACACTCATTGTAGTTCTAACTCGTGGTGG	A	G	0	1	1	0	0	0	1	0	0	0	0	1	0	0	1	0	0	0	1	0	0	0	1	0	1	0	0	0	0	0	0	1	1	0	0	0	0	0	1	0	1	0	0	0	0	0
AX-365968855	AAAATCAGAGGCAGGTAT[A/G]TGATTGGAAGAATTATTCTGATTATAAAGGCCATC	A	G	0	0	0	0	1	1	1	1	0	0	0	0	1	1	1	0	1	0	0	2	1	0	0	0	0	0	1	0	2	0	2	0	0	1	0	2	0	1	0	0	0	1	1	0	0	2
AX-365968856	TCCAAACATGCACTGAAGAGTAGCAGAAGAGCACG[A/G]CCCAAGACTTGGCACATGTTATCTCGTTGCAATAA	A	G	1	1	1	0	0	2	1	0	1	1	0	1	2	1	1	1	1	2	1	0	1	1	1	0	1	0	1	1	0	1	1	1	1	0	0	1	1	0	1	0	1	0	1	1	1	0
AX-365968857	CCTAGAAACTTTACGTTTCAATAGGGATGCTTCTG[A/G]AAATCCCACCTGTTGCATCCCATAAAATTCTCTAG	A	G	2	1	1	1	1	1	1	1	2	2	1	2	1	1	1	1	1	2	1	0	1	1	2	2	1	1	0	1	0	1	0	2	2	1	1	0	2	0	2	1	2	1	1	2	2	0
AX-365968858	GGATACTGAGCTTGTTTCCA[A/C]TTCCCATTCTTGTTGTTACCATTGTTTTGGGTTGT	A	C	1	0	1	1	1	1	0	0	1	2	0	1	2	1	0	0	0	1	0	0	0	0	0	1	0	0	0	0	0	0	0	1	0	1	0	0	1	0	1	0	2	1	1	0	1	1
AX-365968859	TCTACAGACTCGAAAACTTCTATAGCAGGTGCAGA[A/C]A	A	C	2	1	0	0	1	0	0	0	1	1	0	0	0	1	0	0	1	1	1	0	0	0	0	0	0	1	0	0	1	0	0	1	0	0	0	0	0	0	1	1	1	1	0	0	1	1
AX-365968864	ATAACAAGTGCATATTATCGAGGAGCAGTTGGTGC[A/G]CTGTTAGTTTATGATGTAACCAGACATGTAACCTT	A	G	0	0	0	1	0	2	0	0	1	2	1	0	1	0	1	0	0	1	0	0	0	0	0	1	1	0	0	0	0	0	0	0	0	0	0	0	0	0	0	1	0	0	0	0	1	0
AX-365968865	CCTTAAGTTGTCTCCAAG[A/G]GCTACGTATTTCTTCCTGTTGTTGCTACTGGAATT	A	G	1	0	0	0	0	0	0	1	1	0	0	0	0	0	0	1	0	0	0	0	0	0	0	0	0	0	0	0	0	0	0	0	0	0	0	0	0	0	0	0	0	0	0	0	0	0
AX-365968873	AAGATTCCTCATTTTTCATTACGCAGAGCACAAGT[A/T]GCTGGGACAATTCCGGGCCTGAAAGCTCCAGAGAT	A	T	1	1	0	0	0	0	0	0	1	1	0	1	1	1	0	0	0	0	0	0	0	0	0	1	0	0	0	0	0	0	0	0	0	0	0	0	1	0	1	0	1	1	0	1	1	0
AX-365968877	ACTGCATTGGGAAGGATAGTTCCAAATTTGATATC[A/G]AG	A	G	0	0	1	2	1	1	1	1	0	1	0	1	1	0	1	2	1	0	1	1	0	1	2	2	0	0	0	0	1	1	1	1	2	1	2	2	2	1	1	0	2	1	1	0	0	1
AX-365968879	CGCTCATTGACCAGTGTCTCTATCAGGCTCGGGAA[A/T]GTCTTACTCATTTCTTGGATCACGAGAGTTAGTAC	A	T	0	0	2	1	0	0	0	1	0	1	0	0	1	0	1	0	1	0	1	1	1	2	0	0	0	0	0	1	1	2	1	1	1	2	1	1	0	0	1	2	0	2	2	0	1	1
AX-365968884	CTTGCAAGTTCAGGATTATGTGGGTTGGGAGGATT[A/G]GGATACTGAGCTTGTTTCCA	A	G	1	0	0	1	0	1	2	1	1	0	0	0	0	0	1	1	0	0	0	1	1	2	2	0	0	2	1	1	1	1	1	0	1	1	2	1	1	1	0	1	0	0	1	1	0	1
AX-365968888	ATCTACTTGTGCTAACTGGCAGATATTTAAGGAGG[A/C]GAACGAGAATGTATATCATGGGTCCCC	A	C	0	0	1	0	1	0	0	0	0	1	0	0	1	0	0	1	1	0	0	0	0	0	0	1	0	0	1	0	0	0	0	1	0	1	1	0	1	0	0	0	0	0	1	0	0	1
AX-365968890	CCAAATCAAACTATGTGCTCCTGCTATCTTAGTTT[A/C]TGCAATGTTTAATATTTACAAAGTCCGCATATCTA	A	C	0	0	0	1	0	0	0	0	1	0	1	1	0	0	0	1	0	1	0	1	0	1	0	0	0	0	0	0	0	0	1	2	0	0	0	0	0	0	1	0	0	1	0	0	1	0
AX-365968892	AAATATTAAACATTGCATAAACTAAGATAGCAGGA[A/G]CACATAGTTTGATTTGGAGACTTTCCTGAAGACAT	A	G	0	0	0	1	0	0	0	0	1	0	1	1	0	0	0	1	0	1	0	1	0	1	1	0	0	0	1	0	0	0	1	2	0	0	0	0	0	0	1	0	0	1	0	0	1	0
AX-365968896	TGTGCCATTTTAATAGCTATGACAAGTAATGTTCA[A/C]TGGAGGG	A	C	0	0	0	1	0	0	1	1	0	0	1	0	0	1	1	0	1	0	2	1	1	2	0	1	0	1	0	2	0	1	0	0	0	0	1	2	1	1	1	0	0	1	1	0	0	2
AX-365968899	CTTGAGGCTCATTCTGTTGAGGAAGCTATAGAACA[A/G]ATGGCTGTTAGTACCCTACCTCCAGATCGACATCC	A	G	2	2	1	1	2	0	1	2	0	1	1	0	0	1	1	2	1	1	2	1	2	1	1	0	1	2	1	1	1	1	1	0	1	2	1	1	2	2	1	1	2	1	2	1	2	1
AX-365968916	GGAGAAATTGCTTCAACCTTTGACAACCCAGAATC[A/G]GTTAAACTTGGGCATTGCAAACTTATTGAGGAAAT	A	G	2	0	1	0	0	1	1	0	1	0	0	2	0	0	1	0	0	0	1	0	0	0	1	1	0	1	1	0	0	1	0	1	0	0	1	0	1	0	0	0	0	1	1	1	2	1
AX-365968926	GAATTTGCTCCTGAGATAGTTCCTACCATGGATGC[A/G]GAGGTACGGA	A	G	2	2	1	0	2	2	0	1	2	2	1	1	2	1	0	1	1	2	1	1	2	1	0	2	1	2	1	1	0	0	1	1	1	1	1	1	2	2	2	0	1	1	1	2	1	1
AX-365968927	CTCTCTGCAATTAACTGCGTTGGAAGCCGCGGGTG[A/G]TGTCTTCAAAACCTTACAGTCCTGCTGCACTCCAT	A	G	2	1	1	0	0	1	0	0	1	2	0	2	1	1	1	1	1	1	1	0	0	0	2	1	1	1	1	0	0	0	0	2	2	0	0	1	2	0	1	1	1	0	0	1	1	0
AX-365968928	ATAAGGCTCAATTGTTTCTGATCCCGCTTCTTTTA[A/G]AAGGCAGTTGGAAGGTATGAAATCATGATGATTGA	A	G	1	2	1	2	1	0	1	2	0	0	1	0	0	0	0	0	0	1	0	0	1	0	0	1	1	1	0	1	0	1	1	1	0	2	0	1	1	1	1	1	0	0	2	0	0	1
AX-365968930	AAGAGAAACGGGAGTGAAGGCCAGCCATGGGGGCT[A/G]AGCAAATCTTTGACGGGTTCTCCTGGCTCTTCCAA	A	G	0	0	0	0	0	0	1	0	0	0	0	0	0	0	0	0	0	0	0	0	0	0	0	0	0	0	0	0	0	0	0	0	0	0	0	0	0	0	0	0	0	0	0	0	0	0
AX-365968934	TGGGCCCAGATAGCAAAGAAGTGGAGTGTTCTTCC[A/C]ATTATTGGAGATGGTTCCACAAGGCTTCAGCCAGT	A	C	0	0	0	0	0	0	0	0	0	0	0	1	0	1	0	0	0	0	0	0	0	0	1	0	0	0	0	0	0	0	0	0	0	0	0	0	0	0	0	0	0	0	0	0	0	0
AX-365968937	CTGGTCCACTTGATGTTTGAAACAATACGAGAAGA[C/G]CCTCGTTTCATAAAA	C	G	0	0	1	0	0	0	1	0	1	0	0	1	1	1	0	1	1	1	0	0	1	0	2	1	0	0	0	0	0	1	0	1	2	0	0	1	0	0	1	1	0	0	0	2	0	0
AX-365968939	ATTTCGTCACCCAGAGAGTTCTTACTGAACAAAGT[A/C]CCATTTCCACTTCCAATACCTGAGGTCTTTAACCA	A	C	1	1	0	1	1	2	0	1	1	1	0	0	1	1	1	0	0	0	1	1	0	0	0	1	1	1	0	0	1	0	1	1	0	1	0	0	1	0	0	0	2	0	1	0	1	1
AX-365968940	CAGACATTTTATACTAAAACAAGTGATGTTGGAAC[A/C]AGATAAAATCTCAGTCCTCATCTGCTGGCGCTGGT	A	C	0	1	1	0	0	1	0	1	1	2	0	0	0	1	0	1	1	0	0	0	0	0	0	1	0	1	1	1	1	1	0	0	0	0	0	1	2	0	0	0	1	0	0	1	1	1
AX-365968941	GAGAAGTTCCAGAGGCAACCATTATAAGACCAGCT[A/G]CTATGATTGGTACAGAAGACCGTATTTTAAATAAG	A	G	0	0	1	0	0	0	1	0	1	0	0	1	1	1	0	1	1	1	0	0	1	0	2	1	0	0	0	0	0	1	0	1	2	0	0	1	0	0	1	1	0	0	0	2	0	0
AX-365968942	CCAGCAGATGAGGACTGAGATTTTATCTTGTTCCA[A/T]CATCACTTGTTTTAGTATAAAATGTCTGGGTTATC	A	T	0	1	1	0	0	1	0	1	1	2	0	0	0	1	0	1	1	0	0	0	0	0	0	1	0	1	1	1	1	1	0	0	0	0	0	1	2	0	0	0	1	0	0	1	1	1
AX-365968943	GCATGGGGCGTTTCTTGCCAGTCGACTGCAATGAT[A/T]TCATATGGATCGCCATTAACTGTGCTGAAAATATC	A	T	0	1	1	0	0	1	2	0	0	1	0	0	0	0	0	1	1	1	0	1	1	1	0	0	0	1	2	0	1	0	0	0	1	1	0	1	1	2	0	2	1	1	1	0	0	1
AX-365968944	TATAAAATGTCTGGGTTATCCTATTCTTTGGTTGT[A/G]GTTTTGCAGATTCGTGTGTTTGCTTCTTTT	A	G	2	0	0	2	2	1	1	1	1	0	1	2	2	1	2	1	1	2	2	1	1	2	2	1	1	0	0	1	0	1	2	0	1	1	2	1	0	2	2	1	1	0	1	1	1	1
AX-365968951	CCTTTCTAACAAACGCTTCTTAGCTTCATTGTTAA[C/G]AGCAAAGTCAGGTGAATCAAGAAACCTACTGAAAG	C	G	2	0	1	0	0	1	1	0	2	2	0	1	1	2	0	1	0	1	0	1	0	0	1	2	1	0	1	1	1	0	1	1	2	1	0	0	2	0	1	1	1	1	0	1	1	1
AX-365968957	GCCAGATCCAAGGATTGATAAATGTCACGGGTATC[A/G]TATGCTCCTTGTGTGACAAATTTGCGTTCAAACTT	A	G	2	1	1	2	1	2	2	2	2	1	2	1	0	1	2	2	1	1	2	1	1	2	2	0	2	1	2	1	2	2	1	2	0	2	2	1	2	2	0	2	1	2	2	1	1	2
AX-365968959	GTGGGTAATGTGATCGATAAGCTTGACAGTTGTGT[A/G]CCCCCGGCGCTGAAATCACGGTCTTGTGAATTTTA	A	G	0	1	0	0	1	1	1	0	0	0	1	1	2	0	1	0	0	0	1	2	0	0	1	1	2	0	0	0	1	0	1	1	2	2	0	0	1	1	2	2	1	0	0	1	0	2
AX-365968963	TTTGTATTTACAACTACCAAATGCGTGAGCAAATA[A/T]TATAGGTGTGTAGGGTTAAGTCTGCGAGTTCGTAG	A	T	1	1	1	1	1	2	1	0	2	0	2	1	0	1	1	0	1	1	0	1	1	1	0	1	0	0	1	0	1	1	0	1	2	1	1	1	0	1	0	1	1	0	1	1	1	2
AX-365968966	ATGGGGCCTG[A/G]TGTATGACTGCATACTAGGATATCGCCATATAGGA	A	G	0	0	0	0	0	0	0	0	0	1	0	0	1	0	0	0	0	1	0	0	0	0	1	0	0	0	0	1	0	0	0	1	0	0	0	0	0	0	1	0	0	1	1	0	0	0
AX-365968975	CGGTGTTATAAATAGAGGATCTAGATGTTTTAGGT[A/C]CATTGCTGGTTTAGCAGAACACCTGTACT	A	C	0	2	1	2	1	1	2	1	1	0	2	0	1	1	2	1	1	0	2	1	2	2	0	1	2	2	1	2	2	1	1	1	2	2	2	1	1	2	0	2	1	2	2	1	0	2
AX-365968978	ACAGCCTCAACTGCAGCAGGCAGTGTCGTCCCGGA[A/T]GCCGATTATTACGGGCTTGCCAAAGGATCTGCAAG	A	T	1	1	2	0	1	0	0	0	0	1	1	0	0	0	1	0	1	0	0	1	0	0	0	0	1	0	1	0	2	1	1	0	0	0	0	1	1	0	0	1	0	0	0	0	0	0
AX-365968982	TTAGCGAAGGGCTTTTGCGCAAGAATTGTTGAAAG[A/G]GCGAAAGCGAAGATGATCGAGGTGGTGCTCAACGA	A	G	1	1	1	1	2	1	0	0	0	1	1	2	1	1	0	1	2	2	1	1	0	0	1	0	1	1	2	1	2	0	1	0	0	1	1	0	2	1	0	1	1	1	2	2	1	1
AX-365968984	TCGCTGCTCAGACTGGAACTCGCCCCGATAAGATC[A/C]GAATCCAGAAATGGTACAACATCTACAAGGATCAC	A	C	1	1	1	1	0	1	1	1	2	1	0	0	1	1	2	1	0	0	1	0	1	2	1	1	1	1	0	1	0	2	1	1	0	1	1	2	0	1	1	1	0	0	0	0	1	0
AX-365968986	TCTCCTAAAGTATCAGCTGCTCAAGACATTAC[A/G]TCAGATTTACATAGGTGGCCTACTTGAACCAAGAA	A	G	0	1	1	0	0	0	1	1	0	0	0	1	1	0	0	0	1	1	1	0	0	0	1	0	0	1	0	0	0	0	1	0	0	0	0	1	0	0	0	0	1	0	1	0	0	0
AX-365968987	ATACCAAAGTTCAAAGAGTCCATGGTTTTACAGAG[A/C]ACCTAGTTATAATAGAGTTCAAGGCCCATGCCATC	A	C	1	1	1	1	2	1	0	0	0	1	1	2	1	1	0	1	2	2	1	1	0	0	1	0	1	1	2	1	2	0	1	0	1	1	1	0	2	1	0	1	1	1	2	2	1	1
AX-365968988	TAGGACTTCAATGCGTTACTTGTCGAGCAAGCATC[A/G]TAGTCTGCCTTGCTCACTTCCATCACACTGTGTAG	A	G	1	0	1	0	0	1	0	1	0	0	0	1	0	1	0	0	0	0	0	0	0	0	1	0	1	0	1	1	1	0	0	2	0	1	1	1	0	0	0	0	0	1	0	0	1	0
AX-365968994	CCTACA[A/C]CTCTACTGCCATAATAGTTTGGTGGCCTCATACTG	A	C	0	0	0	0	0	0	0	0	0	0	0	0	0	0	0	0	0	0	0	0	0	0	0	0	0	0	0	0	0	0	0	0	0	0	0	0	0	0	0	0	0	0	0	0	0	0
AX-365969000	CATACGAACTACCAACCTTCTCCTCAAAGTAATAC[A/C]TCTTCTCTGCTGTAATCTCCTGAGCGCTACCGCCG	A	C	2	1	1	1	1	2	2	1	1	1	2	1	1	2	0	0	1	1	1	1	2	1	0	0	1	1	2	2	2	1	0	0	0	0	0	0	0	1	1	1	0	2	1	0	2	1
AX-365969003	CCCCCTGATAGATCGATGCAAAGGCTCTT[A/C]TTCCTCCCAGTTCTAGTTTCAGCTGCAAATGTCGC	A	C	0	0	0	0	0	1	0	0	2	1	0	1	0	0	0	0	0	0	0	0	0	0	1	1	0	1	0	0	0	0	0	1	2	1	0	0	1	0	1	0	1	0	1	2	1	0
AX-365969005	ATAAAATCCGTCCA[A/C]CCATTCCTTTCAGTGGTCTCTGCACACAATTGGGA	A	C	0	0	1	0	0	0	1	2	1	1	0	0	0	1	0	2	0	0	2	1	1	1	0	0	1	1	0	2	0	0	1	0	0	1	1	1	1	1	0	0	0	1	1	0	0	1
AX-365969010	TTTATATAAGAGAAAATCTCCGATCCATCTTGATC[A/G]CTGACTGT	A	G	1	1	2	0	1	0	0	0	0	1	1	0	0	0	1	0	1	0	0	1	0	0	0	0	1	0	1	0	2	1	1	0	0	0	0	1	1	0	0	1	0	0	0	0	0	0
AX-365969014	ACAGCAAAATAGGCCAAGAGGGGGTAGTGGCCCAC[A/G]TATGATGCATAACTGTCCCGCTGGATGTTCACTGC	A	G	0	1	1	1	0	0	0	2	0	0	1	0	0	0	0	1	1	0	1	1	0	1	0	0	0	1	1	1	0	1	1	0	0	0	0	1	0	1	1	1	0	1	0	0	0	1
AX-365969015	ATATCCATGTCACTTGGAACCGCTTCAGTCTTCCA[A/G]TTGGATTTCCTCACCGACCCAATTTCGATAGGATC	A	G	1	1	2	0	1	0	0	0	0	1	1	0	0	0	1	0	1	0	0	1	0	0	0	0	1	0	1	0	2	1	1	0	0	0	0	1	1	0	0	1	0	0	0	0	0	0
AX-365969016	CATAATAAGAAATATAACTAAGTACATAATCTAAG[A/C]AAAGTCTGTTTTTTGGCAAAATCTTCAATCTTCTT	A	C	0	0	0	0	0	0	0	0	0	0	0	0	0	0	0	0	0	0	0	0	0	0	0	0	0	0	0	0	0	0	0	0	0	0	1	0	0	0	0	1	0	0	0	0	0	0
AX-365969022	ATTCCTTTTGCAGCAGACAATGTTGCACCCTCAGT[A/G]ACAGCACGTCGAGTTTGTTCCCGTTCTTCATAGGA	A	G	0	0	1	1	1	0	0	0	0	1	1	1	1	1	0	0	0	2	1	1	0	0	1	2	1	1	1	0	0	1	2	0	1	0	1	1	1	0	0	0	1	0	0	0	1	0
AX-365969025	TATAACGATATAATACCAAAGTTCAAAGAGTCCAT[C/G]GTTTTACAGAGAACCTAGTTATAATAGAGTTCAAG	C	G	1	1	1	1	0	1	1	1	2	1	0	0	1	1	2	1	0	0	1	0	1	2	1	1	1	1	0	1	0	2	1	1	0	1	1	2	0	1	1	1	0	0	0	0	1	0
AX-365969027	TCTGA[A/G]CGGCAGCAGAAGAATCCCACTGGCAACGAAGCTCT	A	G	1	2	1	1	2	1	2	1	0	0	1	2	0	0	1	2	2	1	1	2	2	1	1	1	1	1	2	2	2	1	1	1	0	1	1	1	0	2	1	2	0	1	2	1	2	2
AX-365969028	ACGACTGGGGCAACTCTTGATGCAGCAGAGTTGCC[A/G]TTGCCGTTAGATGGAGGAGTTAGAGCTTCGTTGCC	A	G	1	1	0	1	2	1	2	1	0	0	0	2	0	0	1	2	0	1	1	0	0	0	0	0	0	0	2	0	0	1	0	0	0	1	0	0	0	1	1	1	0	1	1	1	1	0
AX-365969031	GTATATGAAGGTTTTTGAAGACATGTAGACGGAAA[C/G]GGGGAGCAGGAAAGTGATGAAGCCATGACCATGGC	C	G	2	1	1	1	1	2	2	1	1	1	2	1	1	2	0	0	1	1	1	1	2	1	0	0	1	1	2	2	2	1	0	0	0	0	0	0	0	1	1	1	0	2	1	0	2	1
AX-365969035	GAAAGATTTGTCAAAGCATGGAAAGAATATCTGGC[A/G]GAAGAAGCAGAAATTATGAAAGATGTCCCAGGTTG	A	G	0	0	0	0	0	1	0	0	2	1	0	1	0	0	0	0	0	0	0	0	0	0	1	1	0	1	0	0	0	0	0	1	2	1	0	0	1	0	1	0	1	0	1	2	1	0
AX-365969036	TGCCGTGTAAAGACGGAGAAAGGGATCGTGGTTCT[C/G]GTCACGGGCGCGGCTGGCTTCGTCGGTAGTCATGT	C	G	2	1	0	1	0	0	0	0	2	0	1	1	0	1	0	0	0	1	0	0	0	0	0	1	1	0	1	0	1	0	1	1	0	1	0	1	0	0	2	1	1	0	1	0	1	0
AX-365969049	TGCTGAACAGAAAACAGAGGCAAGCCTCCTCACAA[A/G]GAAGGAAGTTATTGATTGAGACTACAGGAGGACCT	A	G	1	0	0	1	1	1	1	2	1	2	1	2	2	1	2	2	2	1	1	2	0	1	1	2	1	0	1	1	0	1	1	1	1	1	2	2	1	1	2	1	1	0	2	1	2	2
AX-365969051	AGAACGACAGCATCCCTTGCTGTCAGGATGCTGAT[C/G]TCTGCGAATGATCCAGTGGATCGAAGCCCCTGACC	C	G	0	1	1	2	1	0	1	2	0	0	1	1	0	0	2	1	2	0	1	2	1	1	1	0	2	1	2	2	2	1	1	1	1	1	1	1	0	2	0	1	0	1	2	0	0	1
AX-365969053	ATTGGTCAGTCCACCCGCAGTTTTCACTTCAAAAC[A/G]CTTGCAAAACCTCCCGAACTCGGCAGACCTCTTAA	A	G	0	1	1	2	1	0	1	2	0	0	1	1	0	0	2	1	2	0	1	2	1	1	1	0	2	1	2	2	2	1	1	1	1	1	1	1	0	2	0	1	0	1	2	0	0	1
AX-365969054	TCAGGCAGCAGCCAGAGTTATGGTGGGCAACGTGA[A/T]GGCAGCAGCGGCAGGGAGTATTACCCTCAACGAGG	A	T	0	0	1	1	0	0	0	0	0	0	1	0	0	0	1	0	0	1	1	0	0	0	0	0	1	0	0	0	0	0	1	1	1	1	1	0	1	0	1	0	0	1	0	1	0	0
AX-365969061	TGCAGTATAATTCAATGGAGGCATTCAGAATCTAT[A/C]GGAATCTCTTGAGGGCAGTGCGTACACATATTGGT	A	C	0	1	1	0	1	0	0	1	0	1	0	2	2	1	0	0	1	0	0	1	1	1	1	2	0	1	1	1	1	1	1	2	1	0	1	1	0	0	2	0	1	1	1	1	1	0
AX-365969063	CGAAGAAGGGTGAAAGTGGTGA[A/G]AAGATTGTGAGATACAGAGAATGCCAGAAAAATCA	A	G	0	1	0	0	1	0	0	0	0	0	0	0	0	0	1	1	0	0	1	1	0	0	0	0	1	1	0	1	0	1	1	0	0	0	0	0	0	1	1	1	0	0	0	0	0	0
AX-365969070	TGCACAGAGAACACGGTGAATTGAATTATTTGTTT[C/G]AAGGAATGGCAGTTCAAGCACAGCATCCTTCTAAT	C	G	0	1	1	2	1	1	0	2	1	1	0	1	1	1	0	1	1	1	1	0	2	2	0	1	0	0	1	1	1	2	1	0	1	1	1	2	1	0	0	1	2	1	2	0	2	1
AX-365969075	TTCAATAC[A/C]GGAATGAATGTTGGTCCAGTGTTATGATTTTCAAT	A	C	1	0	0	0	0	0	1	1	0	0	0	0	0	1	0	0	0	0	0	0	1	0	0	0	0	0	0	1	0	0	0	0	0	0	0	0	0	0	0	0	0	1	0	0	1	0
AX-365969077	TCCATTCTCTCGGAGGCTTTCTATCCTTTCTGAGG[A/G]CAATCGGATGAAAAATAGTCTCCAGAGAATGCATT	A	G	1	1	1	1	1	2	0	0	1	2	1	1	1	1	1	0	1	2	0	0	1	1	1	2	1	1	0	0	0	0	0	1	0	1	0	0	1	0	1	1	1	0	0	0	1	0
AX-365969086	AACGTCGGCAGCTTAGCCACAGCACCATTTCCCTT[A/C]CCGTTCTCTGCCACAGCCGCCGCATTCTCTTGAGC	A	C	0	0	0	1	0	0	0	0	0	0	1	0	0	0	0	0	0	1	1	0	0	0	0	0	0	0	0	0	0	1	0	0	0	0	0	0	0	0	0	0	0	0	0	1	0	0
AX-365969090	TTCTCATACAGTGCATAGGTTCCTGCAGCCACGGT[A/T]CCGAGCTCCCCAACGTGCTCCATACGCTTGTGGTG	A	T	1	0	0	1	1	2	0	0	1	2	1	2	1	2	1	0	0	2	0	1	0	0	1	2	1	0	1	0	0	0	1	2	1	0	1	1	2	0	2	1	2	0	0	0	1	0
AX-365969092	GCTGTGGTTATTGTTACATGGGTCTGTAATAAGAA[A/G]AGGTTATTTATGTAAAAGTTCTGTTGTTACTGTGT	A	G	0	0	0	1	1	0	0	1	1	0	0	0	0	0	0	1	1	0	1	1	0	1	0	0	0	1	1	2	1	1	1	0	0	0	0	1	0	2	0	0	1	1	1	0	1	0
AX-365969094	CCCACTACGATCAC[A/G]AGCTTCCCGATTGGTAATGCCATCGCCACCTTGTA	A	G	0	1	1	1	0	0	1	0	1	0	0	0	0	1	0	0	0	1	1	0	0	0	0	0	0	1	0	0	1	0	1	0	0	1	0	0	1	0	0	0	1	1	0	0	0	0
AX-365969096	GTGC[A/G]CCGGTCGAGTATTTTTTCCTGAGGGTGAAAAGGAC	A	G	1	2	1	1	1	0	1	1	2	0	1	1	2	1	2	1	1	1	1	1	1	1	0	1	1	1	2	2	1	1	1	0	1	1	1	1	1	2	1	1	2	1	1	0	1	1
AX-365969097	GTAGTACAATGATAAAAGCTTCTGTGATTGCCACT[A/G]TATCGC	A	G	0	2	1	1	1	1	1	2	1	1	0	2	1	0	1	1	0	1	1	0	1	1	2	2	0	1	1	2	1	1	0	0	2	1	0	1	1	0	0	0	0	2	1	1	2	1
AX-365969099	CTGATAGAAATGCAGTTTTGCAACTTCTGAAATCT[A/G]CGTGTTCTTCTGCAGACTAAGGCGATTCACAATAG	A	G	2	0	1	0	1	2	0	1	2	1	1	1	1	2	0	0	0	2	1	0	0	0	0	1	0	0	0	1	1	0	0	1	0	1	0	0	1	0	2	1	1	0	1	2	1	0
AX-365969100	GTCACGATGGCGTGGATACAGAGGATGCCCATTCC[A/C]GGACC	A	C	0	1	1	2	0	0	0	2	0	0	0	0	0	1	0	1	1	0	1	0	2	1	0	0	0	0	1	1	1	2	1	0	0	1	1	1	1	0	1	1	1	1	1	0	0	1
AX-365969101	GCAGAGAGCCTGAAGTTTGCAGCTGCAGCGGCATC[A/G]TTATGCATTCAAGTTAAAGGTGCCATTCCAAGTAT	A	G	0	0	0	0	1	0	0	0	0	0	1	0	1	0	0	0	0	0	1	0	0	0	0	0	0	0	0	0	0	0	0	1	0	1	0	0	0	0	1	1	0	0	1	2	1	0
AX-365969105	ATGACCTCCCACAGACAGAGAGTCTGCTCAAACGT[A/G]AGCTCTCTCCTAAAAAGCACCACCACCATCCTATA	A	G	0	0	0	0	1	0	0	0	0	0	0	0	0	1	0	0	0	0	1	0	0	0	1	0	0	0	0	0	0	0	0	1	2	0	0	0	0	0	0	0	0	0	1	1	0	0
AX-365969109	GAGGACAATCGGATGAAAAATAGTCTCCAGAGAAT[A/G]CATTGGAGTGTCCTTTCTCATCCTCTGCTAATGGG	A	G	1	1	1	1	1	2	0	0	1	2	1	1	1	1	1	0	1	2	0	0	1	1	1	2	1	1	0	0	0	0	0	1	0	1	0	0	1	0	1	1	1	0	0	0	1	0
AX-365969112	ACAGTAGAAGAAGAATCACAAATCAAACCCATCTC[A/G]ACCCTCTTTTACCTGATTCAACCATCTATATGTAT	A	G	1	1	1	1	1	2	0	0	1	2	1	2	1	1	1	0	1	2	0	0	1	1	1	2	1	1	0	0	0	0	0	1	0	1	0	0	1	0	1	1	1	0	0	0	1	0
AX-365969113	AAATTGAGCATGAGTCGATGCTCATTCTGTTGCGG[A/G]TACACTTTCCTCTCCAAGACTACTTGCCAGGGATG	A	G	0	0	0	0	0	0	0	0	0	0	0	0	1	1	0	0	0	0	1	0	0	1	0	0	0	1	0	0	0	0	1	0	0	0	0	0	0	0	0	1	0	1	0	0	0	1
AX-365969115	AGAGATAATATCTATTTATTAGCTACAACACTTGT[C/G]ACTCTTATTTCCCACATTCTTAACTGCGTG	C	G	0	0	1	0	0	0	0	0	1	0	1	0	1	0	1	0	1	1	0	0	0	0	0	0	1	0	1	1	0	0	1	0	0	0	0	0	0	0	0	0	0	0	0	0	0	0
AX-365969116	GGAGAAGTGATGGATATCACGCATACATACGTACC[A/G]CCATCTAAGCGTGGGTTGGGCCTAGCAGCACAACT	A	G	2	1	0	1	0	1	1	1	2	2	0	1	2	2	1	2	0	1	2	0	2	1	0	1	0	2	2	1	0	0	1	1	1	2	1	0	1	2	1	0	2	1	2	1	1	1
AX-365969117	ATGCAGAGATCATCTCTGCCCATGCAAGTTGATTC[A/G]GACTCACATTCAATTGGGAGTGCAAGCATGACTGC	A	G	1	0	1	0	0	2	1	0	1	2	0	1	1	1	1	0	0	2	1	0	0	0	0	2	1	1	0	1	0	0	0	1	0	1	1	1	2	0	2	0	2	0	1	0	2	0
AX-365969119	ACACTCAGTAATCCTCATTAAATCAATGTAGAGGG[A/G]TTATCTAAAACATTTCCCTGAATTTCTATTGGAAA	A	G	1	0	0	0	1	1	0	0	0	1	0	1	1	1	0	0	0	0	0	0	0	1	0	1	0	1	0	0	0	0	0	0	0	0	1	0	0	0	0	1	0	0	0	0	0	0
AX-365969120	TTAAATCGAACTCCTCTTCCTCCTGGCCAGAAACG[A/C]AAATGGGAGGACTGGGAACTCCCATACTACATTAC	A	C	0	0	0	0	0	1	0	0	1	0	0	1	0	0	0	0	0	0	0	0	0	0	0	0	0	1	0	0	0	0	0	0	0	0	0	1	0	0	0	0	0	1	0	0	0	0
AX-365969121	TTGGCCCATTCCAGGGAGATCTTCATCGATGGGTA[A/G]AGGCTTTCTTTCGTCCTCCGGCTTCTGCAAATCCT	A	G	1	0	1	1	1	0	2	1	0	0	1	0	0	0	0	2	1	0	1	1	1	0	1	1	1	0	1	2	2	1	1	1	2	1	1	2	0	0	0	0	0	2	1	1	0	0
AX-365969126	GAAGAAGAAGCTGTCCAGGCCTGAACATTGCATTC[A/C]AAGCCATTTT	A	C	1	2	1	1	1	0	1	1	2	0	1	1	1	1	2	1	1	1	1	1	1	1	0	1	1	1	2	2	1	1	1	0	1	1	1	1	1	2	1	2	2	1	1	1	1	1
AX-365969130	ACCAACCTAAAGATGAACTATGATGCTGAGTATTG[A/G]TATTTATGTATTTGGAAGGAAATTTTC	A	G	0	0	0	0	0	1	1	1	0	1	0	1	1	1	0	1	0	1	1	0	0	1	1	1	1	0	1	0	0	0	0	1	2	1	1	1	1	0	0	1	1	0	0	1	2	0
AX-365969137	TTCTTCTTCAATGCTGCCATAAATACCTTAACCAC[A/G]CTATCTGATGGGTTTTCTGCAAGCTCATACAATAT	A	G	1	0	0	0	0	1	0	0	1	2	0	1	1	1	1	0	1	1	0	1	1	1	2	1	2	0	0	1	1	0	1	2	1	1	1	2	1	1	0	2	1	1	1	0	2	1
AX-365969139	AATT[A/C]TTCGGAAACTAATTTTGATTAAAATACTAAGTAAT	A	C	0	2	1	1	1	1	2	2	1	1	2	1	1	1	1	1	2	0	1	1	2	2	1	0	1	1	2	2	1	1	1	0	2	1	1	1	2	2	0	1	1	2	1	0	1	1
AX-365969141	TGG[A/C]TCTACCAATCAACTTGGGTCGCTATTATCGGGTGA	A	C	0	2	2	1	1	1	2	2	1	1	2	1	1	1	1	1	2	0	1	1	2	2	1	0	2	1	2	2	1	1	1	0	2	1	1	1	2	2	0	1	1	2	1	0	1	1
AX-365969144	GACTTTTAAAATGAAAGTCAAAACCTCAGCGCTAC[A/G]AACCCTACCTTAACTTTCAAGAGGGAAAGCCTTTT	A	G	0	0	0	1	0	0	0	1	1	0	0	0	0	0	0	0	1	0	1	0	1	0	1	0	0	0	0	0	0	1	0	0	0	0	0	0	1	0	0	0	0	0	0	1	0	0
AX-365969153	GATCCAGAAGTAAACGTATAGCAACAAGCAACTAC[A/G]ATGCAGAGG	A	G	0	0	1	1	2	0	2	2	1	1	0	0	1	2	1	1	2	1	0	1	1	1	1	1	1	1	1	0	1	1	1	1	1	1	0	1	2	1	1	1	1	1	1	1	1	2
AX-365969167	CCATGCTTGTTAGAGTATCTTTGACTACAGAGAAT[A/G]AAAAGGTTGTAAATCTCGTTACTACTTTGTGGTGG	A	G	0	0	1	1	1	1	1	0	0	0	1	0	1	1	1	0	0	0	0	1	1	1	0	1	0	1	0	1	1	0	0	0	0	1	0	0	1	0	0	0	1	0	1	0	1	1
AX-365969173	CACCGAGTTGATTCAACGGAACCCTACAATAAATA[A/T]GGCATTGGTAATGTGACTCTTTCAAATTATCTTTG	A	T	1	0	0	0	1	0	1	0	0	1	1	0	1	2	0	0	0	0	1	0	1	0	0	1	0	0	0	0	0	0	0	1	0	0	0	0	0	0	1	0	0	0	0	0	1	0
AX-365969175	GATCAACAGAAACCTTGGTTGATGAAGACC[A/C]TGTCAATGAAAATACCAGTGTCAGCTTATTCTTAA	A	C	1	1	0	1	1	1	0	1	2	1	1	0	1	1	1	1	1	1	0	0	0	0	2	0	0	0	1	0	0	0	1	1	2	1	0	0	0	0	1	1	2	0	0	2	1	0
AX-365969176	ACTCTACCGACCACCACTGCATTGGGCGCGAGGAA[A/G]GCATCCACTGCAATGTCTGGAACCCACGG	A	G	1	1	1	1	1	0	1	2	0	1	1	0	0	0	1	1	1	0	2	1	1	1	1	0	1	1	2	2	1	1	1	1	2	1	2	2	0	2	1	1	1	1	1	1	1	1
AX-365969177	AAAGGCCGTTGCCGGTGAAGCGACGGTTCAAGTTA[A/G]TTCGCAGGCCAAATACGGTCGGAGCAAATCCGAAA	A	G	1	0	1	1	0	2	0	0	2	0	1	0	1	1	1	0	0	0	1	0	0	0	1	0	1	0	0	0	1	1	0	1	2	0	1	0	2	0	0	1	1	1	1	2	0	1
AX-365969178	GTTATTTCTGCAAATATTTCCTTTGAACTCGTACA[C/G]AGACAGATTGATTGGAGCGGATGAACCAAATTGTA	C	G	1	1	1	1	1	0	1	2	0	1	1	0	0	0	1	1	1	0	2	1	1	1	1	0	1	1	2	2	1	1	1	1	2	1	2	2	0	2	1	1	1	1	1	1	1	1
AX-365969180	CATATACCCTGAAATATCTTCAGGAAAAGATCAAA[A/T]CATGCTGTTTATCCTGGCTGAAAGAGGGCTT	A	T	0	1	0	1	0	0	0	0	0	0	1	0	0	0	0	0	0	1	1	1	0	0	0	0	0	0	0	0	0	0	0	0	0	0	1	0	0	0	0	1	0	1	0	0	0	0
AX-365969184	A[A/G]TGTCTGGGAATCTGTCGTCTTGGTATGACTTGGTC	A	G	2	0	1	1	0	2	1	1	2	2	0	1	1	2	1	1	0	1	1	0	1	0	1	2	1	0	0	0	0	0	0	0	1	0	1	0	2	0	2	0	2	0	0	2	2	0
AX-365969186	A[A/G]ACTTTCAGACTTCCAAGCGCCCCAGGCACTCCTGT	A	G	2	0	1	1	0	2	1	1	1	2	0	1	1	2	1	1	0	1	1	0	1	0	1	2	1	0	0	0	0	0	0	0	1	0	1	0	2	0	2	0	2	0	0	2	2	0
AX-365969187	GGACGAAGGTGGCTTCCATAATTCTGAAGTTAGCC[A/G]ATATGGATGGTTTGTCTTTAAGCTCTTTGTATGAC	A	G	0	1	1	1	0	0	1	2	1	0	1	0	0	0	0	0	1	0	1	0	2	0	1	0	1	0	1	1	1	1	0	0	0	0	0	0	1	1	0	1	0	1	0	1	0	0
AX-365969188	AATTTGTGGTGAGGTCGGCGTTGATGCTGAAGTTA[C/G]TGATTTTGATGCTGTTGACAGAGTATTTGGGGATC	C	G	2	0	1	1	0	2	1	1	2	2	0	1	1	2	1	1	0	1	1	0	1	0	1	2	1	0	0	0	0	0	0	0	1	0	1	0	2	0	2	0	2	0	0	2	2	0
AX-365969189	GATATCATGGGTTCAGCTGTGGCTATCTGAGAACG[A/G]AAAATGCGTGAAGAGGTAGTCAG	A	G	0	0	0	0	0	0	0	0	0	0	0	0	0	0	0	0	0	0	0	0	0	0	0	0	0	0	0	0	0	0	0	0	0	0	0	0	0	0	0	0	0	0	0	0	0	0
AX-365969192	GGTACAACGTA[A/G]TCTTGTCCCATTAGAGGGAGGTTCAAGCGCGTTTG	A	G	1	0	0	1	0	1	1	0	0	0	1	1	1	0	0	0	0	1	0	0	0	0	0	0	0	1	0	0	0	0	1	0	0	0	0	1	0	0	1	1	1	1	1	1	0	0
AX-365969196	ACTATTCGCCTCCTGACCTTGACGCGGTGCATTTA[A/G]CAATCCAACATTGGCTTGTAACCCCGGCTGTCCAC	A	G	1	0	0	2	0	1	1	0	1	1	0	0	0	0	1	0	0	1	0	1	1	0	0	1	1	0	1	1	1	1	1	1	1	1	2	0	1	0	1	1	0	0	1	2	0	1
AX-365969197	GATATGAAATACTGATTACCAGTAAACACAATGCC[A/G]CCATAACCATAACTTGACAATTTGGCTCCACA	A	G	2	1	1	1	2	2	2	1	2	2	1	2	1	2	1	2	1	1	1	1	2	1	1	2	1	2	1	1	2	1	1	1	0	1	1	2	1	2	2	1	1	1	2	1	1	1
AX-365969200	GCAGCATCTTCTTCCAGGAGACGAGATCGACTCCC[A/G]CCGCCTCCTGCTCCTACGGGTTTGAGGAAAA	A	G	1	0	0	1	0	1	0	0	1	1	1	1	0	0	0	1	0	0	0	0	0	0	0	1	0	0	0	0	0	0	0	0	0	0	0	0	1	0	0	1	0	0	0	0	1	0
AX-365969204	TCACTGTGGATTTCAGCAACTCCATTAACAGAATG[A/G]CCAGAAATAACACATAAGTTAGCCATGCGCACCAA	A	G	2	1	2	0	1	2	1	1	1	1	1	2	1	2	2	1	1	1	1	2	1	0	1	1	2	1	0	0	1	0	2	2	2	2	1	1	2	1	2	1	2	1	0	1	1	2
AX-365969206	AACCTGGCCCGTGATATAGTTGGCAGCTGGATTAA[C/G]AGCCAAGAACTCCACCAAACCTGCAACTTCCTCCG	C	G	0	0	1	1	1	1	0	1	0	1	1	1	0	1	1	1	0	1	0	0	0	0	1	0	1	0	0	0	1	0	1	0	0	1	0	0	1	0	0	1	1	0	0	1	0	1
AX-365969207	AAAACCACT[A/G]ACCTAGAATCCTAAGGTAACAACTAAGTCTATAAA	A	G	0	0	1	0	1	1	0	0	0	0	1	1	2	0	0	0	0	0	0	0	0	0	1	1	1	0	0	0	0	0	0	0	0	0	1	1	1	0	1	1	0	0	0	0	0	0
AX-365969208	AGGCTAAGGCTACTATCCAGCCAAACTGATCCCAA[A/G]CAATAATTTCATAAGCTTAAATAAATAGTCCAGCG	A	G	0	0	1	0	0	0	0	1	1	0	0	1	0	0	0	0	0	0	0	1	0	0	0	0	0	0	0	0	0	0	1	0	0	0	0	0	0	0	0	1	1	0	0	0	0	0
AX-365969209	CTACCTACTGTTTCA[A/G]CAATGTTTATCTCTATTTCCACATTTAGTTACACA	A	G	1	0	0	0	0	2	0	0	1	2	0	0	0	0	0	0	0	0	0	0	0	1	0	0	0	0	0	0	0	0	1	2	0	0	0	0	1	0	1	0	1	1	0	1	0	0
AX-365969210	CAGTTGATCCCAACTCATCGCCACGTCCAAAACCT[A/G]AGTCAGCAATCCCCCTACCATATAAAGAGAGAGAT	A	G	1	1	0	0	0	2	0	0	1	1	0	0	0	1	0	0	0	2	0	1	0	0	0	0	0	0	0	0	0	1	0	0	0	0	0	0	0	0	1	0	1	0	0	1	1	0
AX-365969211	CCAAAAGCAAATATATACTTCAGACACAGCTCCCC[A/G]GACGCTTTAGCAGCTAATGTGTGGTAGACATAATC	A	G	1	1	1	2	1	1	1	1	1	0	0	0	2	0	2	1	2	0	1	2	1	1	1	0	0	0	0	1	2	1	1	1	2	2	0	1	0	2	1	1	0	0	2	2	1	2
AX-365969213	GCACCATGGGAGTATGCAAGCCCTTCCAATCTAAT[A/G]GGAAATTTAACATCACAAGACCCCACGATATTCTG	A	G	0	1	1	1	0	0	1	1	0	0	1	1	0	0	0	1	1	1	0	0	2	1	0	1	0	1	0	0	1	0	0	1	1	1	1	2	1	1	0	0	0	2	1	1	0	1
AX-365969215	TAATCCCATATAATATTGTAGATGACAGCATGAGA[A/C]TGGCTCCACCTTTTAACATACCATGGGGTGTATGA	A	C	1	0	0	0	1	0	1	0	0	1	1	0	1	2	0	0	0	0	1	0	1	0	0	1	0	0	0	0	0	0	0	1	0	0	0	0	0	0	1	0	0	0	0	0	1	0
AX-365969221	CTT[A/C]TCCTCTCTGGTTCAATTCAACTTCAACTCTCAAAC	A	C	1	2	1	0	2	1	2	1	1	0	2	0	2	0	1	2	1	1	0	0	1	1	0	1	1	1	0	1	1	1	0	0	0	2	1	0	1	2	0	2	1	1	1	1	1	0
AX-365969222	TTTTCGCCATTATCTGTATAGCAGTAAAGTCCTTC[A/C]TATATCCCAAGAAAATTTCCCACTAGTAGGTAGCT	A	C	0	0	0	1	0	1	0	0	0	0	0	0	0	0	0	0	0	0	0	0	0	0	1	0	0	0	0	0	1	0	0	1	1	0	1	0	0	0	0	1	0	0	0	0	0	0
AX-365969225	AA[A/C]ACTCTTGTAATGGATTGGTCATAACTAATATGTTG	A	C	0	0	0	0	0	0	0	0	0	0	0	0	0	0	0	0	0	0	0	1	0	0	0	0	0	0	0	0	0	0	0	0	0	0	0	0	1	0	0	0	0	0	0	0	0	0
AX-365969226	CCGAGGCTAACAA[A/G]TTCGTCCTTATGATATGCGGAGATTACATGGAGGA	A	G	0	1	1	0	0	2	1	1	1	0	0	1	1	1	1	1	0	1	0	1	0	1	2	1	1	1	0	0	1	1	0	1	2	0	1	1	2	0	1	0	2	0	0	1	1	0
AX-365969227	TAGCTTCCGGAGGCCAAACAGGTTTCATAAACTCT[C/G]CCGACAGACATT	C	G	0	0	2	0	1	0	0	1	0	0	0	0	0	1	0	1	0	0	1	1	1	2	1	0	0	1	1	1	0	1	1	1	2	1	0	1	1	0	1	0	1	1	1	1	0	0
AX-365969228	CTCATTTTCAAGGGTATGGCTAAATTAGCTGATAC[A/G]CGTCAAGATGTTCTTTACATTACAACCCTGTATTT	A	G	0	0	0	0	0	1	0	0	1	1	0	1	0	1	1	0	0	1	0	1	0	0	1	0	1	1	0	0	0	0	0	1	2	0	0	1	0	0	0	0	2	0	1	1	1	0
AX-365969230	CAGAACGCCACAGGCAATGGCGATGGCTACCACGA[A/G]CGCTAATAGAAAGCAAATCG	A	G	0	1	1	1	0	0	1	1	0	0	1	1	0	0	1	1	2	1	1	1	0	1	0	0	1	0	0	0	0	0	1	1	0	2	0	1	0	1	0	0	0	1	0	0	0	1
AX-365969235	TCTTCTTGTTCGGATTCCGGGCCATTACATTCACA[A/G]CGAACTGGCAATTTGTGGTGAGGTCGGCGTTGATG	A	G	0	1	1	1	0	0	1	1	0	0	1	1	0	0	1	1	1	1	1	1	0	1	0	0	1	0	0	0	0	0	0	1	0	2	0	1	0	1	0	0	0	1	1	0	0	1
AX-365969237	TGAGTAGATTT[A/C]TGTGTGTCGGTTCACTTTTGATTCCTCCAAAACCC	A	C	0	0	1	1	0	2	1	1	2	2	1	0	1	1	0	0	0	1	1	0	0	0	1	2	0	1	1	1	1	1	0	1	2	1	1	1	0	0	1	1	0	0	1	0	1	0
AX-365969238	AGGGTACGATGCAATGCTTTAGGGTTTGATATAAT[A/G]GCGCTGTCTGATAACTTAAATTACTGGCCTATATT	A	G	0	0	1	1	0	2	0	1	2	0	0	2	1	1	0	1	1	0	0	1	1	1	0	2	0	1	0	0	1	0	1	1	0	0	0	0	0	0	1	0	0	1	0	0	0	1
AX-365969239	GCAGCGGCTCTGCCCACAGATAGATTCATACGCAG[A/G]GGTACAACGTA	A	G	1	0	0	1	0	1	1	0	0	0	1	1	1	1	0	0	0	1	0	0	0	0	0	0	0	1	0	0	0	0	1	0	0	0	0	1	0	0	1	1	1	1	1	1	0	0
AX-365969248	TAACTGAAG[C/G]CCGAGAACTCTCCTCAGCGTGAGTGAATACTTGCC	C	G	1	0	0	0	0	2	0	0	2	1	0	1	2	1	0	0	0	1	0	0	1	2	1	1	0	0	0	0	0	0	0	1	1	1	0	1	2	0	1	0	2	0	0	1	1	0
AX-365969250	CGAGTGAAGAGGATACTTGTTGACTATATGCTACG[A/C]TTATCCTATTATGACACTGCTATGAAACTTGCCGA	A	C	0	0	0	0	0	0	0	0	0	0	0	1	1	0	0	0	0	0	0	0	0	0	0	0	0	0	1	0	0	0	1	0	0	0	0	0	1	0	0	0	0	1	0	0	0	0
AX-365969251	AATACATTTCATTCCAGGCATCAGAGGGGCCCAAG[A/G]GCTTGGTGGTGCAACGGCAGGATTCGAACCTAGGA	A	G	2	1	1	1	2	2	2	1	1	2	1	2	1	2	1	2	1	1	1	1	2	1	1	2	1	2	1	1	2	1	1	1	0	1	1	2	1	2	2	1	1	1	2	1	1	1
AX-365969252	AGAAACGAACGAAGGCATCAACACCATCACACAGA[A/G]AATATTCTCCGACTTCTTCTCTACCATATGGAGTT	A	G	0	1	1	0	1	0	1	0	0	1	1	0	0	0	1	0	0	0	0	0	1	0	1	0	1	0	0	1	0	0	0	1	1	0	1	0	0	0	0	0	1	1	0	1	0	1
AX-365969260	AGTTAGTGTTCCCATTCACAGAAAGGCATCTTAAG[A/G]TTTCAGTTATACCATCTAAAGCAGCACAATGGCTC	A	G	0	1	2	1	0	1	1	0	1	0	1	1	0	0	0	1	1	1	0	1	1	0	0	0	1	1	2	0	1	0	1	0	0	1	0	0	1	0	1	1	0	2	1	0	2	0
AX-365969261	TGTGAAAGTGAAGCACAAACTGTTGCATCAGAATT[A/G]CCCACATCTACTTTTGACAAGAAAGGTGATCTGGA	A	G	0	0	0	0	0	1	0	0	0	1	0	0	0	0	0	0	0	0	0	0	0	1	0	0	0	0	0	0	0	0	0	0	0	0	0	0	1	0	0	0	0	0	1	0	0	0
AX-365969265	GACGGCGATATCACCTCTAGACGGACGATATGCAA[A/G]CAAAGTTAAGGAGTTGAGACCTATTTTAAGTGAAT	A	G	1	0	0	0	0	1	0	0	0	1	0	1	1	1	1	0	0	2	0	0	0	0	2	0	1	0	0	0	0	0	0	0	1	0	0	0	0	0	0	0	0	1	0	0	1	0
AX-365969269	TTGCTTTGCCAGCCTGTTTACTCGGCTCACCAATT[A/G]TACTTCCAGGCTTGTTAGTTTTTGCTTT	A	G	0	0	1	0	1	2	0	0	2	2	0	0	1	1	0	1	0	2	1	1	0	0	1	1	0	0	1	0	0	0	0	2	2	1	0	0	0	0	2	0	2	1	0	2	1	0
AX-365969272	TTGGGTCTATAAATCGCGTGGG[A/G]ACTGAAGTGTTTCCTAATCCATTTACATCAGGTGA	A	G	1	0	0	1	0	1	1	0	1	1	0	2	2	1	1	0	0	1	0	1	0	0	0	1	0	0	1	1	1	1	0	0	0	1	1	1	1	0	1	1	1	0	0	0	1	1
AX-365969274	ACATTGGTAATTGCTACTTGTGAAGTTGTCAAACC[A/G]AGGGTTGCAGCAGCTGAACATATATCTCAGTTTAA	A	G	1	2	2	0	1	0	1	0	0	1	1	1	1	0	0	1	0	0	0	1	1	0	0	1	1	1	1	0	0	0	1	1	0	1	1	1	0	0	0	0	1	1	1	0	1	0
AX-365969279	CAAAGGTTACAATTACAGCTTCTGTAAACATGCCA[A/G]CAGTGGGAAGCCCAGATGAACATACAGACTGGTTG	A	G	0	0	0	0	0	0	0	0	0	0	0	0	0	0	0	0	0	0	0	0	0	0	0	0	0	0	0	0	0	0	0	0	0	1	0	0	0	0	0	0	0	0	0	0	0	0
AX-365969281	ACTGGTTGCAACCAGCCGACTATAATTGTGGGTTG[A/C]AAAATGAAGATAATTATAAATGTAAACTTGCAAAT	A	C	0	0	1	1	0	2	1	2	2	2	1	0	1	1	0	0	0	1	1	0	0	0	1	2	0	1	1	1	1	1	0	1	2	1	1	1	0	0	1	1	0	0	1	0	1	0
AX-365969284	GACATGTTCGCAACAACAACTATCACGGAAACCAA[A/T]TCGTTAACTCTAGCTTCTCAAGTGCCCGTTTACCT	A	T	0	2	2	0	1	1	1	0	1	1	1	1	1	0	1	0	0	0	1	2	0	0	0	1	1	0	0	0	2	0	2	0	0	1	0	0	1	1	2	2	1	0	0	0	0	0
AX-365969285	AAGCCCGTTTCTGAGTCGTTTCGTGCTTTGCCCAA[A/C]CGAGCAATATCGAACTGAGCTGTATAATTATATTT	A	C	0	1	1	1	1	0	1	0	1	1	1	0	0	0	1	1	1	1	0	0	2	1	1	1	2	1	2	0	2	1	2	0	1	1	0	1	0	0	0	1	1	1	2	1	1	1
AX-365969286	AAAATTAGGCACAGACATTTAAGGTTTGAACTCCG[A/C]TCCGCTTCTGTTGAAGATGAAGGGTGATTCGCGAT	A	C	1	1	0	0	0	0	0	0	0	1	0	0	1	1	0	0	0	0	0	0	0	0	0	1	0	1	0	0	0	0	1	0	0	0	0	0	0	0	0	0	0	0	0	0	0	0
AX-365969288	GGGCGCCATTGGCAGACGCACGAAGTCCACGAATC[A/C]ATTCGCCTACGCCCTTCTCCATCAATACCCTCTCT	A	C	0	0	1	0	1	0	1	0	1	0	0	0	0	1	0	0	0	0	1	0	0	0	0	0	0	0	0	0	1	1	0	0	0	0	0	0	0	0	0	1	1	0	1	1	0	0
AX-365969302	CAGCAACTGGGAATCTTCATTTTGAAGAGCTTTCG[A/C]CAAGTAGATCTTTCTCTTTGCAGCCTCCTTGGAAA	A	C	0	0	2	1	0	1	1	0	1	0	1	1	0	0	0	1	1	1	0	1	1	0	0	0	1	1	2	0	1	0	1	0	0	1	0	0	1	0	1	1	0	2	1	0	2	0
AX-365969303	CCCGA[A/C]CAACATTTTTTTTGATATCATCTGATGCCTGAGTA	A	C	0	1	0	0	0	0	0	0	0	0	1	1	0	0	0	0	0	0	0	0	0	0	1	0	0	1	0	1	0	0	0	0	0	0	0	0	0	0	0	0	0	0	0	0	0	0
AX-365969306	GATATGCTTGTTCCTCTGTACAAGGTCGCAGATGC[A/G]CTCGAGTTTCAGCACCGTGAGATGGAGGTATATCC	A	G	0	0	0	1	0	0	0	1	0	0	0	1	0	0	0	0	0	0	0	1	0	1	0	1	0	0	0	0	0	0	1	0	0	0	0	0	0	0	0	0	1	1	0	0	0	0
AX-365969307	TTTTACT[A/C]AAATTTAAACGAGATAGCTTAATCCACATCTGGTT	A	C	1	1	1	0	1	2	0	0	1	0	1	0	2	1	0	1	0	0	0	1	0	0	1	0	1	1	1	1	0	1	1	0	1	0	0	0	0	0	1	0	0	0	1	1	1	0
AX-365969308	TAATTTCATTATTCCGGTACAGGTGCACAGATTAT[A/C]CAGATCAGCTCCAGATCTGCAGGGAAACACATAGT	A	C	1	0	1	0	0	1	0	0	2	0	0	0	2	1	0	0	0	1	0	0	0	0	0	1	1	0	0	0	0	0	1	0	1	0	1	0	0	0	1	0	0	0	1	1	0	1
AX-365969314	TGTAACATATTCTTCCACATCTTCTGCATCTCCAT[A/G]AAGGTATTCACCATATTATTGTGATAACTCCTCAA	A	G	2	1	1	1	1	1	0	1	2	1	0	2	2	2	0	0	0	1	0	0	1	1	2	1	0	0	0	0	1	1	0	2	1	1	0	0	2	0	1	1	2	0	0	1	1	0
AX-365969315	TATCTTCTAGAGGCATATGAGAATCAACGGGTGGA[A/G]CTATGCACTCAACTGAAAGAGCTTCAGCTTAAATT	A	G	0	0	1	0	0	0	0	0	0	0	1	0	0	0	1	0	0	0	1	0	0	1	0	0	0	0	0	0	0	0	0	0	0	0	1	0	0	0	0	1	0	0	0	0	0	1
AX-365969325	ACTACTTTGCAGGTCATGGGCAAGTACCAGGAGAA[A/G]CCTCCTCTTCCCTTTGTCCTGGGCTCTGATTTCTC	A	G	2	1	1	2	0	1	2	1	1	0	1	0	2	1	0	0	1	0	0	0	1	1	2	1	0	1	2	1	1	0	1	1	2	0	1	1	0	1	1	0	0	1	1	1	2	1
AX-365969327	CTAGATACAGATATTGAGTTTGGTCCCATGAATAC[A/G]AAGTACCTAATTTTAGGCATTTTAACTAGCAACAG	A	G	1	1	1	1	0	1	0	1	1	1	0	0	1	1	1	1	1	0	1	0	0	0	0	1	1	1	0	1	1	1	0	0	1	0	1	1	1	0	1	0	1	0	0	1	0	0
AX-365969335	AACAGATCATC[A/C]TCCCCAGTGCCGTAGCCCTGACATTTGTTGTCAAC	A	C	0	0	0	0	1	0	0	0	0	0	1	0	0	0	0	0	0	0	0	0	0	0	0	0	0	0	0	0	0	0	0	1	2	0	0	0	0	0	0	0	0	0	0	0	0	0
AX-365969336	TCCTACCGTGTAATTGGAAAATCGGGTACCCATGG[A/C]AGCCTTCCAACCAGCATTTGAATGTTTGTTGATGT	A	C	0	0	1	0	0	0	0	0	0	0	0	0	0	0	0	0	0	0	0	1	0	0	0	0	1	1	0	0	0	0	1	0	0	1	0	0	1	0	0	0	1	0	1	0	1	1
AX-365969339	ATTGTCACTAGCACTGTCATGGCATTGTTTAATAA[A/G]TATCTCGAAATAAGGTTGAGGACAT	A	G	0	1	0	0	0	0	0	0	0	0	1	1	0	0	0	0	0	0	0	0	0	0	1	0	0	1	0	1	0	0	0	0	0	0	0	0	0	0	0	0	0	0	0	0	0	0
AX-365969340	ATCCTGGGACGATTCTCCCCGATCCTGCAAACTCA[A/C]CAGATTTGCTGTAACCAGTGAGTTGCGGACC	A	C	0	0	0	0	0	1	1	0	1	0	0	1	0	1	0	1	0	0	0	1	1	0	1	0	1	0	0	0	0	0	0	1	1	0	0	0	0	0	0	0	0	0	1	1	0	0
AX-365969341	TGCTTCCACTTGTCTCCAGGTTTCAAGATGTCAAA[A/G]CCCTTGAAAATGTTTATTATACTCAAAATGATAAC	A	G	0	0	0	0	0	0	0	0	0	0	0	0	0	0	0	0	1	1	1	0	0	0	1	0	0	0	0	0	0	0	0	0	0	0	1	0	0	0	0	0	0	0	0	0	0	0
AX-365969344	TAGATGCTTTGGTTTACAGTGATCAATTTAATATT[A/G]ACACTTTAAAGTATATCAAGGAA	A	G	1	1	1	0	1	2	0	0	1	0	1	0	2	1	0	1	0	0	0	1	0	0	1	0	1	1	1	1	0	1	1	0	1	0	0	0	0	0	1	0	0	0	1	1	1	0
AX-365969345	TGTGTCT[A/G]TGTATATAATATATGTATGTGTATAGGGTGGGTTT	A	G	2	1	0	0	0	1	1	2	2	2	0	2	2	2	1	1	2	2	1	1	1	1	1	2	1	2	2	2	0	1	2	0	0	0	1	2	2	1	1	0	2	2	1	1	2	2
AX-365969346	TAGTGTACTTGAGATAGAGACGGCTGGCCTTTGTG[A/G]TATTT	A	G	1	1	1	0	1	2	0	0	1	0	1	0	2	1	0	1	0	0	0	1	0	0	1	0	1	1	1	1	0	1	1	0	1	0	0	0	0	0	1	0	0	0	1	1	1	0
AX-365969348	AGACCCCTGAATAAACCTACCCAAAAGACCCTAAT[A/C]GCCCTAGCAGATGATCGACCTCAGCAACAC	A	C	0	0	0	0	0	0	0	0	1	0	0	0	0	0	0	0	0	0	0	0	0	0	0	0	0	0	1	0	0	0	0	0	0	0	0	0	0	0	0	0	0	0	0	0	0	0
AX-365969349	AAT[A/C]ATATCTATATCTCCTAGCTTGCTGACTCATAGTGA	A	C	0	0	0	0	0	0	0	0	0	0	0	0	0	0	0	1	0	1	0	0	1	0	0	1	0	0	1	0	0	0	0	1	0	0	0	0	0	0	0	0	0	0	0	1	0	0
AX-365969351	GGGTGACTAGTGACGTTGGAGGAGTTT[A/C]GAGAACCAATAAGCTGACATCTTTGGATATCGCTT	A	C	0	0	1	0	0	0	0	0	1	0	1	1	0	1	1	0	0	0	1	0	0	0	0	0	0	0	0	1	0	1	1	1	0	1	0	1	1	0	1	1	1	1	0	1	0	0
AX-365969358	CATAGTTTTAGAGTTCATAATGGACGGCTTGATAT[A/C]TCTTCTGAAATATGCAATTGAATAAGAGGCTCTGG	A	C	0	0	0	0	0	0	0	0	0	0	0	0	0	0	0	0	0	0	0	0	0	0	1	0	0	0	0	0	0	0	0	1	2	0	0	0	0	0	0	0	0	0	0	1	0	0
AX-365969362	ACTCGAAGGCTTCCGCTTTCCAAGCTCGTAACAGA[A/G]CCTTCGGAGTTGACGGAAACGATCGATGGGCTAGA	A	G	0	1	1	1	2	1	1	1	1	0	2	2	2	0	1	1	2	1	1	1	2	1	1	0	1	1	1	1	1	1	1	0	0	2	1	2	2	2	1	1	1	1	1	0	2	1
AX-365969365	ATTGTCACACTAGGATCAATCTTAGGAGGCAAAGG[A/G]ATCTGAATCTGATACTTATTGCGATCAACCCCGAC	A	G	0	0	0	1	0	0	0	0	1	0	1	1	0	0	0	1	0	1	0	1	0	1	1	0	0	0	1	0	0	0	1	2	0	0	0	0	0	0	1	0	0	1	0	0	1	0
AX-365969366	TTGAAATGCAAAGAGCCCCTAAGTTCATGGCTGTC[A/G]TATTTGCAATCCTAGGGTCTTCAGACACTCTGTTG	A	G	2	0	0	1	1	2	1	1	1	1	0	1	1	1	0	1	2	1	0	2	1	0	0	1	0	0	2	1	0	2	1	0	1	1	0	0	1	0	1	0	1	1	0	1	1	1
AX-365969367	TTTTTAAAATCCATACACGGACCATGAATTGTGAG[A/C]GAGACATTCGTTT	A	C	0	0	0	0	0	0	0	0	0	0	0	1	0	0	0	0	0	0	0	0	0	1	1	0	0	0	1	0	0	0	1	0	0	0	0	0	0	0	0	0	0	0	0	0	1	0
AX-365969368	AGACACTCTGTTGCTGCTGAAAATGTAGCAGGCAG[A/G]TTATGTCTGTTAAGCTCATGAACACTCCATAGTAT	A	G	0	1	1	0	0	0	1	1	0	0	0	1	1	1	1	0	0	0	0	0	0	1	1	0	1	0	0	1	0	0	1	1	0	1	1	1	0	0	0	1	0	0	0	1	0	0
AX-365969369	GAATCTGAAAATGAAATTTCACTTATAGTACCCTC[A/G]TGTCCAAT	A	G	0	0	1	1	0	0	0	1	0	0	0	0	0	0	0	0	0	1	0	0	0	0	0	1	0	0	1	0	0	0	0	0	0	0	0	0	0	0	0	0	1	0	0	0	0	0
AX-365969373	TGCCGGTGGCCCATCTGATTCACTTTCGGTGCAAA[A/G]AACAGATCATC	A	G	0	0	0	0	1	0	0	0	0	0	1	0	0	0	0	0	0	0	0	0	0	0	0	0	0	0	0	0	0	0	0	1	2	0	0	0	0	0	0	0	0	0	0	0	0	0
AX-365969375	AGCGATGTAGGGTTTGAAGGCGGAATCGATTCACA[C/G]GAGGAGAAATTTGCCGTCGACATCAAAGCA	C	G	0	0	0	0	1	0	0	0	0	0	1	0	0	0	0	0	0	0	0	0	0	0	0	0	0	0	0	0	0	0	0	1	2	0	0	0	0	0	0	0	0	0	0	0	0	0
AX-365969376	ACCCACCTAATCCAGGATTCCTGAGCTCAGAAGAA[A/C]AATATGGGTTTGCTATTCTGGAGGAGCAGCAAGAA	A	C	0	0	0	0	0	0	0	1	0	0	1	0	0	0	1	0	0	0	0	0	0	0	0	0	1	0	0	0	0	0	0	1	0	1	0	0	0	0	0	0	0	0	0	0	0	0
AX-365969380	CCGTATTCCCGCGCCGCAATTTGACTGCCAATGAC[A/G]GCCGTGTCGTCGATG	A	G	1	1	0	0	0	1	0	0	1	1	0	1	1	1	0	0	1	1	0	0	0	1	1	0	0	0	0	0	0	0	0	0	0	0	0	1	1	0	1	0	1	0	0	0	0	0
AX-365969385	TGTTCAGGACAGGAAGAATCTGAATCTGATATTTT[C/G]ATGTCAGCTGATCGTATGTCACCTTAATACATTCA	C	G	0	0	1	0	0	0	1	0	1	0	1	0	1	0	0	0	0	0	0	0	1	0	2	0	0	0	0	0	0	0	0	0	1	0	0	0	1	0	0	0	0	0	0	1	0	1
AX-365969388	ATTTGTTGCCATGCTGGGCGTGGGCTCTCACTATA[A/G]TGGCATCCTCTTCAGGAGTGAA	A	G	1	1	1	2	2	1	2	2	1	2	1	2	1	1	1	2	1	1	1	2	1	2	1	1	1	1	1	1	2	2	2	1	2	2	1	2	2	2	1	1	1	2	2	1	2	2
AX-365969389	GCTTAAATTATA[A/C]TTTCATGGATAACCTGCATTGATTATGTTTATACT	A	C	0	2	0	1	0	0	2	2	1	0	0	1	0	0	1	2	0	0	1	0	1	2	1	0	1	2	1	0	1	0	1	0	1	2	2	0	1	1	1	0	0	0	1	1	0	1
AX-365969392	AAAAAGGGTGTTGCACATACTTTCTTTACTCTAGC[A/G]GACAAGGCTCGTTCTGGAGAGCTTGTAAATGTTCT	A	G	0	0	0	0	0	2	0	0	1	1	0	0	0	0	0	0	0	0	1	0	0	0	0	1	0	0	1	0	0	0	1	1	0	0	0	0	2	0	1	0	1	0	0	0	2	1
AX-365969394	GCAACTGATGAAGCACGAAACTGAAAGAAGGAAAG[A/G]TGAAGTTTCAAACTTACCAAGCAACGCTCCTCAGT	A	G	0	0	1	0	0	0	0	0	0	1	0	0	0	0	1	1	0	0	0	0	0	0	0	0	0	0	0	0	0	1	0	0	0	0	1	0	0	0	0	0	0	1	0	0	0	0
AX-365969395	ATATATGTATTCGCCTTTTGTTGGGTCTATATTAA[A/G]AAAATCATTGAGGAACGTCAGGTCAACGTGTGGAG	A	G	0	2	1	1	1	0	2	1	1	1	0	0	1	0	1	1	1	0	2	0	0	1	1	1	1	1	1	1	1	1	2	0	0	0	0	1	0	1	0	1	1	1	2	0	1	1
AX-365969396	CCAAGAAATCCACCCTCTGCCCGTCTTCTCTTGCC[A/G]ATGGTCCAAGCAATGCCAGCCTCTACAGGTGTTAT	A	G	1	0	0	0	0	1	0	0	0	0	0	0	1	2	0	0	0	0	0	0	1	0	1	1	0	0	0	0	1	0	0	2	2	0	0	1	0	0	1	0	0	0	1	1	0	1
AX-365969397	GGAGACAAAGAGGATCAAGAAGAAGAGAAAGACGA[C/G]GA	C	G	1	2	2	2	0	1	2	2	2	2	1	1	2	2	0	1	1	2	1	1	2	1	1	2	1	2	0	1	1	1	1	1	2	2	1	2	2	1	1	1	1	0	2	1	1	1
AX-365969401	TATCCAAATATCGAGGAGATCCATGGCGAATTTTT[A/G]TCCCAGGCAAAAAC	A	G	0	0	1	0	0	0	1	0	0	1	0	1	0	0	0	0	0	0	1	0	0	1	1	1	2	0	1	0	1	1	1	1	0	0	0	0	0	0	1	1	0	0	1	0	0	0
AX-365969405	TCTTTGAAAGATAATTTCTATGTTAAAGCTGACGC[A/G]TTGGTGG	A	G	0	0	0	0	0	0	1	0	1	0	0	0	0	0	1	0	0	0	0	1	0	0	0	1	1	0	0	1	1	0	1	1	0	0	0	0	0	0	0	0	0	0	0	0	0	0
AX-365969406	ACATGGGAAATCCGGATGAAAATTATTCTTGGAAC[A/C]GCCAAAGGGTTAGCATATTTACATGAAGGG	A	C	0	1	1	0	0	0	1	1	0	0	0	1	1	1	1	0	0	0	0	0	0	1	1	0	1	0	0	1	0	0	1	1	0	1	1	1	0	0	0	1	0	0	0	1	0	0
AX-365969411	TGGTGGTGGTTGGATTTGTCGCACTGTGTGTGGTG[A/G]TTTGGATGAGGTGAATGACACAGATTGAGGGTTGG	A	G	1	0	0	0	0	0	0	0	0	1	1	2	1	2	1	0	0	0	0	0	0	0	1	0	0	0	0	0	0	0	0	0	0	0	0	1	0	0	1	0	0	0	0	1	0	0
AX-365969414	ATATCAGAAGATGCCCCCTGGATGTGGGCTGTAAT[A/C]CCCGGAACTATGAATAAGAGGGCAAGGGAAAGCAT	A	C	0	0	0	0	0	1	0	0	0	0	0	0	0	0	0	0	0	0	0	1	0	0	0	0	0	0	1	1	0	0	0	0	0	0	0	0	0	0	0	0	0	1	0	0	0	0
AX-365969415	CATGGGGATCAAAGCAGATGGCAGCTTCTCAGGCA[A/G]CCTCTTGGACTTCTTCCTTGATGTCAGCCATATTG	A	G	0	1	1	0	0	0	1	1	0	0	0	1	1	1	1	0	0	0	0	0	0	1	1	0	1	0	0	1	0	0	1	1	0	1	1	1	0	0	0	1	0	0	0	1	0	0
AX-365969417	AGAATTTGGGCTATTAATATCATGTTCAAGCAGGG[A/G]TCTAACCGGTATCCGAGATCCAAGGGGTTCAAGGT	A	G	1	0	0	0	0	1	0	0	1	1	0	1	1	1	0	0	0	0	0	0	1	1	0	1	0	0	0	0	0	0	0	0	0	0	0	0	1	0	1	0	1	0	0	1	1	0
AX-365969418	CGCCTATCGTTTCTCCATCTTCAAGAAGAATCTGC[A/G]CAAGGCTCTCAGGCACCAGAAGTTGGACCGTGACG	A	G	0	0	0	0	0	1	0	0	0	0	0	0	0	0	0	0	0	0	0	1	0	0	0	0	0	0	1	1	0	0	0	0	0	0	0	0	0	0	0	0	0	1	0	0	0	0
AX-365969424	CATTAGATTCATCCCAAGGCCAATACTCATTCCCA[A/G]ACCAAGCCCTGTATTGCAGTCCTCCATATCCATAC	A	G	1	1	1	0	1	0	1	0	0	0	1	1	1	0	0	1	1	1	0	0	1	1	1	1	1	1	1	2	1	0	0	1	1	0	1	1	2	1	0	1	2	2	0	1	0	0
AX-365969428	CTTTATCTCTTT[C/G]CTCTCTTCAAGTTTCAAATCTATTGTCGAGAGGAT	C	G	1	0	0	0	0	0	0	0	0	1	1	1	1	1	1	0	0	1	0	0	1	0	1	0	0	0	0	0	0	0	0	1	2	0	0	0	1	0	1	0	1	0	0	1	1	0
AX-365969435	CTGTCTTGCTTAGTTACAGACATAGCTGTATCCTA[A/G]TAGATTAGTCAACCTATTATTGTCAGGATGAGAGG	A	G	0	1	1	1	0	1	0	0	0	2	1	1	1	1	0	0	0	0	0	1	0	1	0	0	0	0	0	0	1	0	0	0	0	0	0	1	1	0	1	0	1	0	0	0	1	0
AX-365969437	TAGATGTAGAAACATGTCGCTGTGATCTTGGTTTA[A/C]CCCTGGAAGCAGGACCATAACTCATGCTGCTAATG	A	C	0	1	0	1	0	1	0	0	0	1	1	0	1	0	0	0	0	0	0	1	0	0	0	0	0	0	0	0	1	0	0	0	0	0	0	0	1	0	0	0	0	0	0	1	0	0
AX-365969444	AGGAGGATCTAATAGCTTCAACATGGGAA[A/G]CAACTCTAATAGTAGTAGTTCTCATTACCCGGCAT	A	G	0	1	1	1	1	0	1	1	0	0	1	0	0	0	1	1	1	0	1	1	1	1	0	0	1	2	1	1	1	1	1	0	0	1	1	1	1	2	0	1	0	1	1	0	0	1
AX-365969453	GTTGAAATTCCTCTGGAATTGAAATTGCGATTAGC[A/G]TATCGAGAGGCTGCAATTGCTATCCTTGAATGCTA	A	G	0	1	0	0	0	0	0	0	0	0	0	0	0	1	0	0	0	0	0	0	0	0	0	0	0	0	0	0	0	1	0	0	0	0	0	0	0	0	0	0	0	0	0	0	1	0
AX-365969455	GCATCTTTAGCTTCCTAGCCATTGAATTT[A/T]GAAGTAAGGCATTAGTGGTACCAGCTAAAGGAACA	A	T	1	1	1	1	1	1	0	2	0	1	1	0	1	1	1	0	0	0	0	0	1	1	1	0	0	0	1	1	1	1	0	0	2	0	0	1	1	0	1	1	1	1	1	1	0	0
AX-365969457	GACATGGATGGCGAGGGAATAATAGACGATCTGAG[C/G]CGAGGGCTGTTGAATGCAGAGGCCCATTTTGCTCA	C	G	0	0	0	0	0	1	0	0	0	0	0	0	0	0	0	0	0	0	0	1	0	0	0	0	0	0	1	1	0	0	0	0	0	0	0	0	0	0	0	0	0	1	0	0	0	0
AX-365969460	CAGTTTATCATAGACAACGGTGGGCTTGACAGTGA[A/G]GATGATTACCCTTACACGGCCAACGCTGGCAGCTG	A	G	0	0	0	0	0	0	0	0	0	0	0	0	0	0	0	0	0	0	0	0	0	0	1	1	0	0	1	0	0	0	0	1	1	0	0	0	0	0	0	0	0	0	0	1	0	0
AX-365969462	AAAAAATTCAGAA[A/G]ATTTAGAGATCAGGTTAGGGTTTCTATTTGAATTA	A	G	0	1	0	1	1	1	0	1	1	0	0	0	0	1	1	1	0	0	1	1	0	0	0	1	1	1	0	0	1	1	1	0	0	1	0	0	1	0	1	0	1	0	0	0	1	0
AX-365969469	GGTTTTAACTCACAGAGGAAGGCCAATATATGGAG[A/C]AGTTTTTAACACTGGGAAAAGAAATTTGTGTGCTA	A	C	0	0	1	0	0	0	1	1	0	0	0	0	0	0	0	0	0	0	0	0	0	0	1	0	0	0	0	0	0	0	0	0	0	0	0	0	0	0	0	0	0	0	0	0	0	1
AX-365969470	ATGGGATTCCACTACACTCCTATATATAATACTTG[A/G]CTGCTATGCTAGATATTCTCTGCTGAAT	A	G	0	0	1	1	1	1	1	1	0	0	1	1	1	1	0	1	1	2	1	1	2	2	0	0	1	1	1	1	2	1	2	0	0	0	1	1	0	2	1	2	2	2	1	0	2	1
AX-365969476	AAATAATATATTGTGAATAT[A/G]TCATGTAGTTGAACTGCTGCTTCATCCAAAACTCG	A	G	0	1	2	1	0	0	1	1	2	1	0	1	0	1	1	0	1	0	2	1	1	2	1	1	1	1	1	0	0	0	1	0	2	1	2	1	0	1	2	1	2	1	1	0	1	0
AX-365969478	TTTGTCAGGGACAAAAGTGGAGCTTATCAGTGTTA[A/G]ATTAACCACTGGAGAATTCTATATCAAGTGGGAGG	A	G	1	2	2	1	1	1	2	1	1	1	2	1	1	2	1	1	2	1	1	2	1	1	0	1	1	2	1	1	2	2	1	0	1	2	2	2	2	2	2	2	2	1	2	0	1	1
AX-365969486	AGCGATCTTTCGCCTTGCTGATAATATGTTTGAGA[A/G]AAATGGATGGAGCAGAACAAAGCTTCGAGTGAAGC	A	G	0	0	1	0	0	0	1	0	0	0	1	0	0	1	0	0	0	0	0	1	0	0	0	0	0	0	0	0	0	0	0	1	0	1	1	0	0	0	0	0	0	1	0	0	0	0
AX-365969487	TCACAAGAAAAGCGTTCTTGACTGTCTCAGAATCG[A/G]ATGAACTGACTCAGTAATGCAACCATAAGCAGATA	A	G	1	1	0	0	0	2	1	0	1	1	0	1	0	1	1	0	0	0	0	1	1	2	1	0	1	1	0	2	2	1	2	1	2	0	2	1	2	1	2	2	0	1	2	1	1	0
AX-365969490	AAGGTATACATTGTCAGAGCATCGGGTTTTGAATC[C/G]GCAGTTGCTTCAGAAGAGCAGGCAAATAACACTGA	C	G	1	2	1	2	2	2	1	0	1	1	1	1	0	0	2	1	0	1	2	0	1	2	0	1	2	2	1	2	1	1	0	1	2	0	1	1	1	1	1	1	1	0	1	1	0	0
AX-365969491	TGTTTTCGACTCCATTGACCAGCG[A/G]TAAGAGCCGTTTCCCACCTGCAAATCAAAACCACT	A	G	1	0	1	0	0	0	0	0	1	1	0	0	1	1	0	0	0	2	0	0	1	0	1	0	0	0	0	0	0	1	0	1	1	0	0	0	0	0	0	0	0	0	0	0	0	1
AX-365969493	AAAAACCAGTCTCCTGCAAGTGTCGGGCAC[A/G]TCTCTGTTATTCACAAACTCTCTATTCAACTCATC	A	G	1	1	1	1	2	1	1	1	1	1	0	0	2	0	2	1	1	1	1	1	2	0	1	0	1	0	0	1	1	1	2	0	0	1	1	1	0	1	1	0	0	2	2	0	0	1
AX-365969496	AAAGGTCGATTTGACAGGGTTATACATATTGACAC[A/G]CCATCAGATGAAGGCAGGCTGGAAATCTTAAGGGT	A	G	1	1	1	1	1	1	0	2	0	1	1	0	1	1	1	0	0	0	0	0	1	1	1	0	0	0	1	1	1	1	0	0	2	0	0	1	1	0	1	1	1	1	1	1	0	0
AX-365969502	GAGCTCTCCCCAAAGTTCTAACCAGGAAGATGCTA[A/G]CGGTGCAGGTAATGGTGATGAAGGTGACCAGCATG	A	G	0	0	1	0	0	0	1	1	0	0	0	1	1	0	0	1	0	0	1	1	0	1	1	0	1	1	0	1	0	0	1	1	0	1	1	1	1	1	0	0	0	1	0	1	0	1
AX-365969507	AACGAATTGGGGAGTTCAGAGAATGAATACATTCA[A/G]AACTTGCAACATAATACTGTGTAGTAGTAGTAGTC	A	G	0	1	0	1	1	2	1	1	0	1	0	1	0	1	0	2	0	1	1	1	1	0	0	1	0	0	1	1	1	1	1	0	0	1	1	1	1	1	0	0	1	0	0	0	0	0
AX-365969508	GATATCCCGACCTTCAGGTGTGGTGTGGATCGGTG[A/G]AGAACGAGCAGATAGGGGCAAGGAGGCCCCTGAAT	A	G	0	0	1	0	0	0	1	1	0	0	0	0	0	0	0	0	0	0	0	0	0	0	0	0	0	0	0	0	0	0	0	0	0	0	0	0	0	0	0	0	0	0	0	0	0	1
AX-365969509	AAATCAGTGTCTTTGTGACAACATATATGGAATTA[C/G]TTGTGAAAATCTCATCTACACTCACTCAGAATCTG	C	G	1	1	1	1	2	1	1	1	1	2	1	0	1	2	0	0	1	1	0	0	0	1	2	1	1	0	1	0	1	1	0	0	1	1	1	1	0	0	0	2	1	1	2	1	1	2
AX-365969510	CTTGACAGCGCCCCAACATCTAGTTCCCATGTTCT[A/G]GGATCTTCAATCCACCCTTCTCCCTTATGAGCTGG	A	G	1	1	1	1	1	1	1	2	1	1	2	1	1	1	1	1	2	2	2	2	2	1	1	2	1	2	1	1	1	1	1	1	2	1	1	1	1	2	2	1	1	1	2	2	1	1
AX-365969513	CGTGACGACGAGAAAAATGCTCAGACCAAAGTCAG[A/G]TAATACGAGTAATGAGCTGTTATTCTCCC	A	G	0	0	0	0	0	0	0	0	0	0	1	0	0	0	0	0	0	0	0	0	1	0	1	0	0	0	0	0	0	0	0	1	0	0	0	0	0	0	0	0	0	0	0	0	1	1
AX-365969518	CAGAGTGAAGCCCATAATT[A/G]TCCATAATTAGCAGCATGAGAAAACTACTAGAACA	A	G	2	1	0	1	0	2	1	1	2	1	1	2	1	1	1	1	1	1	0	0	0	0	1	1	1	0	0	0	1	1	1	1	0	1	0	1	1	0	2	1	1	0	1	0	1	1
AX-365969520	GGAGATCCAAGAGGGGCAGGGATTGGCACACCAGA[A/G]GCAATCAAGTTGGTTTGGTCATGCCATAGAGAGAT	A	G	1	0	0	0	1	0	0	0	0	1	0	1	1	0	0	0	0	1	1	0	1	0	0	1	0	0	0	0	0	0	0	2	0	1	1	1	0	0	1	0	1	0	0	1	1	0
AX-365969522	CATCATGT[A/G]CAAGCTGGAAGAGTCCACTCATCTGGCACAGGGCC	A	G	1	0	0	0	1	0	0	0	0	1	0	1	1	0	0	0	0	1	1	0	1	0	0	1	0	0	0	0	0	0	0	2	0	1	1	1	0	0	1	0	1	0	0	1	1	0
AX-365969526	GACTATTCGCAGTACATGGCCTACAACTTCTATCC[A/G]GC	A	G	1	1	0	0	0	2	1	0	1	1	0	1	0	1	1	0	0	0	0	1	1	2	1	0	1	1	0	2	2	1	2	1	2	0	2	1	2	1	2	2	0	1	2	1	1	0
AX-365969528	CCCAATACGCTTGTCATCAATCTGGGAGACCAGTT[A/G]CAGATTCTGAGCAACGA	A	G	1	1	1	1	1	0	1	2	1	1	1	1	2	1	1	2	1	2	2	0	1	0	1	2	1	1	1	0	0	1	0	1	0	1	0	1	0	1	0	0	2	1	0	1	1	2
AX-365969532	TCACCCGTAATCTGGACTTGAATTTCCTTTCTGAA[A/T]TGACTTTGTATTGAT	A	T	2	0	2	1	0	1	0	1	0	1	0	2	2	0	0	1	2	1	0	1	1	2	1	0	0	0	1	0	1	1	0	1	2	1	2	1	0	1	2	1	0	1	0	1	0	0
AX-365969534	AGGATAGCAACAGAGTATAGATGGTAATAAAGTTT[A/C]ATGTGTTTGTAATTTGTT	A	C	0	1	1	1	1	1	2	0	2	2	1	0	1	1	2	0	1	1	2	0	0	0	0	1	2	2	0	1	1	0	1	0	0	0	1	1	2	1	0	2	1	1	2	0	1	1
AX-365969538	GGTTATCCTTACAATCTGGATTTTGATTATGGTGC[A/G]CTGGCACAGCTGCAACATTTTTCCATTAATAATCT	A	G	0	0	1	2	2	0	0	1	1	0	0	0	0	1	2	2	1	0	2	1	1	1	1	0	1	0	0	0	0	2	1	1	0	1	2	1	1	1	0	0	1	0	2	1	0	1
AX-365969542	TCAGCCTGATAAGTTTTGGTGTCGTTCACCAGACG[A/C]CCTGTCAAGCCCATGAGGTATAGAAATCTGGAATC	A	C	1	1	1	1	0	0	1	0	1	1	2	1	0	2	0	1	1	1	1	1	0	2	1	2	1	2	1	2	1	1	0	1	2	0	1	0	2	1	1	2	2	0	0	2	2	1
AX-365969543	CAGCCACAAATAATAAACTCTTTACTGAAACCAGA[A/G]AACGGATGTAGAAGGCAAGGGATTGTAAATCTATA	A	G	0	0	0	0	0	0	0	0	0	1	0	0	0	0	1	0	0	0	0	0	0	0	0	0	0	0	0	0	0	0	0	0	0	0	0	0	0	0	0	0	0	0	0	0	0	1
AX-365969547	TAGCCCTTGTAGCCCACAACTGTGACATCGTGCTG[A/G]GAGGGGTTGTAGTTGAAGACCAATCGGTCTCCGGC	A	G	1	0	0	0	1	1	0	0	0	0	1	0	0	0	0	1	1	0	0	0	1	0	1	0	1	0	0	0	0	1	0	0	0	1	1	0	0	0	0	0	0	0	1	1	1	0
AX-365969548	TCCTTTATCACAGCTCCAAACTTTGTGGCAAGCTG[A/G]ATTTTGTCTCTAGGCAAGTGTTTCAAGCCCTTCCC	A	G	0	1	1	0	2	0	0	0	0	1	1	0	1	0	1	1	1	1	1	1	0	0	1	0	2	2	2	0	1	0	2	2	2	1	2	1	1	0	1	0	0	1	1	1	0	1
AX-365969552	ACGTCATGTTTCTCCACCTTGTTGACCTCTTTTAC[A/C]TGTTTCCTTGAACTTTCCTGAGGATTTTTTGACAC	A	C	2	1	0	0	1	2	1	0	1	2	1	1	1	2	0	0	0	2	1	0	1	0	2	2	1	1	1	1	1	1	1	1	2	1	0	1	2	0	2	1	2	0	0	2	1	0
AX-365969556	CCTAGTGGCGAAAGAAGATTAGGCACCTGGGCACA[A/C]TCGAAGGGAGCTCCGGAACATTGCTTGGGACACTA	A	C	2	1	2	1	2	1	2	1	2	1	1	1	1	1	1	1	1	2	1	0	0	1	1	2	0	1	1	0	1	1	1	1	0	1	1	2	1	1	1	1	1	0	1	1	1	1
AX-365969560	AATAGGCAGGCATTCATTTGCATCC[A/G]AGTCTTAAAATTCATCTTCATCTTCATCCACTGAC	A	G	0	0	0	0	0	0	1	0	0	0	0	0	0	0	0	0	0	0	0	0	0	0	2	0	1	0	0	0	1	0	0	1	2	0	0	0	0	0	0	0	0	0	0	0	1	1
AX-365969562	AACTTCCCGCCATTGCCTCCCTTCTTTGGCGAACC[A/G]TTGATGCCGCTGGCTGATCTCCTATCCAGGCGTTC	A	G	0	0	0	0	0	0	1	0	0	0	0	0	0	0	1	0	0	0	1	0	1	0	0	0	1	0	0	1	1	0	0	0	0	0	1	0	0	0	0	0	0	1	0	1	0	1
AX-365969573	GCACGAGCCGCTTCTTCAGCCGTATCAAATGTACC[A/G]AGCCAAACTCTTGCCTTTT	A	G	2	0	0	0	0	0	1	0	2	0	0	1	1	0	0	0	1	0	0	0	1	0	0	1	0	0	0	1	1	1	0	0	1	1	0	0	1	0	1	1	1	0	0	1	0	1
AX-365969576	TATTATGTACTCGATAATAGTGGTGTCCACATCCA[A/G]CGCTCTGCGCCCCAGCACTTCGTACACGATTGCAC	A	G	0	0	0	0	1	0	0	0	1	0	0	0	0	1	0	0	0	0	1	0	0	0	1	1	0	0	0	0	0	0	0	1	2	0	0	1	0	0	0	1	1	0	0	1	0	0
AX-365969577	CCCCTGCAAGACGTACCCCTGCTTTTCGAGTTGCC[A/C]GGATGACTTGTTTGATCAGCTTCTCTGGGGAGCAT	A	C	0	0	0	0	0	0	0	1	0	0	1	0	0	0	0	1	0	0	0	0	0	0	0	0	0	0	0	0	0	0	0	0	0	0	0	1	0	0	0	0	0	0	0	0	0	0
AX-365969579	AACTATGTTTAAGCAAGGGTTACACATTTTAAGTA[C/G]CAATGCGCTGGGAAATCATGTTTGAAGATCTTTTG	C	G	0	0	1	0	0	0	0	0	0	0	0	0	0	0	0	0	0	0	0	0	0	0	0	0	1	0	0	0	0	0	0	0	0	0	0	0	0	0	0	0	0	0	0	0	0	0
AX-365969586	ATCTATTTTGACGAGGGCTTCGCCCATTGTTTGTC[A/G]ACATCTCAAGGCTAAAGGGTTTGCTGACCAGATTA	A	G	0	0	0	0	0	0	1	0	0	1	0	0	0	1	0	0	0	1	0	0	0	0	0	1	1	1	0	1	0	1	0	0	1	0	0	0	1	0	1	0	1	0	0	2	1	0
AX-365969587	CTCCTGAAAACTATATTCTGCTCAGAGAACGTCGC[A/C]TAATCTGGTCAGCAAACCCTTTAGCCTTGAGATGT	A	C	0	0	0	0	0	0	0	0	0	0	0	0	0	0	0	0	0	0	0	0	0	0	1	0	1	0	0	0	0	0	0	1	1	0	0	0	0	0	0	0	0	0	0	0	0	0
AX-365969590	GCAGGCTGAGAGTAAGGGAGGTCAGAGGATCGAAT[C/G]CCGCCCCAGGTAAACTTCCCGCCATTGCCTCCCTT	C	G	0	0	0	0	0	0	0	0	0	0	0	0	0	0	1	0	0	0	0	0	1	0	0	0	1	0	0	1	1	0	0	0	0	0	1	0	0	0	0	0	0	1	0	0	0	1
AX-365969591	TTTCAT[A/C]CATCGTGTCAAGCAGATTTACATGTAAAGTCTACA	A	C	2	0	1	1	0	2	0	1	1	2	0	1	1	1	0	0	1	1	0	0	0	0	1	1	0	0	1	1	0	1	1	0	0	1	0	0	2	0	2	0	1	1	1	1	2	0
AX-365969592	CTGAAGTGGCATTTACTGCAATATAGATTTATGTG[A/C]AAAA	A	C	1	1	0	1	0	0	0	0	0	1	0	0	0	0	0	0	0	1	0	0	0	0	0	0	0	0	0	0	0	0	0	1	1	0	0	0	0	0	0	1	0	0	0	1	0	1
AX-365969595	GTCAGCAATTCTGGCTGTGGGTTCAGCTGCAAAGC[A/G]AGTCATCCCAGGAGCACTTCCAGATCAATTTGATG	A	G	1	0	1	1	0	1	1	2	2	1	2	1	0	1	0	1	1	2	0	0	1	2	0	1	0	0	2	0	1	0	0	1	1	1	1	2	1	1	1	0	1	1	1	1	0	1
AX-365969596	TAATTGTGACGGAAGAATCCATTACAGGCAGGCAT[A/C]AGTGTACAAACAGATAAAACCAATGAATGATTCAA	A	C	0	2	2	0	1	0	2	2	1	2	1	1	0	0	2	1	0	1	0	0	0	0	1	1	1	1	1	0	0	2	0	1	2	0	1	2	1	1	2	2	0	1	1	2	0	1
AX-365969597	TATGGTAAAGGCTGTAAGAAGCACTGC[A/G]TGTATTGAGAAAGCAACATCATTTGCAGCTACAGG	A	G	2	1	1	2	2	1	2	1	2	0	1	2	0	2	1	2	1	1	2	2	1	1	1	1	1	1	1	1	1	1	1	1	1	1	1	2	1	2	1	2	1	2	2	1	0	1
AX-365969598	AAAATGCTAACATCTGGAGTAAAAACATACATCTC[A/G]CAACCATGCGTGTCGACGGTGACTTCCATAACACC	A	G	1	0	1	0	1	2	0	0	1	1	0	1	0	2	0	0	1	2	0	0	1	0	0	2	0	0	0	1	0	1	0	0	0	0	1	0	0	0	1	0	1	0	0	0	1	0
AX-365969600	GTCCTAATGAGCCATTGCGTTGATTACATGCGTCC[A/G]GCTGCTTCGAATGGCCATGCCGCAGAAAAGCCGCC	A	G	1	1	0	0	0	0	1	1	0	1	0	1	1	0	0	0	1	1	0	0	0	0	2	1	0	0	0	0	1	1	0	1	1	1	1	0	1	0	1	0	0	1	1	0	1	1
AX-365969606	ATTTGCTCAGTTTTCTTCTTTCAATCAGGGTTTTG[A/G]CCCTGGTCGAAT	A	G	0	0	0	0	0	0	1	1	0	1	0	0	0	0	1	1	0	0	0	1	1	0	0	0	1	0	0	0	0	0	1	0	0	0	0	0	0	0	0	0	1	1	0	0	0	0
AX-365969609	GTAAAGAAGGAAACAGAGTTTTGGAAAACTGTAGA[A/G]AACGAAACAGAGTTTTGCAGAGAAGCATTCTTGGA	A	G	0	1	0	1	0	1	1	1	0	2	0	1	1	1	0	0	0	1	0	1	0	1	1	1	1	0	0	0	1	0	0	1	1	0	0	0	2	0	0	0	1	1	0	0	2	1
AX-365969611	ATCTGAGT[A/G]AATCTGCTCTCATCAATGGCCAAAAATGACATCAT	A	G	1	0	0	0	0	0	0	1	0	0	0	1	0	1	0	0	0	0	0	0	1	0	0	0	0	0	0	1	0	0	0	0	0	0	0	0	2	0	1	0	1	0	0	0	0	0
AX-365969612	GTTCCTATTTAAACATTAAAGTTCATCTTTGTCAT[A/G]GGGTTGTTCATTCGAGGTACCATCGTCAGTTGTTA	A	G	2	0	0	0	1	0	0	0	1	1	0	1	0	1	0	1	0	1	0	0	1	0	0	1	0	0	0	1	0	1	1	0	0	0	0	0	1	0	2	0	1	0	0	0	1	0
AX-365969613	TCTGAATATTCATCAAGTGGTCAATTTGTTCCTGT[A/G]GGTGGTCTTGTTTATTACATCACTCCACCTTCCAG	A	G	1	2	1	1	2	1	0	1	2	0	2	0	1	1	2	2	1	1	1	1	1	1	1	0	2	2	2	2	1	0	0	0	0	1	1	1	0	1	2	2	1	0	2	0	0	0
AX-365969614	ATTGTCATCAGTGTGGCAGAACTATAGTATCAGTC[A/G]CACCATCGTCATATGTCCACAAT	A	G	0	0	0	0	0	1	0	1	1	1	0	1	2	1	0	0	1	1	1	0	0	0	0	1	0	0	0	0	0	0	0	0	0	0	0	0	0	0	0	0	1	0	0	0	1	0
AX-365969621	GACGTGTTGGGGAAACCTTCTGCACCTTCTCATCC[A/C]CGTATGTATCAAAAGAATTCATAGCTGAAGAGGAC	A	C	0	0	0	0	0	0	0	0	0	0	0	0	0	0	0	0	0	0	0	0	0	0	0	0	0	0	0	0	0	0	0	0	0	0	0	0	0	0	0	0	0	0	0	0	0	0
AX-365969623	ACGCCACCCGGATGACAAGGACAA[A/G]TGTATTGCGACACCTATGTACAGAGGAGGTTGAAG	A	G	1	0	0	0	0	2	0	0	0	0	0	1	1	2	1	0	1	0	0	1	0	1	1	1	1	0	0	0	0	1	0	1	0	1	1	1	0	0	2	0	2	0	0	1	0	0
AX-365969625	AAAAAA[A/T]TTGCACATTTGAATTTAGGTGTCTGCATGTAAAGC	A	T	0	0	0	0	0	0	0	0	0	0	0	0	0	0	0	0	1	0	1	0	0	0	0	0	0	1	0	0	0	0	0	0	0	1	0	1	0	0	0	0	0	0	0	0	0	0
AX-365969627	CGAGGTTTCTCTCAACTAGCCACCTAAATTTTCCC[A/C]AATATATGAAAACCTGAAATTCAGATGTTCAATTT	A	C	0	0	0	0	0	0	0	0	0	0	0	0	0	0	0	0	0	0	1	0	0	0	0	0	0	1	0	0	0	0	0	0	0	1	0	1	0	0	0	0	0	0	0	0	0	0
AX-365969629	TACTGTCTGT[A/G]GCAGGATGGCCATCATCATAAACATAACCTACGAG	A	G	1	1	1	2	1	0	1	1	0	0	2	2	1	1	1	1	1	1	2	1	1	1	2	2	1	1	1	2	2	1	1	2	2	2	1	1	1	2	1	1	1	2	2	1	0	1
AX-365969641	CAACTCGGCCTTGGTTCCTATTCAGGAGCCGCCTC[A/G]ACATCTCTTCCTCAGGACAGTCAAAGAATAGAATA	A	G	1	1	1	0	0	2	0	0	1	1	0	2	1	2	0	0	1	1	1	1	0	2	0	1	0	0	0	1	0	1	0	0	0	2	0	2	2	0	1	0	0	2	2	0	1	0
AX-365969643	ATGGCCGCAGCAGCTTTTACGATTGCTCATCAGAA[A/C]CTTCAGTTAGACATCACAACGGCAACAGTTATTGT	A	C	1	0	0	1	1	2	1	1	1	1	0	1	1	1	0	0	1	2	0	0	1	0	2	0	0	1	1	1	0	0	0	1	1	0	1	0	1	0	1	1	1	1	0	1	1	0
AX-365969644	CTTAAAAATATTGATCATTGTTACTGGAGTTTTGA[A/G]CTCCCAAGTTCCCTGGTGACACCACCTTGAATGAC	A	G	0	0	0	0	1	0	0	0	0	1	1	0	0	0	0	0	0	0	0	0	0	0	0	0	0	0	0	1	0	0	0	0	0	1	0	0	0	0	0	0	0	0	0	0	0	1
AX-365969645	AATGGGTGTTGACTAAAATGATTGTATTTATATGT[A/C]GCTGTAACACTGACTTGCCCTTCAAACTTTTCTAT	A	C	1	0	0	1	1	2	1	1	1	1	0	1	1	1	0	0	1	2	0	1	1	0	2	0	0	1	1	1	0	0	0	1	1	0	1	0	1	0	1	1	1	1	0	1	1	0
AX-365969646	GAAGAGAACCCC[A/G]AACTTGTACATCCATCGATAATTTCGTTGGAGTTG	A	G	0	0	1	0	1	1	0	0	1	2	1	0	1	1	0	0	0	1	1	0	0	1	0	0	0	0	0	1	0	0	0	0	0	1	1	0	0	0	0	0	1	0	0	0	1	1
AX-365969648	GGGGTTCTCTTC[A/G]TGGCCGCCGTTTTTGTGTTTTTCATGTTCAAGCTG	A	G	0	0	1	0	1	1	0	0	1	2	1	0	1	1	0	0	0	1	1	0	0	1	0	0	0	0	0	1	0	0	0	0	0	1	1	0	0	0	0	0	1	0	0	0	1	1
AX-365969652	GGGAGAAGGTTGAAGTTTCCGAACAGCCGTTCGCA[A/G]CGGAATGATTGCCTGTATTGGCACTTGCAACTGCA	A	G	1	2	1	1	1	1	1	1	0	1	1	0	1	1	1	1	1	1	1	1	1	1	0	0	1	1	1	1	1	1	1	0	0	1	1	1	1	2	0	1	2	1	1	0	1	2
AX-365969657	GGCCCTCTATTTTATCTGGTGTTCGCGTAATTTCT[C/G]GCTCTTAGACGGTTAGGAGATTTGAACTGGGAACC	C	G	0	1	2	0	1	0	1	1	1	0	2	0	1	0	1	0	0	1	1	1	0	0	1	1	1	0	0	1	2	0	2	0	0	1	1	1	1	1	1	1	0	0	1	1	0	0
AX-365969661	TTAATGAACGAACACCCTTTTGTAACAAAATAAAT[A/G]CGTATTGTTTTCTCAATGATCTGTGTGACGAATGA	A	G	0	0	0	1	0	1	0	0	0	0	0	0	0	1	0	0	0	0	0	0	0	0	0	0	0	0	0	0	0	0	0	0	0	0	0	0	0	0	0	0	0	0	0	0	0	0
AX-365969663	ACGTAGATGGAAATTTGTGGCAATTACATATAAAT[A/G]CACTTTATTCAGCCATTTTAATGAACGAACACCCT	A	G	0	0	0	1	0	1	0	0	0	0	0	0	0	0	0	0	0	0	0	0	0	0	0	0	0	0	0	0	0	0	0	0	0	0	0	0	0	0	0	0	0	0	0	0	0	0
AX-365969669	TATGTCAATACAGCTCCCATAGCTTCGGTCATATT[A/G]GAACTATAGACCTCAGATTTCTCCTTTTCAGCTTC	A	G	0	1	0	0	1	1	1	0	0	0	0	0	1	0	2	1	1	1	1	2	0	1	0	1	1	2	2	1	1	2	0	1	0	0	1	0	0	1	1	2	1	1	1	0	1	2
AX-365969670	TCGCAGTTCTCGGCCTCTTTCCTGACGACATCCAG[A/C]ACGGAATCGATGAGTTCAGCCCCTTCAGTGTAATG	A	C	1	2	1	2	1	1	2	2	0	1	1	0	2	1	1	2	2	0	2	2	1	2	1	1	1	2	2	2	1	1	2	0	2	2	2	2	2	2	0	1	2	2	1	1	1	2
AX-365969674	TTGCGCAAAACATGGCTGGTGCGATCTGTGTCTAG[A/G]GCTTGTCCGAAGTCCCTGAGAGCCAATTCTTTAGA	A	G	1	1	0	0	1	1	1	0	0	1	1	1	1	1	1	0	0	1	1	0	1	1	2	0	1	1	1	1	1	1	1	1	2	1	1	1	1	0	1	0	1	1	1	2	1	1
AX-365969677	TCAAAAATAAAGCCTTCTGTCAATCAGATTGAGAC[A/G]CATCCCTACTTCCAGAGAGAGTCACTAGTGAAGTT	A	G	1	2	1	1	0	2	1	1	2	2	0	2	2	1	0	2	1	2	1	1	2	1	2	2	0	2	0	1	0	1	1	2	2	1	1	1	2	2	2	2	2	1	1	1	1	0
AX-365969680	TTTGCATTGCCATTATTCATACGTGCACGGGCCTC[A/G]GC	A	G	1	1	0	0	1	1	0	0	1	1	1	2	1	1	1	1	0	1	0	2	0	1	2	1	0	1	1	1	2	1	1	0	1	2	1	0	1	1	2	1	2	1	1	2	1	1
AX-365969681	CTTTGCAGGCCTGATAAGAGGGTTCGAAGCCATTT[A/C]GCTTAGGGTTTTTGAAGGACGGCGCTGAACTGGAC	A	C	0	0	0	1	0	0	0	0	0	1	1	1	1	0	0	0	0	0	0	0	0	0	1	0	1	1	0	0	1	0	0	1	1	1	0	0	0	0	0	0	0	1	1	0	0	0
AX-365969682	CATTGCAGGTCACGGCAACGGCGCAAAGATATAAC[A/G]AAAAATCGTATCCATCAAGTTTTCTTCTTATAGGA	A	G	2	0	0	1	0	1	1	1	1	1	1	2	2	1	0	1	0	1	1	0	1	0	1	1	1	1	0	0	1	0	0	1	1	1	0	0	0	0	2	0	1	1	1	1	1	0
AX-365969687	ATCATTATCCCTA[A/G]TACCAAATCCACCATACTTGGGTCGTTGCCCAATA	A	G	1	1	1	1	0	1	1	0	2	0	1	1	2	1	1	0	1	1	1	0	2	0	1	0	2	1	1	2	1	0	0	0	1	1	0	0	0	0	1	1	0	1	1	1	2	0
AX-365969693	ATTTCTGGAAATTCCTAACCGAAGATTTTGCTAAC[A/G]GCATATGATATTTCTTGAATTTCTTTGTATAGGCA	A	G	0	1	1	1	0	0	0	0	0	1	0	1	1	1	1	0	0	1	0	0	1	1	1	0	1	1	1	0	0	1	1	2	1	0	1	0	0	0	1	0	0	1	0	1	1	1
AX-365969700	ATAGCTACCTGAGAATTAGAAGAATTCGATAGCAA[C/G]CCAACTTTCTGCAACGCTGCGGCATCGGAGGCTGC	C	G	2	0	0	1	1	1	0	0	2	1	0	1	2	2	1	1	1	1	0	1	1	1	0	1	1	1	0	1	0	1	0	1	0	1	0	0	1	0	2	0	2	1	0	1	2	1
AX-365969702	ATGGCTTCAATCCCATATATTATAGCGTTCTCCTT[A/G]TAATCAGAGAGCCTTTATGCTTGCAATAGACGAGC	A	G	1	0	0	0	0	0	0	0	0	0	0	0	1	0	1	0	0	0	1	0	0	0	1	0	0	0	0	0	0	0	0	0	0	0	1	1	0	0	0	1	0	0	0	0	0	0
AX-365969712	CTCCCATTTTTGCTCAAAACTGCTCTGGAGTCACC[A/G]ACATTTGCAACCAAAAGTTTTAGGCTATCTATCAG	A	G	0	0	0	0	0	0	1	0	1	1	1	0	0	0	0	0	1	0	1	0	0	1	0	1	1	0	0	0	0	1	0	0	0	0	0	0	0	0	1	1	2	0	0	1	1	0
AX-365969714	GTGTTCTCCTTCATATGTCACAATCAGCATGGATG[A/G]ATCATCCAAAGAACGTTCCACATGCTTTCTTGCTG	A	G	0	0	1	0	1	0	0	2	0	0	1	0	1	0	0	0	2	0	2	0	2	0	0	0	1	1	2	1	0	1	1	0	0	2	1	1	0	1	1	1	1	1	0	0	1	1
AX-365969717	ACTTTTGGCAATACTGCTCATA[C/G]TTGCGGTAGCGCAGGCTCAAGATTGCTCAAATGCC	C	G	1	0	0	0	0	0	0	0	0	0	1	1	0	0	0	0	0	0	0	0	0	0	1	1	0	1	0	0	0	0	0	1	0	1	0	0	0	0	0	0	0	0	0	0	1	0
AX-365969720	TGGATTTTATTTGAATGCTACTCAAAAGAAGTGGG[A/C]AAATTGGCGAATGTATGATTATGTTGTGGATGAAC	A	C	1	0	0	0	0	0	0	1	0	0	0	1	0	0	0	0	0	0	0	0	0	0	0	0	0	1	0	0	0	0	0	0	0	0	0	0	0	0	0	0	0	0	0	0	0	0
AX-365969723	TTACCAGCTACTGTACCTCCAGGATTAGAAAAGTC[A/G]TTTTCATGTAAAGAATCCCCATTTTCAAGAGAG	A	G	0	1	0	0	0	0	0	0	0	0	0	0	0	0	0	0	0	0	0	1	0	0	0	0	0	0	0	0	0	0	0	0	2	1	0	0	0	0	0	0	0	0	0	0	0	1
AX-365969731	GA[C/G]GAGGAGGATTACATGGGTCTTGGTGAGATTGTAGA	C	G	1	2	2	2	0	1	2	2	2	2	1	1	2	2	0	1	1	2	1	1	2	1	1	2	1	2	0	1	1	1	1	1	2	2	1	2	2	1	1	1	1	0	2	1	1	1
AX-365969734	TATGTTTTTAATGATATATTCCGGCTGAATTATGC[A/G]TAGCTATGTTGATTAGTCTACTTTGGGAAATAAGT	A	G	0	1	0	0	0	0	0	1	0	0	1	0	0	0	0	0	0	0	0	0	0	0	0	0	0	0	0	0	1	0	0	0	0	0	0	0	1	0	0	0	0	0	0	0	0	0
AX-365969739	TCGTGTTTCGAATCCACAGATAACCGACTTTTGTC[A/G]ATGCACACTAGAGTAGTTACTGTTACTGTTGAAGC	A	G	0	0	0	0	0	0	0	1	0	1	0	0	0	1	0	0	0	0	0	0	0	0	0	0	0	0	0	0	0	0	0	0	0	1	0	0	1	0	0	0	0	0	1	0	0	0
AX-365969740	AGAAGACTTTCTATAAGTCCAGAAACCCCGACCTT[A/C]TGCCAGGTCATATTAAAGTGATCAAATCCAAAGTT	A	C	0	0	1	1	1	0	0	1	0	0	1	0	0	0	0	0	1	0	1	1	0	0	0	0	1	1	1	1	0	0	1	1	0	1	1	1	0	0	0	1	0	1	0	0	0	1
AX-365969741	TTGCACCCGAAGACTGACCAGGGTTTTGTGCTGAT[C/G]CCACACCCCCATACTGTGATGAAGCATTTGTTGTT	C	G	1	0	0	0	0	0	0	1	0	0	0	0	0	1	0	0	0	0	0	0	0	0	0	0	0	0	0	0	0	1	0	0	0	0	0	0	0	0	0	0	0	0	0	0	0	0
AX-365969743	TTGGAATCTATTGTTCGCAAAGTTGGCATTACAGG[A/G]ATTGTGAATGGAATGGATATCC	A	G	0	0	0	0	0	0	0	0	0	0	0	0	0	0	0	0	0	0	0	0	0	0	0	0	0	0	1	0	0	0	1	0	0	0	0	0	0	0	0	0	0	1	0	0	1	0
AX-365969745	CAATACCAGATAGTGCACAGAGGGAGGGCTCGAAT[A/G]AATTCGATGGATCCAAAATATGCCAGGAACTCGCC	A	G	1	0	0	2	0	1	1	1	0	1	1	1	1	0	0	1	2	1	2	0	1	1	1	0	0	2	1	1	1	1	0	1	2	1	2	1	1	1	1	0	0	1	1	1	0	1
AX-365969747	TATATCAGCTGTGACATGACCTCTTCTACGAGACA[A/G]CACTGTATATATTGCAGAAATACAGTCAGCAGGAG	A	G	0	0	0	1	0	0	0	0	0	0	0	0	0	0	0	0	0	1	0	0	0	0	1	0	0	0	0	0	0	0	0	0	0	0	0	1	0	0	0	0	1	0	0	0	1	0
AX-365969749	AAGAAACCCGGTGACTCTTG[C/G]GCAGCTGTCTTTGCATCATGGAGGCAATGATGTTT	C	G	1	0	0	0	0	0	0	1	1	1	0	2	1	0	0	0	0	1	1	0	1	0	1	0	0	0	0	1	0	0	0	0	2	0	0	0	0	0	1	1	1	0	0	2	2	0
AX-365969758	ACAGTCTTTCAATCAGTTGAGCTATAATCCTAGTA[A/C]TCCACAGTCCTACTGCCTACAACAAAACAC	A	C	1	1	0	1	0	1	0	0	1	0	0	0	2	0	1	1	1	1	1	0	1	0	0	1	1	0	0	0	1	1	1	0	0	1	0	0	1	0	0	1	0	1	0	1	1	1
AX-365969759	CCATGAAGGGGTTGTTCACGATCTTGAGACGAGAA[C/G]CGCTGTTGTAAGTATAGAGAAGAGTCTTCTTCCAA	C	G	0	1	1	1	1	2	2	1	1	2	1	0	0	0	1	1	2	1	2	1	1	2	0	1	1	1	2	2	1	1	2	1	0	1	1	1	2	2	1	1	1	1	1	0	2	2
AX-365969763	TTTTTTACTGCTGCAAATGGAAGATTTGCAAGGGA[A/G]TTGGTTGGCATTCTTCAAGAAGCTGGGCAGCGTGT	A	G	1	1	1	1	2	2	2	1	2	2	1	2	1	2	1	1	2	1	2	1	2	1	1	1	1	2	1	1	2	2	1	1	1	1	2	2	2	2	2	1	1	1	1	1	1	2
AX-365969767	AGATAAGCTTCCGAACTATGAACAGAAGATAAAAA[A/C]TTTCTTTGAGGAGCACTTGCACATGGATGAGGAGA	A	C	1	1	0	1	1	1	1	1	2	1	1	1	2	2	1	1	0	1	0	1	1	1	1	2	1	1	0	0	1	1	1	0	1	0	0	1	1	0	1	1	1	0	0	1	2	0
AX-365969778	TTCTTACCTCTGATCTTTCGTGCAGCTGCATCATA[A/T]GCCCGAGCAGCTTCCTCCGCCGTATTAAAGGTACC	A	T	0	0	0	0	1	0	0	0	0	0	0	0	0	0	0	1	0	0	0	0	1	0	0	0	0	0	0	0	0	0	0	0	0	0	0	0	1	0	0	0	1	0	0	0	1	0
AX-365969779	GCCTTTGGGGTAGTATATGATTTTATTTTCTTGCT[C/G]GACTCTTTCTTGGAACCCTTGGCATTATTACTTTC	C	G	0	0	0	0	0	0	0	0	1	0	0	2	0	0	1	0	1	1	1	0	0	1	0	0	1	0	0	0	0	0	0	0	0	0	0	1	0	0	0	0	1	0	0	1	0	0
AX-365969788	AGCTCCACCAAATCTGTAAATGGCGATTCCAGGAG[A/G]CCCTCTAATACAGAGCCTTCGCTGGGTGAATCAAG	A	G	1	1	2	1	2	2	1	2	2	1	1	0	0	0	1	1	2	2	1	2	1	2	2	0	2	1	2	1	2	2	1	2	2	1	2	2	2	2	0	1	0	1	1	2	1	2
AX-365969789	GGGATTTCTGATGGAAGTTGTATTGGGCAATCGAA[A/G]GGTTCGCCGTTTTGAAACCTTGGAAAAAGTCAGCC	A	G	0	0	0	0	0	0	0	0	1	0	0	2	0	0	1	0	1	1	1	0	0	1	0	0	1	0	0	0	0	0	0	0	0	0	0	1	0	0	0	0	1	0	0	1	0	0
AX-365969796	CAAAAGAATTTGCCGCATTCGTGAGAGATCAGTAG[A/G]CTTTCCAGGTTTCGGTCCCTGATTAACAGCTATAC	A	G	0	0	1	1	0	0	0	0	0	0	1	0	0	0	1	0	1	0	1	0	1	1	0	0	0	1	0	1	1	0	0	0	0	0	1	1	0	1	0	0	0	1	2	0	0	1
AX-365969797	TTCTCTTACAAACACGGCTGCCTGAGTCTGGAGAA[A/T]CAGAAGCACCACAGAACAGCTTCGCAGCGGC	A	T	0	0	0	0	0	0	1	1	0	0	1	0	0	0	0	1	0	0	0	0	0	0	0	0	0	0	0	0	0	0	0	0	0	0	0	0	1	0	0	0	1	0	0	0	0	0
AX-365969800	AAACAAGGTAGTGAGCAGTTCTGATGATATTGTGA[A/G]CTAGCTGATAAGTTTTGGCAGTTGGCATTCTTGAT	A	G	0	0	0	0	0	0	1	1	0	1	0	0	0	0	0	0	0	0	0	0	0	0	1	0	0	0	0	1	0	0	0	0	1	0	0	0	0	0	0	0	0	0	0	1	0	0
AX-365969801	TGCTTACCCTAAATAGGGGATGCAGGAAAGCAACA[A/T]GTAACAGAAGCACGTGAATCGCAGCACTC	A	T	0	1	1	1	1	2	2	1	1	2	1	0	0	0	1	1	2	1	2	1	1	2	0	1	1	1	2	2	1	1	2	1	0	1	1	1	2	2	1	1	1	1	1	0	2	2
AX-365969803	TTCAATATTATTACAGATCAGAATTGTTCTATGCA[A/G]ACTGGCACTGCCCTCCCCAGCTGGACGCCATTTCC	A	G	2	2	1	1	1	2	2	1	1	0	1	1	1	1	2	1	0	2	1	0	0	1	0	1	1	0	2	1	0	1	1	1	0	1	2	0	1	0	1	0	1	0	0	0	1	1
AX-365969805	GGCCATCCATGGATGAGAGAAGATGGTGAGGCACC[A/G]GACAAACCACTTGACAGTGCTGTATTGGTTAGGAT	A	G	0	1	0	0	2	0	0	1	0	1	0	0	0	1	1	1	0	0	1	1	1	0	0	0	1	1	0	1	0	2	1	0	0	2	0	0	0	1	0	1	0	0	0	1	1	1
AX-365969808	AGGGTAAGCATCCCTCGGCTCGCTCATATGTAGGG[A/C]TTTTGAGAGGCCCAGGAGAGATATCATAGCTCAAC	A	C	1	1	1	1	1	2	2	2	1	2	1	1	1	2	1	1	2	2	2	2	2	2	1	1	1	1	2	2	2	1	2	1	0	1	2	1	2	2	2	1	2	1	2	1	2	2
AX-365969811	TTCAGAGGTTTGACAATCTCCCAGGTGAAATCAGG[A/G]TCGTCCCTGCCGAAGTGACCATAAGCGGCTGTCTT	A	G	0	0	0	0	0	0	0	0	0	0	0	0	0	0	0	0	0	0	0	0	1	1	0	0	0	0	1	1	0	0	0	0	0	0	0	1	0	0	1	0	0	0	0	0	0	0
AX-365969815	CCCTCCCGTACGAAAAATCTTAGAAACAATACTTT[A/G]GACTGAAAAACTGAAGCAATTTATTTAAACATGGT	A	G	0	0	1	1	0	1	0	1	0	0	2	0	0	0	1	0	1	0	1	0	1	2	1	0	0	2	0	1	0	0	1	1	0	0	1	1	1	1	0	0	1	1	1	1	0	1
AX-365969819	AATAAAAAAGTGGGCGTTGTTACCCTTTCCCACTT[A/G]TCTGGTTCTTACAACCATTCTCAGCATTATATCCC	A	G	0	0	0	0	0	0	0	0	0	0	0	0	0	0	0	0	0	0	0	0	0	1	0	0	0	0	1	1	0	0	0	0	0	0	0	1	0	0	0	0	0	0	0	0	0	0
AX-365969820	ATATGCTATATACTGTTAGTTCCAGCAAATAAAGA[A/G]AC	A	G	0	0	0	0	0	0	0	1	1	1	1	1	0	1	0	0	1	1	0	1	0	1	0	0	0	0	0	0	1	0	0	1	0	1	0	0	1	0	2	1	1	0	1	0	1	1
AX-365969823	CCTCTAGCTTCATCTTTATGGCCATTTTTAGTACC[A/G]GGTGATCCTCTGTTTGATCCAGCTTCAGCAACCCC	A	G	1	1	0	1	0	1	1	0	2	2	0	2	1	1	1	1	0	1	0	0	0	0	0	1	1	1	0	0	0	1	0	0	0	0	1	1	1	0	2	1	2	0	0	0	1	0
AX-365969825	ATTGTACATCGGGTAAAAGGCTACAACCAATTTGC[A/C]CTTTGCCCATTATTGACCAAAATATAAACTCTTTA	A	C	1	1	0	0	0	0	0	0	1	1	0	1	1	0	0	0	1	1	0	1	0	1	1	0	0	1	1	0	1	0	1	1	1	0	0	0	0	0	0	0	1	1	1	1	0	0
AX-365969827	CCATGGAATTTCTTGTACGAAGATACGAATGGAGC[A/G]GCCGCCCAGTTGGTCTTCTCAAGGCCGCCTCTCGT	A	G	0	1	1	1	0	0	1	0	1	0	1	0	0	0	1	1	1	0	0	1	1	1	0	0	0	2	1	0	1	2	1	0	0	2	0	1	0	2	0	1	0	1	1	0	0	1
AX-365969828	CCAGCAGAGGACTTTTGTTCAGGGGGGCTTCGAAT[A/T]CATTTTCTGAAGATGTCAGTCAGTGAAGTTGCCTG	A	T	1	0	1	1	2	0	2	2	0	1	1	1	1	1	2	2	1	1	1	0	1	0	0	0	2	1	1	1	1	1	2	1	2	0	1	1	0	2	1	1	1	0	0	1	0	2
AX-365969830	ATTGAAGAAATCGAAGGCAGGCACCTGAAATCTCC[A/G]AGGATGCCGAGTATTCGTGGCGGTGATGGCGGCGA	A	G	0	0	2	1	1	1	1	1	1	1	1	1	0	0	1	1	1	2	1	0	1	1	0	1	2	1	1	0	2	0	2	0	0	1	0	2	1	0	1	2	0	1	2	1	1	1
AX-365969832	AAATCAGTGTTATCTGTAGAGGACACAAGCCATTT[A/T]AAACTTCTACAGAAGCATAATAACAAAAAGAAAAT	A	T	0	0	0	0	0	0	0	0	0	0	0	0	0	0	0	0	0	0	0	0	0	0	0	0	0	0	0	0	0	0	0	0	0	0	0	0	0	0	0	0	0	0	0	0	0	0
AX-365969837	AAGAATGGTTGTAATTTATGTAGACATTATGCATG[A/G]TTGTACTCAGAAGTAGTACCTCCTCTCCATG	A	G	0	0	0	1	0	1	0	0	1	0	0	0	0	0	0	0	0	0	0	0	0	0	0	0	0	0	0	1	0	0	0	0	0	0	1	1	0	0	0	0	0	0	0	1	0	0
AX-365969849	TTAGCAGCTTCTTCTTCTGTGGCATATCTCACAAA[A/G]CCAAAGCCTCTTGATCTTCCAGACAACTTATCAGT	A	G	0	0	0	0	0	0	1	1	0	0	0	0	0	0	0	0	0	0	0	1	1	1	1	0	0	0	0	0	1	0	1	0	0	0	0	0	0	0	0	1	1	0	0	1	0	1
AX-365969852	TTGGAACCTTCGTTTTGGACAATCTGTTTAAATGC[A/G]TCCAACGAACTTTTGTACTTAACTGCCTCACCGGA	A	G	0	0	0	0	0	1	1	0	0	0	0	1	0	0	0	1	0	0	0	0	0	0	0	0	0	0	0	0	1	1	0	0	0	0	0	0	0	0	0	0	0	0	0	0	1	0
AX-365969857	TTCTGAACATAAACTGCAAAACTAGGATCAGC[A/C]AGCAGTGCCTTATCAGATGGCAGCTGAAGCAGACC	A	C	0	0	0	0	0	1	0	0	0	0	0	0	0	0	0	0	0	0	0	0	0	0	0	0	0	0	0	0	1	0	0	0	0	1	0	0	0	0	0	0	0	0	0	0	1	0
AX-365969860	AACTCAGCAACTCTTTCATAGGCAGCGCTGTCTCC[A/C]GCAGCACATACTGAAGCCACCAGATCCTTGGAAGC	A	C	1	1	0	1	1	0	2	1	0	0	2	2	2	1	2	1	1	1	2	0	1	1	2	0	2	1	1	2	2	0	1	2	2	0	0	2	1	1	1	1	0	1	1	1	0	1
AX-365969873	CAAATTGTTGACATGAACTCATGTCCAGAGACAAT[A/C]TGCCGTATAAGAAAGGAATGTAATAATACTAAAAT	A	C	0	2	1	1	1	1	1	2	1	0	1	2	1	1	1	1	1	0	1	1	1	2	1	1	1	2	2	1	2	1	2	2	1	1	1	1	1	2	2	1	2	1	1	1	1	1
AX-365969884	TTTCCTTTAATTCCTATTCGAGAACGGAATAATAC[A/G]CTTCGTTACTCTACGCCAAACTAATGCTGACATCG	A	G	0	1	1	1	1	0	1	1	0	0	2	0	0	0	1	1	1	0	2	1	1	1	0	0	1	2	1	1	1	1	1	0	0	1	1	1	0	2	0	1	1	2	2	0	0	1
AX-365969886	CGGAACTGTAATTGCCCGGATAAGTGAAAATAGAC[A/C]TTATAAAATATCACAAAACGACGGCTCTGATGTCA	A	C	0	1	1	2	1	0	1	1	0	0	2	0	0	0	1	1	1	0	2	1	1	1	0	0	1	2	1	1	1	1	1	0	0	1	1	1	0	2	0	1	1	2	2	0	0	1
AX-365969891	GTGTACCGACCAACAGATTTCAATCACTAAGCACT[A/G]GTGAACTTCGTAACGGCCTTTGTGCCCTCTGAGAC	A	G	0	1	0	0	0	0	0	0	0	0	0	0	0	0	0	0	0	0	0	0	1	0	0	0	0	0	0	0	0	0	0	0	0	0	0	0	0	0	1	0	0	1	1	0	0	0
AX-365969896	CCTTCTTGCAGCACAGCCGTTCTTCAACTGGAACC[A/C]CAGCAGCAGCAAAACCCTCCTCCCCTTCCTCCACG	A	C	0	0	0	0	0	0	0	0	0	0	0	0	0	0	0	0	0	1	0	0	0	0	0	0	0	0	0	0	0	0	0	0	0	0	0	0	0	0	0	0	0	0	0	0	0	0
AX-365969897	GCATTTCTAGGGAAGGTTGGCGAAGATGAATTTGG[A/G]CGCATGCTTGTGGATATTCTGAAAGAAAATAATGT	A	G	0	0	1	1	1	1	1	1	0	1	1	1	2	1	1	0	1	0	0	0	1	2	0	0	2	1	0	0	1	0	2	1	2	1	0	1	1	1	2	1	0	1	1	0	0	0
AX-365969898	TTCTACAAAATATTAAAATATCACGACAATCCAGA[A/C]TATTTGCATGATCTTCTATGATTCTCA	A	C	0	0	0	0	0	0	0	1	0	0	0	0	0	0	1	0	0	0	0	0	0	0	0	0	1	0	1	0	0	0	1	0	0	0	0	0	0	0	0	1	0	0	0	0	0	0
AX-365969899	CGTCGTCACCACCTCTTTCACCACCGTAAGGAGGA[C/G]GACGACGATAACGTTAACGTCAACTCGGGTTATGG	C	G	0	0	0	1	0	0	1	0	0	0	0	0	0	0	0	0	1	0	0	0	0	0	0	0	0	0	0	0	0	0	0	1	1	0	0	0	0	0	0	0	0	0	0	0	0	0
AX-365969903	CTGCTATTAATTCAGAACGCTCAAAGATCTGGTTG[A/G]TTATCGCTCATGTATTCATAGTTAAGTTTGTACAA	A	G	0	0	0	0	0	0	0	0	1	0	1	0	0	0	0	0	0	0	1	0	0	0	0	0	0	0	0	0	0	0	0	1	0	0	0	0	0	0	0	0	0	0	0	0	0	0
AX-365969920	GCGTTCGAAGAGGAAGATTTCAAGCCTGCAAGCGT[A/G]GAACAAGTGCTGAAGAAGTTGGAGAAAGATGCAGA	A	G	0	0	0	1	0	1	1	1	1	0	0	2	0	0	1	0	0	1	0	0	0	0	0	0	1	0	0	0	1	0	1	1	0	0	0	0	0	0	2	0	0	0	0	0	2	0
AX-365969921	TTCCATCTTAGCTTTTAGGTTTTCATTCACCATTA[A/C]CATTAGCAGAGCATCAATGGCGGCCACTGCAGCAG	A	C	2	1	2	1	2	1	1	1	1	1	1	2	1	1	1	1	1	1	2	1	2	2	1	1	1	2	2	1	1	2	1	2	2	1	1	1	1	2	2	1	1	1	2	0	1	1
AX-365969924	A[A/C]CATACCTAGCCGGTCTCTATCACATATACTATTAC	A	C	0	0	0	0	1	1	0	0	0	0	0	1	0	1	0	0	0	0	0	0	0	0	2	0	0	0	1	0	0	0	0	1	2	0	1	0	0	0	1	0	0	0	0	1	0	0
AX-365969927	GACCAAATACGACATGCTTGCCATCCAGCCACGAG[A/G]TCTGTGCGGTACAGATGAAGAACTGCGAGCCGTTA	A	G	0	1	0	0	0	0	0	0	0	0	0	0	0	0	1	0	0	0	0	1	0	0	1	1	0	1	0	1	0	1	0	0	0	0	0	1	0	0	0	1	0	0	1	1	0	1
AX-365969934	ACACAAAAAGAAAGAGCATCGTTAAAGGATTTTAC[A/G]GAACCACAATTTGAAATATCCAAACAAAACAAAAT	A	G	1	0	0	1	0	1	0	0	0	1	1	1	2	1	0	0	0	1	1	1	0	1	1	1	0	1	1	1	0	0	0	0	2	1	0	1	1	0	2	0	0	0	0	2	1	0
AX-365969939	CTTCGTGACGTCTCGCTGAAGTAAAGGAACCTTCC[A/G]GCTAACATTCTCTGGCCCATAAATCTAGATATCTC	A	G	1	0	0	1	0	1	1	1	0	1	1	1	2	1	0	0	0	1	1	1	0	1	1	1	0	1	1	1	0	0	0	0	2	1	0	1	1	0	2	0	0	0	0	2	1	1
AX-365969941	GTCCTTGGTTTTGTTGATCATATTGAAATATTGAC[A/G]AGATTTTGAATTTGTTCATCTCATATAAACGTCAT	A	G	0	1	1	0	0	1	0	0	1	0	0	0	0	0	1	0	0	0	0	0	0	0	0	0	1	0	1	0	1	0	0	0	0	0	0	0	0	0	1	0	0	0	0	0	1	1
AX-365969945	ACGATATCGGGCTTCGCAGGGTCCACAACATTCAA[A/G]ACGGCGTCAACAGCTAAAGGAGCGAGAAGGGAAGA	A	G	2	1	0	1	0	2	0	0	2	1	1	1	1	1	0	0	1	2	1	1	0	1	1	1	0	1	1	1	1	0	1	1	0	1	1	0	1	0	1	0	2	0	0	1	1	0
AX-365969946	GCCAGCGAATTGAAGATAGCAGTAATAACAA[A/T]ACCAAAATATTGCCCGTCAAAGTATCTTTCCATGG	A	T	0	0	0	0	1	0	1	0	0	1	0	0	0	0	0	0	0	0	0	1	0	0	1	0	0	0	0	1	0	1	1	0	0	0	0	1	0	0	0	0	0	0	1	0	0	0
AX-365969956	CTGTGCTCTGGTCCAACACCAGGGTAGTCCAAGCC[A/G]GCACTAATAGAATGAGGCTCAACAATTTGCCCATC	A	G	0	1	0	0	0	0	0	0	0	0	0	0	1	0	0	0	0	1	0	0	0	1	0	0	0	0	0	0	0	0	0	0	0	0	0	0	0	0	0	0	1	0	0	0	0	0
AX-365969959	GTAATTGATTCCTGAGAGATTCTTTGTTAGGTCAG[C/G]GCCATTCT	C	G	1	0	1	0	0	0	0	1	1	0	1	0	0	0	0	0	0	0	0	0	0	0	0	0	0	0	0	0	0	0	1	1	0	0	1	0	0	0	0	0	0	0	0	0	1	1
AX-365969961	ATTTAATGCCAAATCTGACAGAATTTAATGCCAAA[A/G]GACTAATCTACATTAATGCGCAATATTCTCCGATC	A	G	0	1	0	0	0	0	0	0	0	0	0	0	1	0	0	0	1	0	0	0	0	1	1	0	0	0	0	0	1	0	0	0	0	0	0	1	1	0	0	0	0	1	0	0	0	0
AX-365969962	AGTGGAAAACATGCTGCCACTTTAACAAAAGGGGA[A/G]GTGGGTGTCTTACATGGAGCCATGAGCTACTTGCT	A	G	0	1	2	1	1	1	1	0	2	0	1	1	0	0	1	0	1	1	0	0	1	1	1	1	1	1	2	1	1	1	0	2	2	0	2	2	1	0	0	1	0	0	1	1	0	1
AX-365969966	CAGACCAGAAGATTCCAGGC[A/G]ATCCTTCATTGCTATCAGCTCCTCAGCCTTGTGAA	A	G	0	1	1	0	1	0	1	2	0	0	1	0	0	0	0	0	1	0	0	2	2	0	0	0	0	0	1	1	0	1	1	0	0	0	1	0	0	0	0	0	0	1	0	0	0	2
AX-365969968	TCCCACACAGGCCATGAAGTGGCT[A/G]CATTCCAGAAGTAATGTAAAACAAAATTTTAGAAG	A	G	1	1	0	1	1	1	1	1	1	1	0	1	1	1	1	2	2	0	2	2	1	1	1	0	0	1	0	0	1	1	2	0	0	1	1	2	1	1	1	0	0	1	1	1	2	1
AX-365969974	CTAGGTCTAATGTTAGTTCGATGTATAGAGCCTTC[A/C]TTCCTTCATACACTGTATATAGTTAGTGGGATACT	A	C	1	1	0	1	1	1	1	1	1	1	0	1	1	1	1	2	2	0	2	2	1	1	1	0	0	1	0	0	0	1	2	0	0	1	1	2	1	1	1	0	0	0	1	1	1	1
AX-365969976	TTGTGCCAGAAGTTAACACAGAGATAGTTGAAGGA[A/C]TTTCTGTTGGCGTTGCAGGGGGTGTTGTACCACTC	A	C	1	1	2	1	2	0	2	2	1	1	2	1	1	1	1	2	2	1	2	1	1	2	0	1	2	1	2	1	1	2	1	1	0	1	1	2	0	2	1	2	2	2	1	1	2	1
AX-365969978	CCTTACTGGTTTTCAGCTATGACAATGAAAAGTGT[A/G]GGAAAAGCAGCATTAAAAATGGTTGAAGAGGTCCG	A	G	1	0	0	1	0	0	1	0	1	0	1	0	0	0	0	1	1	0	1	1	0	0	1	0	1	1	0	0	1	1	0	1	1	0	0	0	0	0	0	0	0	1	0	1	1	1
AX-365969981	TTTCCATCATCGGGCAATGCAAGGGCTGTGCTGAG[A/C]AGCGAGTAACCAGTGTACACCCCAATCTCCATGGT	A	C	0	1	0	1	1	0	2	0	0	1	1	0	0	0	1	0	1	0	0	2	1	0	0	1	1	1	1	0	2	0	1	0	0	1	0	0	0	1	0	1	0	0	0	1	1	2
AX-365969982	AGACGGTCCCTCACAGCGTTCTCCAGTTGCAACCC[A/G]TACTGTGCACCTTTGAGCTCTTTAATGGCCACCAC	A	G	1	1	2	2	1	2	1	1	2	1	2	1	2	1	1	1	0	2	1	1	2	2	0	1	1	0	1	1	1	1	1	2	1	2	1	0	0	0	1	0	1	1	1	0	1	1
AX-365969983	CGAAATTACAAGCACGACGAAATTATACACTACAT[A/G]GCCACGCAAACAGATGCACGGAACATGAAGAAATA	A	G	0	1	0	0	0	0	0	0	0	0	0	0	0	0	0	1	0	0	0	0	0	0	0	0	0	0	0	0	0	0	0	0	0	0	0	0	0	0	1	0	0	0	0	0	0	0
AX-365969990	CTTTGCAAGGTGGGTTCATTAACCTTCAAAGCTCC[A/G]GATTGTGTGAAATATCCTTCAATGGATCTTGCTTA	A	G	0	0	0	1	0	0	0	0	0	1	1	0	1	1	0	0	1	0	0	1	1	1	1	0	1	1	0	1	1	1	1	1	1	0	1	1	0	1	0	1	0	0	1	0	1	1
AX-365969991	AGCCCTGAGATTTGTCTGCAAACTGTACCAATCTG[A/C]CGAGGTTTGAGATGGGGAAGGCGGTATTCTGCTTC	A	C	1	1	2	2	1	1	1	2	2	1	1	2	2	2	2	1	2	1	1	1	2	2	0	0	2	1	2	1	1	2	1	0	0	1	1	1	1	2	0	1	0	2	2	1	1	1
AX-365969995	TTATGCAGGGTGGGTTCATTAACCTTCAAAGCTCC[A/G]GATTGTGTGAAATATCCTTCAATGGATCTTGCTTA	A	G	0	0	0	1	0	0	0	0	0	1	1	0	1	1	0	0	1	0	0	1	1	1	1	0	1	1	0	1	1	1	1	1	1	0	1	1	0	1	0	1	0	0	1	0	1	1
AX-365969996	CACACCAGAAAAATGGCAACTGCTCCAACGAACAC[A/G]ACAACCTTGTTCTGACTGCTGATACCGGCCATGAT	A	G	0	0	0	0	0	0	0	1	0	0	0	0	1	0	0	0	0	0	0	1	0	0	0	0	0	0	0	0	0	0	0	0	0	1	1	0	0	0	0	0	0	0	0	0	0	0
AX-365969999	AGTTGTGAGGGCATCAAGGAAATCAAGAATTAAAC[A/G]TAACTTAAGGTTCCAACCACTGAAGCAGCATACGA	A	G	1	1	1	1	1	2	1	1	2	1	1	1	1	1	2	1	1	2	1	1	2	1	0	1	1	1	1	2	1	1	1	1	0	1	1	1	1	2	1	1	1	2	1	2	2	1
AX-365970006	TTCACATTCATATGACTAGTGATGTATGCTAAAGA[A/C]TATTGAAAAATTCAAGCTCATCATGCAGCAATCAC	A	C	2	1	1	1	1	2	1	1	2	2	1	2	1	1	2	1	1	2	1	1	2	1	0	1	2	1	1	2	1	1	1	1	0	1	1	1	2	2	2	2	2	2	1	2	2	1
AX-365970008	CTTGTTGAGACATAAGTTACTTGGTCTAACAGTTG[A/G]TCAGTGTCTTTACGAACCCACATCGAAGTAGGATG	A	G	2	1	1	1	1	2	1	1	2	2	1	2	1	1	2	1	1	2	1	1	2	1	0	1	2	1	1	2	1	1	1	1	0	1	1	1	2	2	2	2	2	2	1	2	2	1
AX-365970015	TGAATGCGTTAAAGACATTCTTTGGTAAGGTAGTC[A/G]CCTTGTTAGACTTCTTGTAGATGATTCTTTTCTAA	A	G	0	0	0	0	0	0	0	0	0	0	0	0	0	0	0	0	0	0	0	0	0	0	0	0	0	0	0	0	0	0	0	0	0	0	0	0	0	0	0	0	0	0	0	0	0	0
AX-365970020	GCCCTTCAAAAAGTCGACCAGGGTGGGGAAGAAAG[A/G]GGCTGGATCTGGTTGCCATAAGTTTTTCGAG	A	G	2	0	0	0	0	1	0	0	2	1	0	1	1	1	0	0	0	2	0	0	1	1	0	1	0	0	0	0	0	0	0	0	0	0	0	0	1	0	1	0	1	0	0	1	1	0
AX-365970021	ACTTCATCCTCTTTGTTTCTCAAGTGAGCTATTAT[A/G]TTTAACTGAATACGTACTTGCACTTCCTTCTAAC	A	G	2	0	1	0	0	2	0	1	2	2	0	1	2	2	1	0	1	2	0	0	1	1	0	2	1	1	1	0	1	0	1	2	1	1	1	1	1	0	1	1	1	0	1	2	2	1
AX-365970022	TCACAAGATCAAAAAGAGAGGATTGTACAGTGTAC[A/C]CCAGTTCCCCAGGCTTCTATCTATTATTATTTACT	A	C	2	0	1	0	0	2	0	1	2	2	0	1	2	2	1	0	1	2	0	0	1	1	0	2	1	1	1	0	1	0	1	2	1	1	1	1	1	0	1	1	1	0	1	2	2	1
AX-365970024	TTATGTGGGTGTATCTGCAAGGCCAC[A/G]AAAATTATAATGAAGATGCTGAACTAGCCAAGAAG	A	G	0	0	1	1	0	1	0	1	0	1	0	0	1	1	1	0	1	0	0	0	0	0	0	1	1	1	1	0	1	0	1	2	1	1	1	1	0	0	0	1	0	0	1	1	1	1
AX-365970026	TTATGTTGAGACTGTAGGGTTTCCTTTAAATTTAG[A/G]GGGTATCTTAAGGGTGACCAATCAAGATAGGGAAT	A	G	2	0	1	0	0	2	0	1	2	2	0	1	2	2	1	0	1	2	0	0	1	1	0	2	1	1	1	0	1	0	1	2	1	1	1	1	1	0	1	1	1	0	1	2	2	1
AX-365970030	ATTTAAAGGAAACCCTACAGTCTCAACATAAAATA[A/G]GCCACCACTAAAAAGCCCACATGAACCCAGTTGAG	A	G	0	0	0	0	0	0	0	0	0	0	0	0	0	0	0	1	0	0	0	0	0	0	0	0	0	0	0	0	0	0	0	0	0	0	0	0	0	0	0	0	1	0	0	0	0	0
AX-365970038	TGCCCAATAATAATACAGTTACACATGCCAATAAT[A/G]ATAACTTGGACTGCAATGTTTTGCTGAATGAAGAT	A	G	0	0	0	0	0	1	0	1	0	1	0	0	0	0	0	0	0	0	0	0	0	0	0	0	0	1	1	0	1	0	0	0	0	0	0	1	0	0	0	1	0	0	0	0	1	0
AX-365970040	ATATATTTTGACCCTAATGCTTGCGTTTCTGTAAC[A/G]CCTGTGTGCTTCC	A	G	1	1	0	0	0	0	0	0	0	2	0	1	0	1	0	1	0	1	0	1	0	0	0	1	0	0	0	0	0	0	0	0	0	0	0	0	2	0	0	0	1	0	0	0	1	0
AX-365970045	ACTGGAGCTTTGGTTGTCAGTGGGCT[A/G]GAGATGTTCATAAGGCAGGCAATGGGACAGTTTGA	A	G	0	0	1	0	0	1	0	0	0	1	1	0	0	0	0	0	1	0	0	1	0	1	0	0	0	0	0	0	0	0	1	0	0	0	0	1	1	0	1	1	1	0	0	0	0	0
AX-365970046	ATTGCAATGGAGCAAATACAGAAGTTTCCAATGGC[A/C]GTAAGAACCTTTTGAAAATG	A	C	2	1	0	1	0	1	0	0	1	2	1	2	1	2	0	1	0	1	0	1	1	0	2	2	0	1	1	0	0	0	0	1	1	0	0	0	2	0	1	1	1	0	0	0	2	0
AX-365970047	CCGTCTTGCAAAGAGCATCGTCAAGCTAGTAAAAA[A/G]TTGGATTTATGGAGGTTGCCTGAAATTCTTGTTGT	A	G	0	1	2	0	1	1	2	1	1	0	2	1	2	0	1	0	0	1	1	1	0	0	2	2	1	0	0	1	2	0	2	1	1	1	1	1	1	1	2	1	1	0	1	1	1	0
AX-365970048	TCAATTCATCATCTGTGTATGCACAAGCCACAAGT[A/G]CTTGGATTTTTCCAG	A	G	0	0	0	0	0	0	0	0	0	0	0	0	0	0	0	0	0	0	0	0	0	0	1	0	0	0	1	1	0	0	0	1	1	0	0	0	0	0	0	0	1	0	0	0	0	0
AX-365970050	TAAAATCAAATGAG[A/C]AATCTGTCTCACAGGATCAGTTGGGTGCACTCTTT	A	C	0	2	0	0	0	0	0	0	0	0	0	0	1	0	0	0	0	0	0	1	1	1	0	0	1	1	0	1	1	0	2	0	0	0	1	1	0	1	0	0	0	0	1	0	0	1
AX-365970061	GATTTTCCAGATGTTCAGTTTTGGAAACGTACAGC[A/G]GATCCTGTGCTTGTTCATGATTCTTTCTCATCGTT	A	G	0	2	1	1	2	1	2	1	0	0	1	0	0	0	1	1	2	1	1	2	1	1	1	0	1	2	1	1	1	2	1	1	0	1	2	1	0	2	0	1	0	2	1	1	0	1
AX-365970064	GCTG[A/G]CCTGATACCGAGATAGCATTCTTTGTGTCTGGTTA	A	G	0	1	0	0	1	0	0	0	0	1	0	1	0	2	1	0	0	1	0	0	1	1	1	2	1	0	0	0	1	1	0	1	1	0	1	0	1	0	0	0	1	0	0	2	0	0
AX-365970065	CCTACCATTCACCAAATTTTGCTAGAGAGGCACCA[A/C]A	A	C	1	0	0	1	0	0	0	0	2	1	1	1	1	1	0	1	1	1	0	0	0	1	1	0	0	1	1	1	0	0	0	1	0	0	0	0	0	0	2	0	2	1	1	1	1	1
AX-365970069	TTACAAGCCTTTGCATCTCGGCATATGTAACTTCA[A/G]ATTTCCCTGATACAATGACTGCCTTA	A	G	0	1	1	1	0	1	0	2	0	0	0	1	1	1	0	2	1	0	2	0	1	0	1	2	0	0	1	0	1	1	1	0	2	0	0	1	2	0	0	1	0	0	0	1	1	1
AX-365970071	AAGCATTTTGGACCCTGAATCCTCTAGGTAGAATT[C/G]GAATTCCTCTTCAGTGTAGGCAGAATTCAGTGGTG	C	G	1	0	0	0	1	0	1	0	0	1	0	0	0	0	1	0	0	0	0	1	0	0	0	0	1	0	0	0	1	0	0	0	0	1	1	1	0	0	0	0	0	0	0	0	0	0
AX-365970074	GGAATTCCAATTCTACCTAGAGGATTCAGGGTCCA[A/G]AATGCTTTTACTGCCCACGGAAGGATATTTGCCGG	A	G	1	0	0	0	1	0	1	0	0	1	0	0	0	0	1	0	0	0	0	1	0	0	0	0	1	0	0	0	1	0	0	0	0	1	1	1	0	0	0	0	0	0	0	0	0	0
AX-365970083	TCCGATTCCACGAAATTCGATCT[C/G]GAGTGGAACTCGACGGTTGCGTTTCTGTCGGTGTC	C	G	1	1	1	1	1	1	1	2	0	1	0	1	1	1	1	2	1	0	2	1	1	0	1	2	1	0	1	0	2	1	1	0	2	1	1	2	2	0	0	1	0	0	0	1	1	1
AX-365970088	AGAGAAGGAATGGGTCTGGCACTAATAGAATTATT[A/T]GATTATTTGAGCCTGCCAGACTTGTCTGTGTGTTC	A	T	1	0	0	1	1	2	0	1	1	1	0	1	1	1	0	0	0	1	0	0	1	1	0	1	0	1	0	0	0	1	0	1	1	0	1	0	1	0	1	0	1	0	0	0	2	0
AX-365970091	GTCTCCTTTAATGTACGTGTATCGTGCCAG[A/C]GTCAGTTCTTTGGTTTTGGAGGGAGAATTAAATTG	A	C	1	1	0	0	1	1	0	1	2	1	0	1	1	1	0	1	1	2	0	0	1	1	0	2	0	1	0	0	0	0	0	0	0	1	0	0	1	0	2	0	1	0	1	0	1	1
AX-365970095	TACAGCTTATGAAACCATTTTCCAACCTTGAAAAG[A/G]AACAGAAAAACATATA	A	G	0	0	0	1	0	2	0	0	0	0	1	2	0	0	0	0	0	1	0	1	0	1	0	1	0	1	1	0	1	0	0	0	0	0	0	1	0	0	1	1	2	1	0	0	1	0
AX-365970100	GACGGATCCATTGACAATCAGAATGGGGAAATTTG[A/G]GTTGCTGGAAATGAAGACAAGTGATGAAGTGAGCA	A	G	0	2	1	0	1	0	1	1	0	0	2	0	0	1	1	1	0	0	0	0	0	0	0	0	0	1	1	0	0	1	0	0	0	1	1	1	1	1	0	1	0	0	2	0	0	1
AX-365970101	GTAGTTTTGCAGTCACTGGCTCTTGTATAGTTTTG[A/C]AGTTTAGCAGGATGAGAGAACTGCTTCATTAGGCT	A	C	0	0	0	1	0	2	0	0	0	0	1	2	0	0	0	0	0	1	0	1	0	1	0	1	0	1	1	0	1	0	0	0	0	1	0	1	0	0	1	1	2	1	0	0	1	0
AX-365970108	AGCAAAAACAGCACAACACACTCTTCTCTATTTCT[A/G]GGTGAATTTCCAAATCTTTCACCGAAGGAACTGCG	A	G	1	2	2	0	2	1	1	1	2	2	1	1	2	1	2	0	1	2	1	1	2	1	2	2	2	0	0	1	2	0	2	1	1	0	1	1	1	1	2	1	2	0	1	2	1	2
AX-365970114	ATCCTGGCCTTGATATGAAGGAACTTATCTGCTAT[A/G]TTTTACTAGATTTAAATTCATTATTATTGTTCGTA	A	G	0	0	0	1	0	1	0	0	1	0	0	0	0	1	0	0	0	1	0	0	1	0	1	0	0	1	0	1	0	1	0	1	0	1	0	0	0	0	0	0	1	1	0	0	0	0
AX-365970115	ACCAAATCTGCAGAACCCCGCGTTCTGACGATCAA[A/G]CCCTTCAATTTATTGCAAGTATTTATGCAAATACA	A	G	0	0	0	1	0	1	0	0	0	0	0	0	0	1	0	0	0	1	0	0	1	0	1	0	0	1	0	1	0	0	0	0	0	0	0	0	0	0	0	0	1	1	0	0	0	0
AX-365970119	GAAGAGCGCATTCAAAGATGCAATAACATGCTGCT[A/G]AAATCCTCTTCGTCATCGCAAGGTGGCAGATTCAA	A	G	0	0	0	1	0	1	0	0	1	0	0	0	0	1	0	0	0	1	0	0	1	0	1	0	0	1	0	1	0	1	0	1	0	1	0	0	0	0	0	0	1	1	0	0	0	0
AX-365970120	GACGATATCGTGGACTACGACTTCTAACACGACCA[C/G]CGTACTCCCCTCGTCCTAC	C	G	0	0	0	0	0	1	0	1	1	0	0	0	0	0	1	0	0	1	1	0	0	0	1	1	1	0	0	0	0	0	0	1	2	0	0	0	0	0	1	0	0	0	0	1	0	0
AX-365970122	CATGCCTGGAATCTTGTAGACTAATCTAATCACCG[A/G]AGA	A	G	0	0	0	0	0	0	0	0	0	1	1	0	1	1	0	0	0	0	1	0	0	0	1	0	1	0	0	0	0	0	0	0	0	0	0	0	0	0	0	0	0	0	0	0	0	0
AX-365970131	TACGCTCGGTCCGTTTTAAATATTACGCTTTGCGA[A/C]CTCGACAGAGGGAGGCTAAAGAAAAAAGCTCTGTA	A	C	1	0	0	0	0	0	0	0	1	1	0	0	0	0	0	0	0	0	0	0	0	1	1	1	0	0	0	0	0	1	0	0	1	0	1	0	0	0	0	0	1	0	0	1	0	0
AX-365970143	GCACTGACATCAGACAAGCCAGCCTCAGTAAAACT[A/G]ATGCCAGCCAGATTGTTGCCCCACATCAATTCAGA	A	G	0	1	1	2	1	1	0	0	0	0	1	0	0	0	0	0	0	0	0	0	0	1	0	0	1	0	1	0	1	1	1	0	0	1	2	0	0	0	0	1	0	1	1	0	0	1
AX-365970146	AGAATATGGGAAAGAAACGGAGAATATGTTGCAAG[A/G]TTGGTAATAGCTCAGCATAAATTTACAGCTAACAA	A	G	0	0	0	0	0	0	0	0	0	0	0	0	1	0	0	0	0	0	0	0	1	0	0	0	1	0	0	0	1	0	0	0	1	0	0	1	0	0	0	0	0	0	0	0	0	0
AX-365970151	CAAAACCAGAGATAAAAAGCTAGAAGCAGCCTGAA[A/G]CCCTTATATGC	A	G	0	0	0	0	0	0	0	0	1	0	0	0	0	0	0	0	0	0	0	0	0	0	0	0	0	0	0	0	0	1	0	0	0	0	0	0	0	0	0	1	0	0	0	0	0	0
AX-365970154	GCGGTGTCCCACCCGTAGTCACCGGGGAACTCACC[A/G]GTCAAGTAGGATGGTGGCTCTCCGGAAAAAGGCCC	A	G	0	0	0	0	0	1	1	1	0	0	0	0	0	0	0	0	0	0	0	0	0	0	0	0	0	1	1	0	0	0	0	0	0	0	0	0	0	0	1	1	0	1	0	0	0	1
AX-365970155	CCAGAGACTTTTGCGAAGAACAGAGAGCTGGAAGT[A/G]ATCCACTGCCGGTGGGCAATGCTGGGCGCTCTGGG	A	G	0	0	0	0	0	1	1	1	0	0	0	0	0	0	0	0	0	0	0	0	0	0	0	0	0	1	1	0	0	0	0	0	0	0	0	0	0	0	1	1	0	1	0	0	0	1
AX-365970156	CTACAACATCCGAACGTGTATCTAAAGTGGAGGCA[A/C]AGAGACTGTGGAATGCGACGGTGAAAGACAACCAC	A	C	1	0	1	1	1	1	1	0	1	1	0	0	0	0	0	1	1	0	1	0	0	1	1	0	0	0	1	0	1	0	0	1	2	1	0	0	1	0	0	0	0	0	1	0	0	1
AX-365970157	CCAGTGACAATGGCCTGCACGAAGAATCCGAACAT[A/G]GAAAACATGGCCAACCGCCCGTTCTTGATCTCCTT	A	G	0	0	0	0	0	1	1	1	0	0	0	0	0	0	0	0	0	0	0	0	0	0	0	0	0	1	1	0	0	0	0	0	0	0	0	0	0	0	1	1	0	1	0	0	0	1
AX-365970165	AGGTGATCAGCGAGGTTCTCGATGGGTCCTTTCCC[A/G]GTGACAATGGCCTGCACGAAGAATCCGAACATGGA	A	G	0	0	0	0	0	1	1	1	0	0	0	0	0	0	0	0	0	0	0	0	0	0	0	0	0	1	1	0	0	0	0	0	0	0	0	0	0	0	1	1	0	1	0	0	0	1
AX-365970167	CACCTGGCTGACCCCGTTAACAACAACGCCTGGGC[A/C]TACGCCACCAACTTCGTCCCCGGCAAATGAAGTCC	A	C	0	0	0	0	0	1	1	1	0	0	0	0	0	0	0	0	0	0	0	0	0	0	0	0	0	1	1	0	0	0	0	0	0	0	0	0	0	0	1	1	0	1	0	0	0	1
AX-365970175	TCAATGGAGTGCACTCGGGACGTATC[A/C]GCAGCCGGCAAGATCGGTAAGATATTGGGTCAGCG	A	C	1	1	1	0	0	1	0	1	1	0	1	2	2	1	0	0	1	1	0	0	0	0	1	1	0	0	1	0	0	0	1	0	0	0	1	1	1	0	1	1	1	0	0	0	1	1
AX-365970176	AAGATTATTTCCAAAACTCTCTACTGCTGCAAATA[A/G]CGATTTGGGTTCCAGTGGGCAGTTGAACTTTGATT	A	G	0	1	0	0	0	0	0	0	0	0	0	1	1	1	0	0	0	1	0	0	0	1	1	0	0	0	0	0	1	0	1	2	2	0	0	0	0	0	0	1	0	0	0	2	0	0
AX-365970178	CTACCGCCAGCACCAGTAACCAGCACAGTAGTCGC[A/C]GAATCACCCATTGCTGCTGCTACTGATAATGCTGC	A	C	0	1	0	0	0	0	0	0	0	0	0	1	1	1	0	0	0	1	0	0	0	1	1	0	0	0	0	0	1	0	1	2	2	0	0	0	0	0	0	1	0	0	0	2	0	0
AX-365970181	TTGGCTGGGATCTCGCCAGGTCTGATAAGGATGTC[A/G]ATTGGTTACAGTGGGACTCTTGAGCAGAGATGGAG	A	G	0	1	0	1	0	1	1	1	1	1	1	0	0	0	0	0	1	1	0	0	1	0	0	1	0	1	0	1	0	1	0	0	0	1	0	0	0	0	0	0	0	1	0	0	0	1
AX-365970182	CGATCCCAAAGAGGAAGCTGGTG[A/G]GGTCTCTGCAATCTATGATGATTGGGATGTTGATG	A	G	0	0	0	0	0	0	0	0	1	0	0	0	1	0	0	1	0	1	0	0	0	0	2	0	0	0	1	0	0	0	0	1	1	0	1	0	1	0	0	0	0	0	0	1	0	1
AX-365970183	GCAACCCTGCAACTGATGCCCTTGGATCTTTCACA[A/G]TGACC	A	G	1	1	2	1	0	1	0	1	1	2	2	2	2	1	0	0	2	1	0	1	0	1	1	1	0	1	1	1	1	1	1	0	0	0	2	2	1	2	1	2	1	1	1	0	1	2
AX-365970188	TTGGATGACAACAGAAGAGATGGGGACTCGAACCT[A/G]CGAAGTTCTTCCACTGTTAGGCGGCTTCACATGTA	A	G	0	0	0	1	1	0	0	0	0	0	0	0	1	0	1	1	1	0	0	0	0	0	0	0	1	0	0	1	1	0	1	0	0	0	1	0	0	0	0	1	0	0	0	0	1	1
AX-365970190	G[A/C]ACAAGATCAGAAGTACACTTCCAGCAGAACTCTCT	A	C	0	1	1	1	2	0	2	1	0	0	1	0	0	0	2	2	1	1	1	1	1	1	0	0	1	1	1	1	1	1	1	0	0	2	1	1	0	2	1	1	1	1	1	0	0	1
AX-365970192	C[A/C]AAGTTGACACATGTCAGCTATCTCTTTCAAAGGGC	A	C	0	1	1	1	2	0	2	1	0	0	1	0	0	0	2	2	1	1	1	1	1	1	0	0	1	1	1	1	1	1	1	0	0	2	1	1	0	2	1	1	1	1	1	0	0	1
AX-365970194	AAATTAGCATCCTTCAAAATGTCCCAGTCATAATA[A/G]GTATAACATAGATGGAACTTCAACCACGAGATATC	A	G	0	0	1	0	0	0	0	0	1	0	1	1	0	1	0	0	0	0	1	0	0	0	1	1	0	1	0	0	0	0	0	0	1	0	0	0	0	0	0	0	0	0	0	1	0	0
AX-365970196	GCCTGAATTGTTCTTCTTCTTTTATGTTCTTCGGA[A/G]GACGCAGACGCTTTATTTTGACACACAAATGGCAG	A	G	0	1	1	2	1	0	0	0	1	0	1	0	0	0	1	1	1	0	0	0	1	2	1	0	0	0	2	0	1	2	0	0	2	2	0	1	0	2	0	2	0	0	1	1	1	2
AX-365970203	GCAGCAGGCTTCGCAGCTTTCTTGGGCGCAGCCTT[A/G]GGCCTACCAGGACTCTTAGCGGCCGGTTTAGCAGG	A	G	0	0	0	0	0	0	0	0	1	0	1	0	0	0	0	0	0	0	0	0	0	0	0	0	0	0	0	1	0	0	0	0	0	1	0	0	0	0	0	0	0	0	0	0	0	0
AX-365970210	CTCCTGCTCCTGCTGTCAATGCTAAGACAAAGGCA[A/C]CCAAGGAGAAGAAGCCACGAGTGGCGAAGGCCTCC	A	C	0	0	0	0	0	0	0	0	0	0	0	0	0	0	0	0	0	0	0	0	0	0	0	0	0	0	0	0	0	0	0	0	0	0	0	0	0	0	0	0	0	0	0	0	0	0
AX-365970212	GTAGGGTGAGAAGGAGCCGGTTTGGAGGCCTTCGC[A/C]ACTCGTGGCTTCTTCTCCTTGGGTGCCTTTGTCTT	A	C	0	0	1	0	0	0	0	0	0	0	0	0	0	0	0	0	0	0	0	0	0	0	0	0	0	0	0	0	0	0	0	0	0	0	0	0	0	0	0	0	0	0	0	0	0	0
AX-365970213	GTTGTTTACTTTGCGCTTGCGGGTTCTGACGACTC[A/T]GAGGGGTTCTTGATTGCTGGAATATACTTTGGCGC	A	T	2	1	1	0	1	2	1	0	2	1	1	2	1	2	1	0	0	1	1	1	0	0	0	1	1	0	1	0	0	0	0	0	1	1	0	1	1	0	2	1	1	0	0	0	2	1
AX-365970216	TAGGATTACCAGTAAATATTACATCTCATAAAAGC[A/G]ACAGTAATGCCTATCTATGTCCGTCTCGAGATGCT	A	G	0	1	0	0	0	0	0	0	0	0	0	0	0	0	0	0	0	1	0	0	0	0	0	1	0	0	0	0	0	0	0	0	0	0	0	0	0	0	0	0	0	1	1	0	0	0
AX-365970219	TAGAAGGGGAAGATGATGAAAGTGTTGTAATTGTC[A/T]GCAAAGGAGTCTGAAACTCACGCAACCAATCTGGC	A	T	0	2	1	1	1	0	2	0	0	0	1	0	0	0	0	1	1	1	0	0	2	0	0	0	0	1	1	1	0	0	2	0	0	2	1	2	0	1	0	1	0	1	0	0	0	2
AX-365970221	AGAATGCTAGATCAGATGGATCCAATACTCAATCA[A/G]ACACTGGAAGAGGATCACCTGCAGAAGCTCGTGAG	A	G	1	0	1	0	0	1	1	0	1	0	1	1	0	0	0	0	0	0	0	0	0	0	0	1	0	0	0	0	0	0	0	0	0	0	0	0	1	0	0	0	0	1	0	0	1	0
AX-365970223	GATCTTGGTCCTGCAGGATTACGTCAGCGTCATGG[A/T]GCTCCTGCAGGTGATGCACAGGGACAGAGACCTGA	A	T	0	0	0	0	0	0	0	1	1	1	0	0	0	0	1	1	0	0	1	2	0	1	0	1	2	0	0	1	1	1	0	0	0	0	0	0	0	1	0	0	0	0	1	0	0	0
AX-365970229	CATAACTTGAAACTTTCGTGTAAAGGCGTGTGATG[C/G]CCACCGGGTGCAAAATCAAATAATGTTATCTCATC	C	G	0	0	0	0	1	1	0	0	0	0	0	1	0	1	0	0	0	0	0	0	0	0	1	0	0	0	1	0	0	0	0	1	0	0	1	0	0	0	0	0	0	0	0	0	0	0
AX-365970231	TATAAGACATTACAGAATCCGGCAGTCTACAATGG[A/G]TTTCTGCAAAAAGCTTCCTTCATCAAATATATGTA	A	G	2	1	1	0	1	1	1	1	1	0	1	2	1	2	1	0	0	0	1	1	0	0	0	1	1	0	1	0	0	0	0	0	1	1	0	1	1	0	2	1	1	0	0	0	2	1
AX-365970234	ACTAGAGTTTAGAGTTTAGTTTAGATTGATGTTCT[A/G]TGTTTGGGAGTGTATTAATTGCTGCACAATGTTGG	A	G	0	1	0	0	0	0	0	0	1	0	0	1	2	1	0	1	0	1	0	0	0	0	0	1	0	0	0	0	0	1	0	0	0	0	0	1	0	0	0	0	0	0	0	1	1	0
AX-365970236	TTGCCATACGAGATTTTATATCTCATGGCTATGAC[A/G]GATATCTTAAGATTGCGATAGTAATGCAGTATTAG	A	G	0	1	0	0	0	0	0	0	0	0	0	2	1	0	0	0	0	2	1	0	1	1	1	0	0	1	0	0	0	1	0	1	2	0	1	0	1	0	0	0	0	1	0	1	0	1
AX-365970239	CGAGGCTGCGACATGAAATAGAGGCACAGCATGAA[A/C]ACTGTTGCCCCAGAGAACGTGAGCATGGTGGTCAC	A	C	1	0	0	1	0	0	0	0	0	0	0	0	1	0	0	0	0	0	0	0	0	0	0	0	1	0	0	0	0	0	1	0	0	0	0	0	0	0	1	0	1	0	0	0	1	0
AX-365970243	CATGCCGTGTTGGGAATCGATTCCACTGGATTAGC[A/G]CAAATGATGGCCATAGCCAGCATCAAGGCAGGCAA	A	G	1	0	0	2	0	0	1	2	0	1	0	0	1	0	0	2	1	0	1	0	1	1	2	0	1	1	2	1	0	1	0	0	1	1	0	2	1	1	0	0	0	2	0	1	0	1
AX-365970247	CGGCAGCTCGTAAATGTGGCGCTCAATGCTGAAGG[A/G]TCCGGTCCCGTTTCTTCCTCATTCTCATACGTTTC	A	G	0	0	0	0	0	0	1	1	0	0	0	1	0	0	0	0	0	1	0	0	0	0	0	0	0	0	1	0	0	1	0	0	0	0	0	0	0	0	1	0	0	0	0	1	1	1
AX-365970254	AGGTCAGAATAGCCATTTGGTGAAGGAAATCTGTG[A/G]TTTTTTGGTTCAGAGCACTGATATCAGTGTTAGTC	A	G	1	1	1	2	2	1	1	1	0	0	1	1	0	1	1	1	2	0	1	1	1	1	1	1	2	1	1	2	2	2	1	1	1	1	1	1	0	2	1	1	1	2	2	1	0	2
AX-365970258	TTCCTGCAGCATAGGCAGTGGGTGATCCGTTCTCT[C/G]CATGGCTGGTCTTGTAATAATATGCATATCCATTG	C	G	1	1	1	0	0	2	1	0	2	1	1	2	1	2	0	0	1	2	1	0	0	0	0	2	0	1	0	1	0	1	1	0	0	0	1	0	1	0	2	1	2	0	1	0	1	0
AX-365970261	GGTTATGTTCGATGTGGCGTAGTGTATCAAAGCCT[C/G]AGCCACGGCCGACGGAAGTTTTGTGCAAGACGAGG	C	G	0	0	0	0	0	0	0	1	0	0	0	0	0	0	0	0	0	0	0	0	0	0	0	0	0	0	0	0	0	0	0	0	0	0	0	1	0	0	0	0	0	0	0	0	0	0
AX-365970264	CGGCCGATCAGCTGGCGGATTTGCAGATATCTGAT[A/C]GAACGTGTACTGGGGTTCTTACCTCTCATGCCCTC	A	C	0	0	1	0	0	0	0	0	1	0	0	0	0	1	0	1	0	0	1	0	0	0	0	0	0	0	0	1	0	0	0	0	0	1	0	1	0	0	0	0	1	0	0	0	0	1
AX-365970274	GATTCCTTTTGAATGTTGTAGTCGGCCAGCGTCCG[A/G]CCATCTTCCAGCTGCTTTCCCGCGAATATCAGGCG	A	G	0	1	1	1	1	0	0	1	0	0	0	1	1	0	1	1	1	0	1	1	0	1	0	0	1	1	1	1	1	0	0	0	0	1	1	1	0	2	0	2	0	0	1	0	1	0
AX-365970275	TCACCTTTGGTTCCCGCAAGATCCACTGTTCCTTT[A/G]TCTACTTTTATGCCCGGCAGGACCCCTCCTTCGTT	A	G	1	0	0	0	0	0	0	0	0	1	0	1	1	0	0	0	0	1	1	0	0	0	0	0	0	0	0	0	0	0	0	0	0	0	0	1	0	0	1	0	0	0	0	0	0	0
AX-365970279	GTTTCGGCGCGAGAGCGAGGGAGGAGGAAGTGTAG[A/G]GTCTCAGGTAAGCTTTTGCAATCATGTATACTGCA	A	G	0	0	1	0	0	1	0	0	2	1	0	1	0	0	0	1	0	1	1	1	1	0	0	1	0	0	0	0	0	0	1	1	0	1	0	0	1	0	2	0	1	0	0	0	2	0
AX-365970280	CTTGAGTAGACTTCTGAGGCCGTTTAGGGATAGAT[C/G]GTTATTTTTAATGTCTTCATTTTTGAATGTCTTTA	C	G	1	1	1	0	1	2	2	0	2	1	1	2	1	0	1	2	1	1	0	1	0	0	1	1	2	1	1	1	0	0	1	1	1	0	2	0	1	2	0	0	2	0	1	1	1	0
AX-365970282	GTCAATACCATTAACAGGTTAACCCCACTGAAAGA[A/G]TCTTGCACATACATACCTCTGGCTCTACCCAACTC	A	G	1	0	1	1	0	0	0	0	1	0	0	1	0	1	0	1	0	0	0	1	0	0	0	1	0	0	0	0	1	0	0	1	1	0	0	0	2	0	2	1	0	0	1	1	0	1
AX-365970283	TCATTCTCTTCAACACATCATAGGATATGCAGAAT[A/G]AATGAGAAAGAAAATGTCAAACTCGCCTAACAACC	A	G	1	0	0	0	0	0	0	0	0	1	0	1	1	0	0	0	0	1	1	0	0	0	0	0	0	0	0	0	0	0	0	0	0	0	0	1	0	0	1	0	0	0	0	0	0	0
AX-365970293	ATTTTGATGTGGCATATCTTTAGATGCAAGCTACA[A/C]CTTTGTGGAGCTCAACTTGCAAATTGCAAATAATA	A	C	1	0	0	1	0	1	1	1	0	2	1	1	2	0	1	1	0	0	2	1	2	1	1	1	0	1	2	1	1	0	2	0	1	2	2	1	1	2	1	1	1	2	2	0	2	1
AX-365970297	GGAAAGAATAGCAGAAGCACTTTTTCTCCATGGAT[A/G]CGTTTCTGATGTCAATATCACGCTCGCCTGATGAT	A	G	1	0	0	1	0	1	0	1	2	1	0	0	1	0	0	0	1	1	1	0	0	1	1	0	0	0	0	0	1	0	1	0	2	0	0	0	1	0	1	0	1	0	0	1	1	0
AX-365970302	TGGGCCAATGATTTCTTTAATACAAGCTGCAAGGC[A/G]GTCAATATGTCCATAGGCTCACCAATTGCTGCAGT	A	G	0	2	1	1	1	0	1	2	1	0	1	2	1	1	1	1	1	0	1	1	1	2	1	1	1	2	2	1	2	1	2	2	1	1	1	1	1	2	1	1	2	1	1	1	1	1
AX-365970305	TCTGTTATGTCTTTGCCTTCGAGCTGACTTAACAG[A/G]AAATCTAGTTTATCGTCATCGGCATCGGCTCCAAC	A	G	0	0	1	0	0	0	0	0	0	1	0	0	0	0	0	0	0	0	0	0	0	0	0	0	0	0	0	0	1	0	1	0	0	0	0	0	0	0	0	0	0	1	0	0	0	0
AX-365970306	AGGCTGGGGCTCCCAATGATAGATAAACATGTCAC[A/G]TAATTTACAAAAAAATCTGTCATACATCCCTACAC	A	G	0	0	0	1	0	1	0	0	1	2	0	1	1	0	0	0	0	1	0	0	0	0	0	0	0	0	0	0	1	0	1	0	0	0	0	0	0	0	1	0	0	0	0	0	1	0
AX-365970313	ATATGTCCAATACATTATTAAAGACGGACGAAAAT[A/C]TACCATTTTCTGTTACGCTTAACCATTTGCAGCAT	A	C	0	0	0	0	0	1	0	0	0	0	0	0	0	0	0	0	0	1	1	0	0	0	1	0	0	0	0	0	0	0	0	1	1	0	0	0	1	0	0	0	0	0	0	1	0	0
AX-365970315	AGCAATGTTGAAAGGCTGAGTTCAACTCCTGGAAC[A/G]TTTGCCAATCATTGCTTACCATACAGCAGTCTTTA	A	G	0	1	1	1	0	0	1	1	0	0	1	0	0	0	1	1	0	0	0	0	1	1	0	0	0	0	1	0	0	0	1	0	1	1	1	0	0	0	0	0	0	1	1	0	0	2
AX-365970319	TTCACCTTCAGCTCCGCGAAAGCGTCAGGGTCGTC[A/C]GCAAGTCCCAGCGGGTCGAAGCTGCCCCCGGGGTA	A	C	0	0	0	0	0	1	1	1	0	0	0	0	0	0	0	0	0	0	0	0	0	0	0	0	0	1	1	0	0	0	0	0	0	0	0	0	0	0	1	1	0	1	0	0	0	1
AX-365970322	TCATCATCGCTGTCCTCGTCATCGTCGTCTTCATC[A/G]TCTTCGTCCTTAACATCTTCTATAATTGGCTCACC	A	G	0	0	0	1	1	0	1	1	1	0	1	0	1	0	0	1	1	1	0	0	0	0	0	0	1	1	0	0	1	0	0	0	0	1	0	1	0	0	0	0	0	0	1	0	0	0
AX-365970330	TAACGGGTTTTTTACGCTCTTTTCAGGCTCAAAGA[A/G]CTCCTGAAGCTGAGCGTTGTCTGCATCTCTCGAAC	A	G	0	1	0	2	1	0	1	1	0	1	1	0	0	0	1	1	2	0	2	1	0	2	0	1	0	1	1	0	0	2	1	0	0	2	2	1	0	1	2	0	1	1	1	1	0	2
AX-365970332	CTTTGATTGCGGTGATTGGGTTTTCGAATTCCGTT[C/G]CAGACAGAGGGGTAAATACAGATTTTGTATGTGGA	C	G	0	1	1	0	1	1	1	1	1	0	0	0	0	0	0	0	2	0	2	1	0	0	0	1	0	2	1	1	2	1	1	0	0	0	0	1	0	2	0	1	0	1	0	0	1	0
AX-365970333	TTAACAGTGATATTCCTGCCGTCGAGCACCTTGCC[A/G]TTCATGGCATCGATGGCATCCCTCATTGACTGTTC	A	G	1	0	0	0	0	0	0	0	0	1	0	1	2	1	0	0	0	0	0	0	0	0	1	1	0	1	0	0	0	0	0	1	0	0	1	0	1	0	1	0	1	0	0	0	1	0
AX-365970336	GGTCCTGACACGAATGGCTCTCAGTTTTTTATTAC[A/C]ACAGTAACAACCGACTGGTTGGACGGCAGACATGT	A	C	0	0	1	1	0	1	0	0	0	1	0	1	1	1	0	0	0	1	0	0	1	1	0	1	0	0	0	0	0	0	0	1	0	0	1	0	1	0	0	0	0	0	0	0	0	0
AX-365970339	TTCAAGAGACCTCGCAATCCTAAGTATCCACGAAT[A/C]AGTGCACCCCCTAGGAACAAGCTTGATCAATATGA	A	C	1	0	0	1	0	1	0	0	1	2	0	1	1	1	0	0	0	2	0	0	0	1	1	1	0	0	0	1	0	0	0	0	1	1	1	0	1	0	2	0	1	1	0	0	2	0
AX-365970347	TACAGGAAATTTCTTTACATATTATGCTCTCAAGC[A/G]TGTAGAGTTTAAGAGAACAGTCTTAACAAATCCAT	A	G	0	0	0	1	0	0	0	0	0	0	0	0	0	0	1	0	0	0	0	0	0	0	1	0	0	0	0	0	0	0	0	0	0	0	0	0	0	0	1	0	0	0	0	1	0	0
AX-365970349	GCGCTGTGTACTCCATGCGCAGCAATGGCCAACAG[A/G]ATGAGGAGGGAAAATATGTAGGAGAGTGAGCGTGC	A	G	1	0	0	0	0	0	0	0	2	1	0	1	1	0	0	0	0	1	0	0	0	0	0	0	0	0	1	0	1	0	0	0	0	0	1	0	0	0	2	0	1	0	0	1	1	0
AX-365970355	GTGAAACTCTTCTCGTTCACCCGTGCGTGCTTTGA[C/G]CCTATCCGTTTGCCTGTGATTGATTTCTGCGTTGA	C	G	1	1	1	0	1	1	1	0	2	1	2	0	1	1	1	0	0	2	1	2	1	0	0	0	1	0	0	0	1	0	1	1	1	1	1	0	1	1	0	1	1	1	1	0	1	1
AX-365970359	ACTGCATTTCCAGTCATTGATATGAGTATTATAGT[A/G]AAAGCACCAGGGCAAGGATATCCCCCCGGGATTTC	A	G	0	0	0	1	0	0	0	0	0	0	0	0	0	0	1	0	0	0	0	1	0	1	1	0	0	0	0	0	0	0	0	0	0	0	0	0	0	0	1	0	0	0	0	1	0	0
AX-365970360	GCATGCTTCATCTCCTTTCAACCCTCTTACTTTCT[C/G]GGAACCACAACTGGCCATGACTCTGTGACTGATCA	C	G	0	0	0	0	1	1	0	0	1	2	1	0	1	1	0	0	0	1	1	0	0	1	0	0	0	0	0	1	0	0	0	0	0	1	1	0	0	0	0	0	1	0	0	0	1	1
AX-365970366	CTCATGTCTTCTAGTATCTCCTCATACTCTTCATC[A/G]TCCCTCAGCTCATCTGCTGACACAACCTGTGTCAA	A	G	1	0	0	0	1	1	0	0	2	1	1	1	2	1	0	0	1	1	0	0	0	0	0	1	0	0	0	0	0	0	1	1	0	0	0	1	2	0	1	0	1	0	0	0	1	0
AX-365970367	ACACCCCACGTGTCCCTTACGTACACATAGAGGAC[A/G]TTGTGAGGGCTTTCATCTTCTTGTATGAACATCCA	A	G	2	1	2	1	1	1	1	2	1	0	1	2	0	1	2	2	1	1	1	1	1	1	1	2	2	1	1	1	1	0	2	1	2	1	1	1	1	2	2	1	1	1	2	0	1	1
AX-365970368	TTCAGCTGTGCCAGAGATACGCTAATCTCGTAAGC[A/C]GTGTCCCTGAAATTCCCAATACAATCCTTAAGCGC	A	C	0	0	0	0	0	0	0	0	0	1	0	0	0	0	0	0	0	0	0	0	0	1	0	0	0	0	1	0	0	0	1	0	0	0	0	0	0	0	0	0	0	1	1	0	1	1
AX-365970370	CTGATTTTGGCTACGAAAGTACTATTCACCACAGA[A/G]GACTGAACAGAATGAGTTTCAAA	A	G	0	0	1	0	1	1	0	0	0	1	1	0	0	0	0	0	0	0	1	1	1	0	1	0	0	0	0	0	1	0	1	1	1	0	1	1	1	0	0	0	0	0	0	2	0	0
AX-365970375	TGCAGAGAAGTACTGGCCTACATATTTTC[A/G]GCCTTACACCAATATGTGTTTTATTACAGACCACA	A	G	0	1	1	0	0	0	0	0	0	1	0	1	0	1	0	0	0	0	0	0	0	0	0	0	0	1	0	0	1	0	0	0	1	0	0	0	0	0	0	0	0	0	1	1	0	0
AX-365970377	GATGGTGTAGATGTTGCTCGTCTACTCAATGCGAC[A/G]TTAGTCCTGCCAAACTTTGAAGCGGCTTCATATTG	A	G	1	2	1	2	1	1	1	1	2	2	1	2	2	1	2	2	1	1	1	1	0	1	0	0	2	1	2	1	1	1	2	0	0	1	1	1	0	2	1	1	1	1	1	1	1	1
AX-365970381	GCCAGTTGTGGTTCCGAGAAAGTAAGAGGGTTGAA[A/T]GGAGATGAAGCATGCGAAGAGAACAAGCGAGTGGT	A	T	0	0	0	0	1	1	0	0	0	1	1	0	1	1	0	0	0	0	1	0	0	1	0	0	0	0	0	1	0	0	0	0	0	1	0	0	0	0	0	0	1	0	0	0	1	0
AX-365970383	TCTATGTGTACGTAAGGGACACGTGGGGTGTAAGA[A/G]TAAAAGTCTGCATCTCCTTTGGGCAACGCCATGAG	A	G	0	0	0	0	1	0	0	0	1	2	1	0	1	1	0	0	0	1	1	0	0	1	0	0	0	0	1	1	0	0	0	0	0	1	0	0	0	0	0	1	1	0	0	0	0	1
AX-365970384	GTTCTGGAACAAGCTTAGTCTTTGCTTGCTGTGGA[A/C]CTACGCCCACATGGACTGAGCAATGTAACCAATCT	A	C	0	0	1	1	0	1	0	0	0	1	0	1	1	1	0	0	0	1	0	0	1	0	0	1	0	0	0	0	0	0	0	1	0	0	0	0	1	0	0	0	0	0	0	0	0	0
AX-365970389	ACCTGTAAGTGAACCGTGCAAGTAGGGCAAGCAAC[A/C]TCTCGCATCCGTTTACCCGTTCCATCGGAAGTAGA	A	C	0	1	1	0	0	0	0	0	0	0	1	0	0	0	0	1	1	0	1	1	0	0	0	0	0	1	1	1	0	1	0	0	0	1	1	0	1	1	0	0	0	0	1	0	0	1
AX-365970393	AAGAAACTAATGGCCGCCTCCTTATGATTATAAAA[A/G]AGGACCAAAAAGCAGCCACAATAGATGTCAGTAAA	A	G	1	1	2	2	2	2	1	1	0	1	2	1	1	1	2	2	2	1	1	2	1	2	1	1	1	1	1	1	2	1	0	1	1	2	2	1	2	2	1	2	2	2	1	1	1	2
AX-365970395	AAAA[A/G]AATAGATCGGCCGACCTCTTCAACTGTAACGCAAC	A	G	1	0	0	0	0	0	0	0	0	0	0	0	0	1	0	0	0	0	0	0	0	0	0	0	0	1	0	0	0	0	0	0	0	0	0	0	1	0	1	0	0	0	0	0	0	0
AX-365970396	TGCACTTCAGCAGTGGGACTGTCTAGCAATGGAGT[A/G]AAGCCCTCATCTGAGTGCTGTGATGCCCT	A	G	0	0	1	1	0	0	1	1	0	0	1	0	1	0	1	0	1	1	0	0	1	0	0	0	1	0	0	0	1	0	0	0	0	1	0	1	0	1	0	0	0	1	0	0	0	2
AX-365970397	AAGAGCCTTTCAGACTTTGTAGGAGAACTTCCAGC[A/G]AAGAGAAGGCCACCAAATTTAGACCTTCCAGAATC	A	G	1	2	1	2	1	0	1	1	0	1	2	0	1	0	2	1	1	1	2	1	1	1	0	0	2	2	1	1	2	1	1	0	0	2	1	1	1	2	0	1	1	1	2	0	1	2
AX-365970398	GGAAGTGATATCACTGCTCTCACAGACTTGCAGAC[A/G]CAGCCAGTACTGGTTCCTTT	A	G	0	0	1	2	0	0	1	1	0	0	1	0	1	0	1	0	1	1	0	0	1	0	0	0	1	0	0	0	1	0	0	0	0	1	0	1	0	1	0	0	0	1	0	0	0	2
AX-365970401	GTATGAATGTGAAAAAGGCAAATGATTATGTTGAA[A/G]ACGCCATGGAACGGTTTGTGGAAGCAAGTATGGAG	A	G	1	0	0	0	1	0	0	1	0	0	1	1	1	1	1	0	0	0	0	0	0	0	1	1	1	1	0	0	0	0	0	0	0	0	0	0	0	0	0	0	0	0	0	0	0	1
AX-365970405	CCCTTAACCATTACACCTCATGGAGGTCGCGGGCA[A/G]TGCGGCATCCCTAGATGTAGGGCTAATATGCTTGA	A	G	0	1	1	2	2	0	1	1	0	0	2	0	0	1	1	1	1	0	1	2	1	1	1	1	1	2	1	1	2	1	1	0	0	1	2	2	1	2	0	1	0	1	2	0	0	1
AX-365970406	TGAGAATTCATGGACTGACATAGAATACTGCGAAC[A/G]TGACAAGATTTGGTACCCTGTGTCGAAGACTCTTG	A	G	1	1	0	1	0	1	1	1	1	1	1	1	2	0	0	1	0	1	1	1	1	0	2	2	0	1	1	1	1	1	0	2	2	0	0	0	1	0	1	1	1	1	1	2	0	1
AX-365970412	AAATTTGTACAAAAGGCCCTGCGGCTTCATAATTT[A/C]TCTCAAAGATTTCCTGCAATGGAATTGTATTCATG	A	C	0	0	0	0	0	0	0	1	0	0	0	0	0	1	1	0	0	0	1	2	0	1	0	0	1	0	0	1	1	1	0	0	0	1	0	0	0	1	1	0	0	0	1	0	1	0
AX-365970416	TCACATTCTCAAAAGTTTTCCAGACGAAATTGGGA[A/G]TCGTATGAATGTGAAAAAGGCAAATGATTATGTTG	A	G	1	0	0	0	1	0	0	1	0	0	1	1	1	1	1	0	0	0	0	0	0	0	1	1	1	1	0	0	0	0	0	0	0	0	0	0	0	0	0	0	0	0	0	0	0	1
AX-365970418	TACTTTATGTTAAGTTACAAAGGTTCATGCCAAGC[A/C]ACATTTCGCTCATAATCACCATGTCAGTAGCTCAT	A	C	0	0	2	1	1	1	0	1	0	0	0	0	0	0	1	2	1	0	1	2	1	1	1	1	1	0	1	0	0	1	1	0	0	1	1	1	0	1	0	0	1	0	0	0	0	0
AX-365970421	TGCATGTACAGACCCTGACTAACTATAGGACGTTA[C/G]CTTCATCCTTTGACATTACATGCAGGAATAAAACA	C	G	1	0	1	1	1	0	0	1	1	0	1	1	1	1	1	0	0	0	0	0	1	1	2	1	1	1	0	0	0	0	0	1	1	1	1	0	0	0	1	0	0	0	0	1	0	1
AX-365970427	ATGTAAATGGCGGCCGCCTGGTTTGGAAGTGTATT[C/G]TTCTGTACCCTGTGAAAGCGATTGTGTGATTGGGG	C	G	2	0	1	2	1	0	1	0	0	2	1	1	1	1	1	1	1	0	0	0	0	1	2	0	1	0	2	1	1	1	0	1	2	0	2	1	1	0	1	0	1	0	0	1	1	2
AX-365970432	CACTCTTGGAACAGGTGATCAATAACAGTGGTACT[A/G]TTGCTTTCTAA	A	G	1	0	0	1	0	1	0	0	1	2	0	2	2	2	0	0	0	2	0	0	1	0	1	1	0	0	0	0	0	1	0	1	2	0	0	0	2	0	2	1	1	0	0	2	1	0
AX-365970433	AGCCTGCTACAAACACACAGTGGCATGACATCCTT[A/G]AAACTTCCATTGCAAAATTAGGGCAAATAAGATGA	A	G	0	0	0	0	0	0	1	0	0	1	0	0	2	1	1	0	0	0	0	0	0	0	0	1	1	0	1	0	1	1	0	1	0	0	1	1	2	0	0	1	0	0	0	1	1	0
AX-365970434	GGATTACCCTCGTTTGTTGAAAATGTGGAATTTGT[A/T]GGAGTGGAGGTATAGCCTACAAGAAAGGCCAAAAA	A	T	1	0	0	1	0	1	0	0	1	2	0	2	2	2	0	0	0	2	0	0	1	0	1	1	0	0	0	0	0	1	0	1	2	0	0	0	2	0	2	1	1	0	0	2	1	0
AX-365970439	CTGCAGCACTGAGCACCATTTTCTTTTTCGAATGA[A/C]AAAGATCACAACTGAGTTGTTAAGTTGCCCCCTAG	A	C	0	1	0	0	0	0	0	1	0	0	0	1	0	0	1	0	0	0	0	0	0	0	0	0	0	0	0	0	0	0	0	0	0	0	0	0	1	0	0	0	0	1	1	1	0	1
AX-365970443	ACGCCCAGCATTTGCCATTGGTGTAATAGAATCGG[A/G]GCTCACAAATGGCGAGGCTTTGTTAGAACCAATCG	A	G	2	0	1	2	1	0	1	0	0	2	1	1	1	1	1	1	1	0	0	0	0	1	2	0	1	0	2	1	1	1	0	1	2	0	2	1	1	0	1	0	1	0	0	1	1	1
AX-365970449	CAAATACAACCATTTTCATCCCTGGCAGGGTTTTC[A/G]CCAGGCTGTTTACTGTCGCTTTCAGGCGGTTGTTA	A	G	0	1	0	0	1	0	1	0	0	0	1	0	0	0	1	0	0	0	1	0	1	1	0	0	1	1	1	1	1	0	2	0	0	0	0	1	0	1	0	1	0	1	2	0	0	2
AX-365970450	GGGGCCAAACAGGTCCTTTGGATGAATTCCTTCTC[A/G]GAGATGACTGCAAGAAGACCCTTTTATTATGGTTA	A	G	0	0	1	1	1	1	0	2	0	0	1	0	0	0	0	0	1	0	2	1	0	1	1	0	1	0	1	1	0	1	2	1	0	2	1	1	0	0	0	1	1	1	1	0	0	1
AX-365970452	ACGTACAAAATGATGGATGGATGTTTGAACCTGTC[A/G]ACTATAAAGATAATTCCATACCAGAGGAAATCCGG	A	G	1	1	0	0	0	1	0	0	1	1	1	2	1	2	1	0	0	1	1	1	0	0	0	1	0	0	1	0	0	1	1	0	0	1	1	0	1	0	1	1	1	0	0	1	2	0
AX-365970456	TTTTCAGCCATTCCAC[A/G]GTCTCCGGCAGCTTTGCCAGCCTAAGAATCTCCTG	A	G	1	1	1	0	0	1	0	1	1	0	1	1	2	1	1	1	0	0	0	0	1	0	2	0	1	0	1	1	1	1	0	1	2	0	1	1	0	0	0	0	1	1	1	1	1	1
AX-365970464	AGCTTCCTAGCAACCAGAGAGTCAGCTGGAGGGAT[A/G]ATTCTGGTCTCAGTGATGGATCGGCCAATGGGGTG	A	G	0	1	0	0	0	0	0	0	0	0	0	0	0	0	0	0	0	0	0	0	0	0	1	2	0	0	0	0	0	0	0	0	1	0	0	0	1	0	2	0	0	0	0	1	0	0
AX-365970465	GCCTTATCTGGAGGAATATCGTCATATACGCTCAC[A/C]GATCCACCGTAGAAAATGGTCAATTGTGCACGGGG	A	C	0	0	1	1	2	0	2	0	1	0	2	0	0	0	0	1	1	1	0	1	2	0	1	0	1	1	2	2	2	0	2	1	0	1	1	0	0	2	0	1	0	0	0	2	0	1
AX-365970477	TTGCCATGAAGAGATTTGGTAGGTTAAAATCTACT[A/C]ACTTTTGTGACTGAAAATCGTAGGAGTTAAAAACT	A	C	2	0	0	0	0	0	0	0	0	0	0	1	0	1	0	1	0	0	0	0	0	0	0	1	1	0	1	0	1	1	1	0	1	0	0	0	0	0	1	0	0	1	1	0	0	0
AX-365970481	GGCAGAAAGGACCCCGAAGATTTCTCTGTTCTCCA[A/G]TCTATTTTGTTCAGCCGCATCCGAACCACTTCGAT	A	G	1	2	1	2	1	0	1	2	0	0	0	0	0	0	0	1	0	1	0	1	1	0	0	0	1	1	0	1	1	0	1	0	0	1	0	1	0	1	0	1	0	0	2	1	0	1
AX-365970483	TGGACTTAAGCATGGGGTTGACGGTGAAGGTGA[A/C]GAACAGGGACTACCTGGGTGTTTATTATGATTATC	A	C	1	2	1	2	1	0	1	2	0	0	0	0	0	0	0	1	0	1	0	1	1	0	0	0	1	1	0	1	1	0	1	0	0	1	0	1	0	1	0	1	0	0	2	1	0	1
AX-365970486	CTGGCATATGATTTAATCTCGTCGGAAATCTTATT[A/G]ATGCGCTCAGCATA	A	G	2	0	1	1	1	1	1	0	1	2	1	1	2	2	1	1	0	2	0	0	0	1	1	1	1	0	1	1	1	1	1	1	2	0	0	0	2	0	1	1	1	0	0	2	1	1
AX-365970487	AAACTCAGTGACATAAAGGTCATTCGTGAGTTTAA[A/G]TTGCCTAATGGTGTAGAGAAAGAGGATGTGGATGC	A	G	1	1	1	0	1	1	1	1	0	0	1	0	0	0	1	1	0	1	1	0	0	0	0	0	0	1	0	0	0	0	0	0	0	0	1	1	0	1	0	1	0	0	1	0	0	0
AX-365970488	TTGCTGGCGATACACACCACAAGATCACATTC[A/G]ACTGGAAAGCTAATCTGGGAGTTCCGGGAGCATTC	A	G	2	0	1	1	1	1	1	0	1	2	1	1	2	2	1	1	0	2	0	0	0	1	1	1	1	0	1	1	1	1	1	1	2	0	0	0	2	0	1	1	1	0	0	2	1	1
AX-365970490	TTTTAACCTACCAAATCTCTTCATGGCAAGGAGCA[A/G]TTTTCTGTGTGTGGGATTGCTGTTAATCATGTCAA	A	G	2	0	0	0	0	0	0	0	0	0	0	1	0	1	0	1	0	0	0	0	0	0	0	1	1	0	1	0	1	1	1	0	1	0	0	0	0	0	1	0	0	1	1	0	1	0
AX-365970492	GCCTTCTCATCATGGATAGCTCCAAGATTTCCGGA[C/G]GGATAAATATCAACCAAACCCTGGCTCTCCAGATG	C	G	2	0	0	0	0	0	0	0	0	0	0	1	0	1	0	1	0	0	0	0	0	0	0	1	0	0	1	0	1	1	1	0	1	0	0	0	0	0	1	0	0	1	1	0	0	0
AX-365970500	AATAGTCATAAGCTATGCACCTTTCCGTCGA[A/C]ATAATTTGAGTATTAATTTCATGTGAAAGGCTGCT	A	C	2	2	2	1	2	2	1	2	2	0	2	0	2	1	1	2	1	1	1	2	1	2	0	1	1	2	2	1	1	2	1	1	0	1	2	1	1	2	2	1	1	1	1	1	1	1
AX-365970505	TGTAATGCTCAGAGCTCTA[A/C]TGCTACTTCTGACGTTTGGCCTCAATCCCAAAACA	A	C	2	0	0	1	1	2	1	1	2	2	0	2	2	2	0	0	1	1	0	0	0	0	2	1	0	0	1	1	1	1	1	1	2	0	1	0	1	0	1	0	1	1	1	2	1	0
AX-365970512	GTTTGCTCTTACAGCTCTAAGAATAATCGCAGATC[C/G]GACTTTCAGGATTCCTCGTCGCCGGAAAAGCAACC	C	G	0	0	0	0	0	1	1	1	0	1	0	1	2	0	0	0	0	0	0	0	0	0	1	1	0	0	1	0	0	0	0	1	1	0	0	0	0	0	0	0	0	0	0	1	0	0
AX-365970515	ATAATACCCAGAGCTTGTACATAAGAACCCATCAT[A/C]ATCATCTTTGCATCCAGCAATTGCAGGGCAAA	A	C	1	0	1	0	0	0	1	0	0	1	0	1	2	0	0	0	1	1	1	0	1	1	0	0	0	0	0	1	0	0	0	1	0	0	0	1	1	0	1	1	0	0	1	0	0	1
AX-365970516	TGGCAACCTTTCCATTTACCCACAATTAATTGCAA[A/G]CCATTCAAGCTCATCCCAGAACTTCCCCTGCGCGA	A	G	1	1	0	0	0	1	1	0	2	0	0	0	0	0	1	0	0	2	0	0	1	0	0	1	1	0	0	1	0	1	1	0	0	0	1	1	0	0	1	0	1	1	1	1	1	1
AX-365970532	AGTTTTGCCGACTCTGTCAAGGCAAATGTGTGAGC[A/G]TTCCAGAATATTGAGTTTGTCAGACTGATCTGGAC	A	G	2	2	2	1	1	2	2	1	2	1	2	2	2	1	2	1	2	1	2	1	2	1	1	1	1	1	1	2	1	2	1	0	0	2	1	2	1	2	2	2	2	1	2	0	1	1
AX-365970535	CTTGGGAAAATGCTGAATAACTGCTACTATTGCAT[A/G]CCACCAACAAGAAAGCATGCTTTAACAAACAAGG	A	G	1	0	0	0	0	0	0	0	0	0	0	1	1	0	1	0	0	0	0	0	0	1	0	2	1	0	0	0	0	0	0	0	0	0	0	0	0	0	1	0	1	0	0	0	0	0
AX-365970544	GC[A/G]TGCATCTCCAAGTTCAGTGCTGCCTCGTGCCGAAT	A	G	2	0	0	0	1	1	2	0	0	0	2	0	0	1	0	1	0	1	1	0	1	1	0	2	1	0	1	1	1	0	1	1	0	0	1	2	0	0	0	0	0	0	1	1	0	0
AX-365970545	CTAGAGATAAATTGTCTTGGAGACTATTAAAGATG[A/C]GATAAAAGTAATATGGTTTTCAGCAAGGCATTTAT	A	C	0	0	0	1	0	0	0	1	0	0	0	0	1	0	0	0	1	0	2	1	1	0	0	0	0	0	1	0	1	1	1	0	0	0	0	1	0	0	0	0	0	1	0	0	0	1
AX-365970552	TGCTTCAATGAAACCACTAGTTCTGGCCTTAGCAG[A/G]TTTGCATGTCTCTGAGCCTGGCCTTCAGTTGCCGT	A	G	2	2	2	1	1	2	2	1	2	1	2	2	2	1	2	1	2	1	2	1	2	1	1	1	1	1	1	2	1	2	1	0	0	2	1	2	1	2	2	2	2	1	2	0	1	1
AX-365970559	TGATCAGAATCCGTACCAAAGTCTGTGTAGGAGCC[A/C]AGCATCAATATATGTGCTCCTGCAACTTCAAAGGA	A	C	0	0	1	1	1	1	1	1	0	0	1	1	0	0	2	1	0	0	1	0	0	0	0	0	1	1	0	0	1	1	1	0	0	1	1	1	0	0	0	0	0	0	0	0	1	1
AX-365970561	GCTTAAGTCATTCAGCCAACTGAGTGCAGGACGGG[A/G]CAGGTTATAAACTGCCCATCCTTGTAGGTATGTAT	A	G	0	0	1	0	0	0	0	0	1	1	0	0	0	0	0	0	0	0	0	0	0	1	0	0	0	0	0	0	0	0	0	1	0	1	0	0	0	0	1	0	0	0	1	0	0	0
AX-365970564	TAGGCGAGCTCGTACCAGATGGACGAGGAAGAGGT[A/G]TTGCCGAACCTGTGAAGCGCCATGCGCGAGGGCTC	A	G	0	1	2	1	1	0	1	0	0	0	1	0	0	1	1	0	0	0	0	1	0	2	0	0	2	0	1	1	1	1	0	1	1	1	1	2	0	0	0	1	1	0	1	1	0	2
AX-365970565	CATTGAAGTGGATTGGTTATTGCAAAGTCGATTGG[A/C]AAGAAGGTTTTCAAGTGTCTCATGTAGGGAATTTC	A	C	0	0	0	0	0	0	0	1	0	0	0	0	0	0	0	0	0	1	0	1	0	0	0	0	0	0	0	0	1	0	0	0	0	0	0	0	0	0	0	0	0	0	0	0	0	0
AX-365970568	CGACCTGTTCTGGAGGCTGGCCCTTCCTCCCGGTT[C/G]CGACCGGGATTACCCAACCTGCAATCCCCGGGGGC	C	G	1	0	1	1	0	1	0	0	1	1	1	0	0	1	0	0	1	1	0	0	0	0	0	0	0	0	0	0	0	0	0	1	0	1	0	1	0	0	0	0	1	0	1	0	1	0
AX-365970570	AAAGCAGCAACAATGTGTGAATTTTCAAGGCAGGA[A/G]TTTT	A	G	0	0	0	1	0	0	0	1	0	0	0	0	1	0	0	0	1	0	2	1	1	0	0	0	0	0	1	0	1	1	1	0	0	0	0	1	0	0	0	0	0	1	0	0	0	1
AX-365970572	GGATGACCACAACAGTATTTCGATTCCTGTAGAAA[A/C]GGCGTTGAACGATGAAAGACGGATAAACTACCATG	A	C	0	2	1	1	2	1	1	1	0	0	2	1	1	1	1	2	1	0	1	1	2	2	0	1	1	2	2	2	1	1	1	0	0	2	2	1	0	2	0	2	0	1	2	1	1	1
AX-365970577	AATAGAGAGTCATAGCTCGGAGGAACTACATAATC[A/G]GAATAAATGTGGCTATCTATTCGCACAAAGGGACC	A	G	0	2	2	1	1	0	1	1	0	0	1	0	0	0	0	2	1	1	1	1	1	1	2	0	1	2	0	0	1	0	1	0	2	0	0	1	0	2	0	0	1	1	1	1	0	0
AX-365970579	CAACCGCCTACTGTGGAGAAATGCAATGAGCTTTC[A/G]AAGCACTTATTCTACACACGATTAGCAAGCATTCC	A	G	1	0	1	1	1	0	0	0	0	1	1	1	1	1	0	1	1	1	1	1	1	1	2	0	0	0	1	0	1	0	1	0	1	0	1	0	0	0	1	1	1	0	1	1	0	0
AX-365970580	GGACTCGATCTCTAGACCTGATTTAATAATCCGTC[A/G]AACATATCGAGCT	A	G	2	1	1	0	0	1	1	1	1	1	0	2	2	1	1	1	0	1	1	0	1	0	0	2	1	0	0	0	1	0	1	2	1	1	1	1	2	0	2	0	2	0	1	2	1	0
AX-365970583	A[A/C]ATCATCATGTACAGATGAATAATCTAGAACAGTGG	A	C	1	0	0	0	1	2	0	0	1	1	1	2	1	1	0	1	0	2	1	1	0	1	2	2	0	0	0	0	0	0	1	1	1	1	0	0	1	0	1	0	1	1	0	1	1	0
AX-365970584	TGGGCGGAGATCTAAGGATAGTCCTGAAGAGAATC[A/G]CAATTCTTCTGCTAAAGTTGAAGAACACCATGCAG	A	G	1	2	0	1	2	0	0	1	0	1	1	1	1	0	2	0	1	0	0	0	1	1	1	1	1	0	0	2	2	1	0	1	0	1	0	1	0	0	0	1	0	2	2	1	1	0
AX-365970586	AGCGCATGGTGATCACTGACGAGAGCCTTCAGCTC[A/C]TCGCGCGTTCTTTTCCCAATTTCAAGGTTCTCGTG	A	C	2	2	2	1	1	2	2	2	2	1	1	0	0	0	2	1	0	0	2	1	1	1	1	0	2	1	0	1	0	1	1	1	1	1	0	2	2	1	1	2	2	0	1	1	1	2
AX-365970587	GCAAATTGTGCAGCATCATTTGCATCATAAATAGA[A/G]CCAGGCCTCAAGCCATCTCCAATAGAAAGGGAAAT	A	G	1	0	0	0	0	2	0	0	1	1	1	1	1	2	0	1	1	2	1	0	1	0	1	1	0	1	0	0	0	1	1	1	2	0	1	0	1	0	1	0	1	0	1	1	1	0
AX-365970598	TGGGGGCGCTGCTACGAAAGCTACAGCGAGGATCC[A/G]AAAATTGTCAAGGCGATGACAGAAATAATCTTTGG	A	G	1	0	0	0	1	1	0	0	1	1	1	0	1	0	0	0	0	1	1	0	0	1	1	1	0	0	0	0	0	1	1	1	0	0	0	0	1	0	0	0	0	1	1	0	1	0
AX-365970600	TTTTACCAGAAC[A/C]CAGTTCCCCATTACTTGAAGAATTTTCTCAAGCCA	A	C	1	0	0	0	0	2	0	0	1	1	0	1	1	1	0	0	0	1	1	0	0	1	2	1	0	1	0	0	0	0	0	1	1	1	1	0	1	0	1	0	1	0	0	2	2	0
AX-365970606	CATAAGAGTAATGTAGCTTCAAAGAAAGATGAGGA[A/C]CAGCATGGTCCTAGCAGTACATTCATTGGTCAAAG	A	C	0	0	0	0	0	2	0	0	1	1	0	0	0	0	0	0	0	0	1	0	0	0	0	1	0	0	1	0	0	0	1	1	0	0	0	0	2	0	1	0	1	0	0	0	2	1
AX-365970609	AAAACATTTAACTGAATTACCATGCGTCAGG[A/G]GCAACTCAAGCACATTTATTGCTCTGAAATATTAT	A	G	1	0	1	1	1	0	0	0	0	1	1	1	1	1	0	1	1	1	1	1	1	1	2	0	0	0	1	0	1	0	1	0	1	0	1	0	0	0	1	1	1	0	1	1	0	0
AX-365970611	AGAGCATGCCTGGTCCTATAAGAATAGAGAGATCA[A/C]ACTTTTCAGCCTCTGAAAGCAACAATGGAGAAGAA	A	C	1	0	0	0	1	2	0	0	1	1	1	2	1	1	0	1	0	2	1	1	0	1	2	2	0	0	0	0	0	0	1	1	1	1	0	0	1	0	1	0	1	1	0	1	1	0
AX-365970612	TCGGGTAACATCTGCATCAGAAACTCGGTAAATCA[A/G]CTTACTGATTTGGTGCATTATTACATATGCTAAGT	A	G	0	0	1	1	0	0	1	1	0	1	1	1	1	1	1	1	1	1	1	1	0	1	2	1	1	1	0	1	1	1	1	1	1	0	1	1	1	0	0	0	1	1	1	1	0	0
AX-365970614	CAGTTGAAATCTTCTTTGCAGCTTCATATTGATGG[A/C]ACCAGTCCTGTAGCTGAAGATATTGGCCGTCAGTT	A	C	0	0	1	1	0	0	1	1	0	1	1	1	1	1	1	1	1	1	1	1	0	1	2	1	1	1	0	1	1	1	1	1	1	0	1	1	1	0	0	0	1	1	1	1	0	0
AX-365970615	AGTAAAACAGGTAACCCGTGATGGTTTATTTTTGA[A/G]TGGGTTGCAGTTTGCACAAACACGGAGCTGCCTTG	A	G	0	0	0	0	1	1	0	1	2	2	0	0	0	0	0	0	0	0	1	0	0	0	1	1	0	0	1	1	0	0	1	0	2	0	1	0	2	0	2	0	1	1	0	0	2	1
AX-365970617	GCAGAGAAAGATAGAGCAGTAAGCAAGAGGCAACA[A/T]TCCAGACATGGGAAAGAAGAAAAGTTTCGTGAACA	A	T	0	1	0	1	0	0	0	0	1	0	0	0	0	0	1	0	0	0	0	0	0	0	0	0	1	0	0	0	0	0	1	0	0	0	0	0	0	0	0	0	0	0	0	0	0	0
AX-365970618	GTCCCCTTGAAAATCATGTGCTCGAGAAAATGCGC[A/G]GTTCCGTTCGTGTCATCGCTCTCGAATCGGCTCCC	A	G	0	0	1	1	0	0	1	1	0	1	1	1	1	1	1	1	1	1	1	1	0	1	2	1	1	1	0	1	1	1	1	1	1	0	1	1	1	0	0	0	1	1	1	1	0	0
AX-365970619	CCCTGAAATACTTGCTCAACTTGATAAAAGTGATG[A/G]TTCTGAGTTTGGTTCTGATGTTGAAAACTTGGAAG	A	G	0	1	0	1	0	1	0	0	1	0	0	0	0	0	1	0	0	0	0	0	0	0	1	0	1	0	0	0	0	0	1	1	1	0	0	0	0	0	0	0	0	0	0	1	0	0
AX-365970620	CCAGAGAATGTTGGTTCCTCTTCTTCCAACACAAT[A/G]CTAGCTTTTAGCTCATTACTACCATTGTCATTCGC	A	G	1	0	0	0	0	0	0	0	0	1	0	1	0	0	1	0	0	1	0	0	0	1	0	0	1	0	0	1	1	1	0	0	1	0	1	0	0	0	0	0	1	0	0	0	0	0
AX-365970629	GGCTTCTGTTCACCGGAGTATGTGCTGTGGTTGCC[A/C]TTTTTGGAGTTTGCATTGGCTTTATGGTTATCTGG	A	C	1	1	1	0	1	0	1	2	0	1	1	1	1	0	1	2	1	1	1	2	0	0	1	1	1	2	0	1	1	0	1	0	2	2	1	1	1	1	2	0	0	1	1	1	0	1
AX-365970630	AAAGGCTTTGCTATGCATAACTTTCAGAATCCGAG[A/G]TCATCGTCATTCCGGATAAGGTTTACT	A	G	1	0	0	0	0	0	0	0	0	0	1	0	0	1	0	0	0	0	0	0	0	0	1	0	0	0	1	0	1	0	0	1	2	0	0	0	0	0	1	0	0	0	0	0	0	0
AX-365970635	TAGCTTTACTACTAGATCAAATGCAGTGTAGAATA[C/G]AATGAAGTAGTATGGTAATGACCTAGTGAGGCATC	C	G	1	0	0	0	1	2	0	0	2	1	0	2	1	1	0	1	1	1	1	1	0	1	2	1	0	0	1	0	0	1	1	2	2	0	0	1	1	0	1	0	1	0	0	2	2	0
AX-365970637	CCCTTGCGACCAGGGTTCGCCTTCTCCGGGTACAC[A/C]CCATCCTTGGGGTGCAGGTACTGGACTTCCCCGTT	A	C	0	0	0	0	0	0	0	0	0	0	0	0	0	0	0	0	0	1	0	0	0	0	0	0	0	0	0	0	0	0	0	0	0	0	0	0	0	0	0	0	0	0	0	0	0	0
AX-365970638	GGCATAGGGAACAGAAAGATGAGTGGACTCCACGG[A/C]TTGTGGAGACTTTTCAAAAGAGCAACCTGATTCCT	A	C	1	1	1	2	1	2	1	2	1	2	1	1	1	2	2	2	1	1	1	1	2	1	1	0	2	1	2	1	1	2	1	0	0	2	1	2	0	2	1	2	2	1	1	1	0	1
AX-365970640	ACTTTTCAGGCTTTAATGTGATTGCTGCAGGTGAT[C/G]CCCTTATTCATCAAGAAGCTTTATCACTGCTACAA	C	G	2	1	0	1	1	1	2	0	2	1	1	1	0	1	1	1	1	1	0	2	0	0	1	0	2	1	2	2	0	0	0	1	2	0	1	0	2	2	0	0	2	0	1	1	0	0
AX-365970643	TTCTTAAGCTTGCGAATCTTTCGGATCGTTTCTTC[A/G]GCCAAGCGGTCGTAATGAGTGAGGGGCGCTGGAAC	A	G	0	0	1	1	0	0	1	1	0	1	1	1	1	1	1	1	1	1	1	1	0	1	2	1	1	1	0	1	1	1	1	1	1	0	1	1	1	0	0	0	1	1	1	1	0	0
AX-365970644	GTCAAGTTCCTGCTGATGATTTGGAATCTATGTAC[A/G]GTTCCTCCCGAGCCAAAGGGTTTGGTCAAGAGGTG	A	G	0	0	0	0	0	0	0	0	0	0	0	0	0	0	0	0	0	0	0	0	0	0	0	0	0	0	0	0	0	0	0	0	0	1	0	0	0	0	0	0	0	0	0	0	0	0
AX-365970649	TACAACCAGAAGCATCTTGCATCACAATTGACAAC[A/C]TACAAATTCATGTTTACTATTCTATTCTTTCGTTT	A	C	0	0	0	0	1	0	0	0	0	0	0	0	0	0	0	0	0	0	1	0	0	0	0	0	0	0	1	0	0	0	0	0	1	0	1	0	1	0	0	0	0	0	1	0	0	0
AX-365970654	CGAGACTCGAACCCTGATTGACGACGGAGGGCAAG[A/G]TTTCGGGCTCTTGAACCAGAACCAGATGAGTAGTC	A	G	2	1	1	2	1	1	1	1	1	1	2	2	2	2	1	1	1	2	1	1	2	1	1	1	2	1	1	2	1	2	1	0	0	2	1	1	1	2	1	1	1	1	2	0	2	2
AX-365970658	CATGCCTTCAGTTCTGCAAATTTAGCGAGCAAGGG[A/G]ACCATAGATTTGAAGTCTGGAGTGGCTATCATATC	A	G	1	0	0	0	0	1	0	0	1	1	0	1	0	2	0	0	0	1	0	0	0	0	0	0	0	0	0	0	1	0	0	0	0	0	0	0	1	0	1	0	0	0	0	0	1	0
AX-365970659	TGACTCCATGCGCTACATACCTTCTAGGAAATGCA[C/G]CAACTCCTGCTGCGGCTTGTTGTCCTTCCATTCGT	C	G	0	0	1	0	0	0	0	0	0	1	1	1	0	1	0	0	0	0	0	0	0	0	0	1	0	0	0	0	0	0	0	0	0	0	0	0	1	0	1	0	0	0	0	0	1	0
AX-365970660	CCATTGAAAGTAAGGACCCTAATAAGGAGGAGAGT[A/C]CCAGGGAAGTGCCTAAAGATGGTAATCCTGAAAAA	A	C	0	1	1	2	0	0	1	1	0	0	1	0	1	0	1	0	2	1	1	0	2	1	0	1	1	0	0	1	0	0	0	0	0	0	1	1	0	1	0	0	0	1	0	0	0	1
AX-365970661	ATTAGGCTCCAGGAGTCT[A/G]TGTTCCTGAGGTTTAGGCAAGTAATGCGATCGATA	A	G	0	2	1	1	1	0	2	2	0	0	1	0	0	0	1	1	1	0	1	2	2	2	1	1	1	1	1	2	1	1	2	2	2	1	2	1	0	2	1	1	0	1	2	1	0	2
AX-365970662	AACTCTTTGTAATCCTCGAATCATCTCGTCTTCTA[A/G]CTTATCATAGTAGTCTTCTGCCCTTTTACTGCTGG	A	G	0	0	1	0	0	0	0	0	0	0	1	0	0	0	0	0	0	0	0	0	0	0	1	0	0	0	1	0	1	1	0	0	0	0	0	1	0	0	0	0	0	0	0	0	0	0
AX-365970666	TGGGAGTGTCTGTAGAGGATTTTGAAGTCAAGTTC[A/G]GAATTGCATTGTAAGTTT	A	G	2	2	1	0	2	2	1	2	1	1	1	1	2	0	2	1	0	1	0	0	1	0	0	1	1	1	0	1	0	1	0	0	0	0	1	1	0	1	0	1	2	1	2	1	2	0
AX-365970669	GCTGGAAATACGATATTAATTCATCCAGGTTTTAA[C/G]TGAATCCAAGCTTTACTCACTTCCAGGGATTGACA	C	G	1	0	0	0	0	1	1	1	2	2	0	1	2	2	1	1	0	1	1	1	0	1	1	2	1	1	0	0	0	0	0	0	1	0	0	1	2	0	1	0	0	0	0	0	0	0
AX-365970672	TAAATCCTTTCCCACTGCCATGTACATTTCAT[C/G]CCTCTCGTACGCCACTTCCTCCACTGCTATAGATT	C	G	2	1	0	1	1	1	2	0	2	1	1	1	0	1	1	1	1	1	0	2	0	0	1	0	2	1	2	2	0	0	0	1	2	0	1	0	2	2	0	0	2	0	1	1	0	0
AX-365970673	ATCTTGAAGCGCTTTGGCCAGTCAAGGACCTCCAC[A/C]GCATCTGCACGATTACGGAGCCACAAATCAAGACT	A	C	0	0	0	1	0	1	0	0	0	0	0	0	0	0	0	0	0	0	0	0	0	0	1	0	0	0	0	0	0	0	0	0	0	0	0	0	1	0	0	0	0	0	0	0	0	0
AX-365970685	AAGAGTACGAGAGCATAGCGCATATTAGATCATAT[A/C]ATGGGACAGGTATTTCGTAAGCTGTTCGATAGTTT	A	C	0	1	0	0	1	1	0	0	1	0	1	1	0	1	1	0	0	0	0	0	0	0	2	0	0	0	0	0	1	1	0	1	2	1	0	0	0	0	0	0	1	1	0	1	0	0
AX-365970686	GCAATTTATCAGGCTTGCCGCTACAAGCAAATGCA[A/G]TAATTGTAACAAAA	A	G	0	0	0	0	0	0	0	0	0	0	0	0	0	0	0	0	0	0	0	0	0	0	1	0	0	0	0	0	0	0	0	1	0	0	0	0	0	0	0	0	0	0	0	1	0	0
AX-365970694	CTGAGTGGAAATGGTGGCTGAAAGTATTTACCACT[A/G]AGAATTTCATTGGCTATATATATATTTGCAGCATC	A	G	0	0	0	0	0	0	0	0	1	0	0	0	0	0	0	0	0	0	0	0	0	0	0	0	0	0	0	0	0	0	0	1	1	0	0	0	0	0	0	1	0	0	0	0	0	0
AX-365970695	AATGAGCTCACTCTGTAGACCCTTCTGAAAGGACT[A/G]TGTCCTGTCTTGACCCACCATTATAGGTTTCACAT	A	G	0	0	0	0	0	0	0	0	0	0	0	0	0	0	0	0	0	0	0	0	0	0	0	0	1	1	0	1	1	1	0	0	0	0	0	1	0	0	0	0	0	0	0	0	0	0
AX-365970696	ATCCATTTCTCTAGATGGAATACTTTTCTTTCGAT[C/G]GCCGTGCTA	C	G	0	0	0	0	0	0	0	0	1	0	0	0	0	0	0	0	0	0	0	0	0	0	0	0	0	0	0	0	0	0	0	1	1	0	0	0	0	0	0	1	0	0	0	0	0	0
AX-365970700	AATAATGGTGACTATGAAAGCCATGCCTTTGTATT[C/G]TGCTCTTCCTACGCTTTCAGAATATATGATTGAGA	C	G	0	0	0	0	0	0	0	1	0	1	0	1	1	1	0	0	0	1	0	0	0	0	1	0	0	0	0	0	0	1	1	1	2	0	0	0	0	0	0	1	2	0	0	0	0	0
AX-365970702	C[A/G]ATATTAGCTGGAAACAAGTCTGTCTTTAAGGATTT	A	G	0	0	0	2	0	0	1	1	0	0	0	0	0	1	1	0	1	1	1	1	2	2	1	0	2	0	2	1	2	2	1	1	2	1	0	0	1	1	0	0	1	2	0	1	0	1
AX-365970704	TTTAAGCTTTTT[A/C]AGGTTACTTTGAAGATTATATTGTCTGTACCAACT	A	C	0	0	0	2	0	0	1	1	0	0	0	0	0	1	1	0	1	1	1	1	2	2	1	0	2	0	2	1	2	2	1	1	2	1	0	0	1	1	0	0	1	2	0	1	0	1
AX-365970706	GATTCAATTCTCATTGCTTTCAGTATGATACTAGC[A/G]GAAGTTATCATTATAACTAGCCCAAATTCAGTACT	A	G	0	1	2	1	2	1	1	1	0	0	1	0	0	0	1	2	1	0	1	1	1	2	0	1	1	2	0	1	0	0	1	2	0	0	0	0	0	2	0	0	0	1	2	1	0	1
AX-365970710	AAACATCTTACCGAGGATGCTAGAAACCTTTTTTA[A/C]GTAAGGTTTGAACTTGTCTAGGCTGGGCCATTCTC	A	C	0	0	0	0	0	1	0	0	1	1	0	0	0	0	1	0	0	0	1	0	0	0	1	0	1	0	0	1	1	1	0	0	0	0	0	0	0	0	0	0	0	0	0	0	0	0
AX-365970712	GCCCATCTACTCATTCAGCCATTTTCAACAAGAAT[A/G]GTCTTTCAACTTCACGATGTTGCTTTCTTTGCAGT	A	G	2	2	1	1	0	1	0	1	1	1	1	2	1	1	1	1	0	2	2	1	1	1	2	2	1	1	0	0	1	2	1	1	2	2	1	1	1	0	1	0	1	1	2	2	2	1
AX-365970715	CATACGCTGAACAATTAGACATCTTGTACGCAAGA[A/G]AATTACGATCGGCCATATA	A	G	0	2	1	2	1	1	1	1	0	2	0	1	2	1	1	0	0	1	1	0	2	1	0	2	1	2	1	2	0	1	1	1	0	1	1	1	0	1	1	2	0	0	1	0	1	1
AX-365970724	ATGTTGGTTGTCCAAATTCCCTCACAAAATAGAAG[A/C]AGCTCATGCGTT	A	C	0	0	0	0	1	0	0	1	1	1	0	2	1	1	0	0	1	1	0	0	0	0	2	0	0	0	1	0	0	1	1	1	2	1	0	1	0	0	0	1	2	0	0	0	0	0
AX-365970725	AGAGGTAAGGTGAGAGCATATATGAAAGGATCACC[A/G]GATCAGTACGTGGAGTTTGGTGCAGATGATTTGGT	A	G	0	0	0	0	0	1	0	0	1	1	0	1	0	0	0	0	0	0	0	0	0	0	1	0	0	0	0	0	0	0	1	0	0	0	0	0	0	0	1	0	1	0	1	1	1	0
AX-365970726	GAACGTATGGTATGTGGGATAAACCGTATAAGAAG[A/C]TAGACAGCAGGGTATGCAATATAAGCTAAGACATG	A	C	0	0	0	2	0	0	1	1	0	0	0	0	0	1	1	0	1	1	1	1	2	2	1	0	2	0	2	1	2	2	1	1	2	1	0	0	1	1	0	0	1	2	0	1	0	1
AX-365970728	TCCCATTCTTCAATCTTCAAGGTGTGATCCCGAGC[A/G]ATGAAATA	A	G	1	1	1	2	2	0	2	2	1	1	2	2	2	2	2	2	2	0	2	2	2	2	2	2	2	2	1	2	1	1	1	1	2	2	1	1	1	2	2	2	1	2	2	2	1	1
AX-365970729	GATCCATGGCCGAGTTTATCCAGAGGTTGATTCTG[A/G]CGTTCATTGTCATGGGATTTCTGTGTCACAGCTTC	A	G	1	1	1	2	0	1	0	1	0	2	0	0	2	1	0	1	2	0	2	0	1	0	0	1	0	1	1	1	1	1	2	1	0	0	0	2	1	0	0	0	1	0	0	1	1	1
AX-365970733	CATAGTGGCCAGCTTGAACAGAATGAGTTTCAGGG[A/G]CTTATTAAGGGTATACTGGAGACTTTCGCTGAGCA	A	G	1	0	2	2	1	0	1	2	0	0	1	0	0	1	2	1	1	0	2	1	0	1	1	0	2	0	1	0	1	1	0	1	0	1	1	2	0	1	0	0	0	1	0	1	0	1
AX-365970735	CATGGCAGACGAATTACAGCTCAATTCAAAGAAAC[A/C]GAAGAAGCTCCAACTCCTAATCCCAAACAGGAGGA	A	C	1	1	1	1	1	0	2	1	2	2	1	2	2	1	1	2	0	1	1	1	1	0	1	1	1	1	2	2	2	0	1	1	2	1	2	2	1	0	2	0	1	0	1	1	2	1
AX-365970736	AAGGT[A/C]TTTTTTACAAACGGTGGTTCAGATGCCAATGATAG	A	C	1	1	0	1	1	0	0	2	0	1	0	0	2	1	1	1	1	0	1	1	0	1	0	1	0	0	0	2	0	1	0	0	0	0	1	0	2	2	0	1	1	0	0	1	1	2
AX-365970739	GTCTCGAAATTTTCAGGATGTCCTGGCGTTCTGCT[A/C]CCCCACTGACGGAAGCCCTTCAAATCTTCTTCCTT	A	C	2	1	0	0	1	1	1	1	1	1	0	1	1	1	1	2	1	1	1	1	1	0	1	2	1	1	2	1	0	1	0	1	1	0	0	0	1	1	1	1	2	1	1	1	1	1
AX-365970742	GTGCGCGCGAGATATGGTAAAATTTCTTTCCCTGG[A/G]A	A	G	1	2	1	0	0	1	1	0	1	0	2	1	1	0	1	0	1	2	0	0	2	1	1	0	2	1	2	1	2	0	0	1	2	1	0	1	0	0	2	2	0	1	0	0	1	0
AX-365970743	AAAATCTGTACTGGAGACCTAAACTGAGTATGAAC[A/C]GCAAGCATACGGAGACAATGTTGACTAAGTGGGCA	A	C	0	1	1	1	2	1	2	1	2	1	2	1	2	1	2	1	2	1	1	2	1	1	0	1	2	1	1	1	1	1	1	0	0	1	1	1	2	2	1	2	1	1	1	1	1	2
AX-365970744	GAGAACGAAGATCCCTCCTCTCGAGGAGTAGGAGG[C/G]CCGGAATTAGATGAGGATGGTAGTGAGGAGCAGAG	C	G	0	0	0	0	0	0	0	0	0	0	0	0	0	0	0	1	0	0	0	0	0	0	0	0	0	0	0	0	1	0	0	0	0	0	1	0	0	0	0	0	0	0	0	0	0	0
AX-365970749	GTCGCTCTAAGATCCATGGCCGAGTTTATCCAGAG[A/G]TTGATTCTG	A	G	0	0	0	0	0	0	1	0	0	0	0	1	0	0	0	0	1	0	0	1	0	1	0	0	0	0	0	0	1	0	0	0	0	1	0	0	0	0	0	0	0	0	0	0	0	0
AX-365970750	CGGTTACAGGCAGGAATTCGTGCAAGCTAAGACCA[A/G]CGTGGTAGGATTAATTTAAGCTTTGGTGACATCAC	A	G	0	0	1	0	0	0	0	2	0	0	0	0	0	0	0	1	0	0	1	0	1	1	0	0	0	0	0	0	2	0	1	0	0	0	1	1	0	0	0	1	1	1	0	0	0	1
AX-365970751	GGAAATCTTGATTGGTCGCCAATGCATAAGGATCC[A/G]GCATTCTGGCGTGAAAATATCAATAAATTTGAAGA	A	G	2	1	0	1	1	2	1	0	1	2	1	2	2	2	1	2	2	2	1	2	0	0	2	2	2	1	1	2	0	1	0	0	0	2	0	0	1	1	2	0	2	1	1	1	1	0
AX-365970756	GCAGCCGAGGGAGCAGCCATGGGCGATGCATGAGA[A/G]GGTGCAGAAATGGGGGATCCAAGAATGGACTTGGA	A	G	1	1	1	2	0	2	0	1	0	2	0	0	2	1	1	1	1	0	2	0	1	0	0	1	1	1	1	1	1	1	2	1	0	0	0	2	1	0	1	0	1	1	1	1	1	2
AX-365970758	TATGAATAGAGGATATTTGCCAACAATTTAGAAGC[A/G]CCTGTCACTGATATTCTCCGCTTGTTTGCCAGCTC	A	G	0	0	1	0	0	0	1	0	0	0	1	1	0	0	0	0	0	0	1	0	0	0	2	1	0	0	0	0	0	0	0	2	2	1	0	0	0	0	0	0	1	0	1	1	0	0
AX-365970768	TCAGGAAGATGCCTCCTTGTTTTACTTCCTGCTAC[A/G]ATGGCGGAAGAGGATTCTTCTTGCAAAGAAATATT	A	G	0	0	0	0	0	1	0	1	0	0	0	0	0	0	0	0	0	0	0	0	0	0	0	0	0	1	0	0	0	1	0	0	0	0	0	0	1	0	0	0	0	0	0	0	0	1
AX-365970771	TTACAAGGAATCGAATCGCATTTCAGTGATTTTCA[A/G]TATTGGACACCTCAGAGGAGAGCATTCAATGACAG	A	G	1	1	1	2	0	0	1	1	0	0	0	0	0	0	0	0	0	0	0	0	1	0	1	1	1	1	0	1	0	1	2	1	1	1	0	1	0	1	1	2	1	1	1	0	0	1
AX-365970774	AAGTCGAACCAGAGAACCAGAAATGAATACCATCG[A/G]GACTATTTGAAGATGGG	A	G	1	1	1	2	1	0	1	2	1	2	0	1	1	2	0	0	0	0	0	0	2	1	0	1	1	1	1	1	0	0	1	1	1	2	0	2	1	1	2	2	0	1	2	1	1	1
AX-365970775	GATATATAACCCCTATCAATCTCCATTCCCTCCTC[A/C]ACAGTAACAGTAGTTTCAAAAGATGAAGAAGACTC	A	C	1	2	0	2	2	1	1	1	2	1	1	1	0	0	2	1	1	1	2	1	0	1	0	0	1	0	1	1	1	1	1	0	0	1	1	0	0	2	1	0	0	0	1	0	2	1
AX-365970784	AATCTTAGCAGAATAAAGAACATCTTTAGAACCAC[A/C]GTAACTAGTAGAGACTGGTTCTTTTCATCATTTTT	A	C	1	1	2	1	1	1	0	1	1	1	1	1	0	1	2	0	0	1	0	1	0	2	0	1	2	1	2	0	2	1	1	1	0	0	2	1	0	0	1	1	1	1	0	1	0	1
AX-365970785	ACGGCTACAATAGCGAAGATCCTGGGTGTAAAAGC[A/G]CCACCAGTTAGAATAGATAGTCAGGCAAAATATGG	A	G	1	0	1	1	1	1	1	1	1	1	1	1	2	1	0	0	0	1	0	0	2	2	0	2	1	1	1	0	2	0	2	0	0	1	0	1	1	1	1	1	1	2	0	0	1	0
AX-365970786	GATGTGCTGAAGATAAAAGAATCTATTGATGATCC[A/G]GAGGAA	A	G	0	2	0	2	2	1	1	1	2	1	0	1	0	0	2	1	1	1	2	1	0	1	0	0	1	0	1	1	1	1	0	0	0	1	1	0	0	2	1	0	0	0	0	0	1	1
AX-365970789	CTCCTGATTATATAGGAAAAGGGCATAGAATGGGA[A/C]GAAAATAGATGCCTATTGCTCCTTGAAATCATAAG	A	C	0	0	0	0	1	0	0	0	0	0	0	0	0	0	0	0	0	0	0	0	1	0	0	0	0	0	0	0	0	0	0	0	0	0	0	0	0	0	0	1	0	0	0	0	0	0
AX-365970792	ACATGCTCAAACAAGATAACGGGATTCTCACTTCT[A/G]AT	A	G	1	0	0	0	0	0	0	0	0	1	0	0	0	0	0	0	0	0	0	0	0	0	1	2	0	0	1	0	0	1	0	1	2	0	0	0	1	0	2	0	1	0	1	1	0	0
AX-365970796	AAATGTACTGGAAAATGTATCTTGGGAG[A/C]ACCCACGTTTGAATATTCACATGATCCAACCGATT	A	C	0	0	0	0	1	0	1	0	0	0	0	0	0	0	0	1	0	1	1	1	1	1	1	0	0	0	0	1	1	0	1	0	0	1	0	0	0	0	1	1	1	1	0	1	0	0
AX-365970803	CTGAATCCTCAATATCAATCGATGAATCCGGACAT[A/C]TGAACACTGTAAAGTAAAA	A	C	0	2	2	0	1	0	0	1	0	0	1	0	0	1	0	1	1	0	1	1	1	2	1	0	1	2	0	0	0	0	1	0	2	0	0	0	0	2	0	0	0	2	1	0	0	0
AX-365970808	TATATATAGATACGACCACATACTGGACTATTTTC[A/G]ACCTCGATACACACTTCCTTCAACTCTGACAAACA	A	G	1	0	0	0	0	1	1	0	2	2	0	2	1	1	0	0	0	2	0	0	0	1	1	1	0	0	0	0	0	0	0	0	1	0	0	1	1	0	2	0	1	0	0	0	1	0
AX-365970811	CACAAATACCATTGGGAAGAGTATGGCTTTGCAGC[A/G]AATGAGGCAAAACCGAATCTCAAGT	A	G	0	0	0	0	0	0	0	0	0	0	0	0	0	0	0	0	0	1	0	0	1	0	0	0	0	0	0	0	0	0	1	0	0	1	0	0	0	0	1	0	0	0	0	1	0	0
AX-365970813	TTGAGAAACAGTTTTCCACTGCCATTCAGGTCCTC[A/G]GTCTTATTGAGGAGGCCTAAACCTATAACTTTTG	A	G	1	1	1	0	1	1	0	0	2	0	1	1	1	0	0	0	0	0	1	1	1	0	0	0	1	1	0	0	0	0	2	0	0	1	1	1	0	1	2	0	0	0	1	1	1	0
AX-365970815	TAGTTTTGTTGCAACATCCGAAAAAGTGGCAAGGC[A/G]TCTCTTTCCAACGTGGGCAGAAGATATCCAATGAA	A	G	2	1	2	1	2	1	2	1	1	1	1	1	1	2	1	2	1	2	1	1	1	1	1	2	1	1	2	2	1	2	1	0	2	1	2	1	0	2	0	1	1	1	2	1	1	1
AX-365970817	AAGGTAATAGATAAGGAAACTATAAGCGTGGATGG[A/G]AAACCCATTCTCGTTGTTTCGAGCAGAGACCCCCT	A	G	2	0	0	0	0	2	0	0	1	2	0	1	1	1	0	0	0	1	0	0	0	0	0	2	0	1	1	0	0	0	0	0	0	0	0	0	1	0	1	0	1	0	0	0	1	0
AX-365970818	AACCCGACTGCCACGATCAATTTCGGCGGCACTGT[A/G]CT	A	G	0	0	0	0	0	0	0	0	0	0	0	0	0	0	0	0	1	0	1	1	0	0	0	0	0	0	0	0	0	0	0	0	0	0	0	0	0	0	0	1	0	0	0	0	0	0
AX-365970821	ATGTGGAGTTAGGGTTCTGGCCAAAGGAGATGCGA[A/G]TTAGATACAGTTCACGAGTCCCCAGTTTTGAATTG	A	G	0	0	0	0	0	1	0	1	1	0	0	1	0	0	0	0	0	1	0	0	0	0	0	0	0	0	0	0	0	0	0	0	0	0	0	0	0	0	1	0	1	0	0	0	1	0
AX-365970822	CACGCCGTCTGCAACTGCCTTATCCAGCGCCGCCA[A/G]AATATCAGTGCTGAAACAGCCGCCGACCCAACAAA	A	G	0	0	1	0	1	0	0	0	1	0	0	0	0	0	0	0	1	0	1	1	0	0	0	0	0	0	0	0	0	0	0	0	0	0	0	0	0	0	0	1	0	0	0	0	0	0
AX-365970827	TCGGTCTGCACCACAGCCATGGCGGAATTCATGGC[A/G]CAAACTGGGATGAGGTCGTTTGCACAAGCTGCTGC	A	G	0	0	0	0	0	1	0	1	1	0	0	1	0	0	0	0	0	1	0	0	0	0	0	0	0	0	0	0	0	0	0	0	0	0	0	0	0	0	1	0	1	0	0	0	1	0
AX-365970830	GAGTCCCCAGTTTTGAATTGTGGTTCATAGCAGAT[A/G]GTTT	A	G	0	0	0	0	0	1	0	1	1	0	0	1	0	0	0	0	0	1	0	0	0	0	0	0	0	0	0	0	0	0	0	0	0	0	0	0	0	0	1	0	1	0	0	0	1	0
AX-365970834	GGCACTTCGACACATTCATAAACTCCAGTCTCTCG[A/G]TGTCCGAGCTCAGAAATCTCTCGGCCTACATGGCA	A	G	1	0	0	1	1	0	0	0	0	1	0	0	0	0	0	1	0	0	0	0	0	0	1	0	0	0	0	0	0	0	0	0	0	0	0	0	0	0	0	0	0	0	0	0	0	0
AX-365970837	TCTCCAGCTTCCTCCATAATTGGCTCTATACCCTT[C/G]AGTTCAATA	C	G	1	1	0	1	0	0	1	0	0	1	0	1	1	2	0	0	0	1	0	0	0	0	0	1	0	0	0	1	1	1	1	1	1	0	0	1	1	0	0	0	2	1	0	1	2	0
AX-365970844	ATATAGAATGAGTGATATATGAGTTAGAATTATAA[A/G]GTTGAAAAGTGTGGCAAGCATGCACTTCTCGAATC	A	G	1	1	0	1	0	1	1	0	2	1	1	1	0	2	0	1	1	2	1	1	0	0	1	1	0	1	0	0	0	0	0	1	0	1	0	1	1	0	2	1	1	1	1	0	1	0
AX-365970846	TTCGTCTTATTCATACATAATGGAGTGTTACGCTT[A/G]ATTA	A	G	0	1	1	2	2	1	1	1	1	2	2	2	1	1	1	1	2	1	2	1	1	1	1	1	2	2	1	1	1	1	1	1	2	1	1	2	1	2	0	1	2	1	1	2	1	2
AX-365970847	TGGGATAGGATCTGACAATAATTAAATGTCAATCA[A/C]TGTTCCTGCACCGGTTCTTTGTCGGTACTAAAACA	A	C	0	1	0	0	1	0	0	1	0	1	1	0	0	0	1	1	0	1	1	1	0	1	1	0	1	1	0	1	1	0	1	1	2	1	1	1	0	0	0	1	1	1	1	2	0	1
AX-365970850	GAAATACCAGCCAGCAAAGCTATTTAGAAACTGCC[A/C]GTAGCCAACCGGAAGGAAGACGAAAAAGACAAATG	A	C	0	0	1	0	1	0	1	0	0	0	1	1	0	0	0	1	0	0	0	0	0	0	1	1	0	1	0	0	0	1	0	1	0	0	0	0	0	0	0	0	0	0	1	1	0	0
AX-365970851	ATAAGCATTTGCAAGTTGTTAGTATTGATGTCTTG[A/C]ACCTGATAATAAAAGGATACAGGTGGTGTTTGAAC	A	C	0	1	1	1	1	0	1	1	1	1	1	0	0	0	2	1	0	0	0	0	1	1	2	1	1	0	1	1	0	0	1	0	1	1	1	0	0	1	0	0	0	1	1	0	0	1
AX-365970855	TAGTAGTATGTTAAGATGTTAGAAAATATGATAGT[A/G]GTAATAAAAAAAGACTACATAAACCGAGAAAAAAT	A	G	0	0	1	0	1	0	1	0	0	0	1	1	0	0	0	1	0	0	0	0	0	0	1	1	0	1	0	0	0	1	0	1	0	0	0	0	0	0	0	0	0	0	1	1	0	0
AX-365970857	TGTTTCTGTTCGGCTTTCCATACATTTTCTATGTT[A/G]CGGAGGCTCCCCGTGTGCCATCCTTTCTTGTTCAG	A	G	0	0	0	0	0	1	0	1	0	1	0	0	0	0	0	0	0	0	0	1	0	0	0	0	0	0	0	0	0	0	0	0	1	0	0	0	0	0	0	0	0	0	0	1	0	0
AX-365970858	ATTTGATCTGCCAACCCTCCTACAGCAGAGTAACT[C/G]ACATTGCCAGGATCTTCGTGAAGCATATTATATAC	C	G	2	0	1	0	1	1	1	0	1	2	1	0	0	0	0	0	0	2	0	0	1	0	2	1	1	1	1	0	1	0	0	1	2	1	0	0	1	0	0	0	2	1	0	1	2	0
AX-365970860	GTATTGTTCAGAGCCAGAAATCCAATGTGAAGGCT[A/G]CTGCAGGTCTGTTGAATGAGGCCCAACAGTTCTGT	A	G	0	1	1	1	1	0	1	1	1	1	1	0	0	0	2	1	0	0	0	0	1	1	2	1	2	0	1	1	0	0	1	0	1	1	1	0	0	1	0	0	0	1	1	0	1	2
AX-365970862	GGGATTGCTGTAAA[A/T]ACATAGAGGTTGTACAAGGTGGTATAGAAGTAATT	A	T	1	1	1	2	1	0	1	1	0	0	2	0	0	0	2	2	1	0	2	1	1	2	0	0	2	1	2	1	1	1	2	0	0	1	2	2	1	2	1	1	1	2	2	1	1	1
AX-365970867	ACTTTGGAAAGGACTAGTAAAATGATGAAGAAACA[A/G]A	A	G	2	0	1	0	1	1	1	0	1	2	1	0	0	0	0	0	0	2	0	0	1	0	2	1	1	1	1	0	1	0	0	1	2	1	0	0	1	0	0	0	2	1	0	1	2	0
AX-365970871	CACGAAGATCCTGGCAATGTCAGTTACTCTGCTGT[A/G]GGAGGGTTGGCAGATCAAATAAGGGAACTTAGAGA	A	G	0	1	1	1	1	1	1	1	0	0	1	2	1	2	1	1	1	0	1	0	1	2	0	1	1	0	0	0	1	0	1	1	0	1	1	2	0	1	2	1	0	1	1	1	0	0
AX-365970874	CCATCAAGACATTGCCTTGTGTGATCCTGTTTAGG[A/G]ATGGTGTAGCTACCGAGAGACTTATTGGTTTCCAG	A	G	1	0	0	0	0	1	0	0	2	1	0	2	2	1	0	1	0	1	0	0	1	0	0	1	0	0	0	0	1	0	0	0	0	0	0	0	1	0	1	1	2	0	0	0	1	0
AX-365970875	ATATGCTCAATTAGGGTCTGGTTTCTGAGGAACTT[A/T]GGGGTCATAAATGGATACAAGTCCGGAGCAATGCA	A	T	0	0	1	1	1	1	0	1	1	0	0	1	1	0	0	0	1	1	0	1	0	1	1	0	0	0	0	0	0	1	0	1	1	0	0	1	0	0	0	0	1	1	1	1	0	0
AX-365970876	ATGCTGGACAGTGGTCAGCACAGTGGTCTGCTACT[A/C]CTCAGGTGCAGGGTCCAGCAACATCTGTTTCTGGT	A	C	1	1	1	1	2	1	0	1	1	1	1	2	0	2	1	2	1	1	1	2	1	1	0	1	1	1	1	1	2	1	2	1	1	2	2	0	1	1	1	2	1	0	2	0	1	0
AX-365970877	AACATAGCACAGGATAAACGGAGATCTCAGTAACA[A/G]AAAGTCATGTGTCTAAGAGTGTCTATA	A	G	1	0	0	0	0	1	0	0	0	2	0	1	1	0	1	1	0	1	0	1	0	0	2	0	1	1	0	0	0	1	1	2	2	1	1	1	1	0	1	0	1	0	1	1	1	0
AX-365970882	TCTGATAGATCTCCTTGTGAAGACTATGTCTGGAC[A/G]TATATCTCTCCAGAGTATCCAGTGTTACAGGAGGA	A	G	0	1	0	2	0	1	1	1	0	1	1	0	0	1	1	1	0	1	1	1	1	2	2	1	1	2	1	0	1	0	2	1	2	2	1	1	0	1	1	0	0	0	2	2	1	2
AX-365970884	GGTGCCAGTTTCATCTTCAGGGGATGCAGCTCTTG[A/G]AGTATCTTCAAATGGCATTTCAGGTTGCCCTTCAT	A	G	2	1	0	0	0	1	0	0	2	1	0	1	2	1	0	1	0	1	0	0	0	0	0	1	0	0	1	1	0	1	0	0	0	0	1	0	2	0	1	1	1	0	0	0	1	0
AX-365970890	CTTCTCCAACTCCTTCTCCAATTGCTGTATGATTG[A/G]CTGACTTTCATAATACTTTATTTCAATACGTCCAT	A	G	0	1	0	1	0	0	1	0	0	0	1	0	0	0	0	1	1	0	0	1	0	0	1	1	2	0	0	1	2	1	1	1	2	1	1	0	0	2	0	1	0	0	0	1	1	1
AX-365970891	AAGGCTAATCTGAATGGTTATCTAGCATACCACAC[A/G]GGGCAGTCCATACAGAAGATTGTTGAAGATACTGA	A	G	0	1	0	1	0	0	1	0	0	0	1	0	0	0	0	1	1	0	0	1	0	0	1	1	2	0	0	1	2	1	1	1	2	1	1	0	0	2	0	1	0	0	0	1	1	1
AX-365970892	TGATTGGCTGACTTTCATAATACTTTATTTCAATA[C/G]GTCCATGTCATCGAGACTTTAATGGTTGTCATTAT	C	G	0	1	0	1	0	0	1	0	0	0	1	0	0	0	0	1	1	0	0	1	0	0	1	1	2	0	0	1	2	1	1	1	2	1	1	0	0	2	0	1	0	0	0	1	1	1
AX-365970897	GGTTACGAGTAAAATGAGTGACGTTAGTGCAGATT[A/G]TGACTGCGGATTTGATAATGGAAATCATTGTCTAC	A	G	1	0	0	1	0	0	0	0	1	1	1	1	1	1	0	0	0	0	0	0	0	0	1	0	1	1	1	0	0	0	0	2	2	0	0	0	0	0	1	1	1	1	1	2	1	0
AX-365970900	GGGTTTGTGGGAAGCGCGCTATGCTTGGAATTAAT[A/G]CGACGCGGAGCTGAAGAGGTTAGAACGCTCGACCC	A	G	0	1	0	2	0	1	1	0	0	2	0	1	1	1	0	0	1	2	2	1	1	1	1	0	1	0	1	1	1	1	1	2	2	1	1	0	1	1	1	0	0	1	0	1	0	2
AX-365970902	ATCCGATCCTCATTCATGGTCAG[A/C]ACAAATCCTAATGCTGAGGGTGGATGTAGCTGTGG	A	C	0	1	0	0	0	0	0	0	0	1	0	0	0	1	0	0	0	0	0	0	0	0	0	0	0	0	0	0	0	0	1	0	0	0	1	1	0	0	0	0	0	0	0	0	0	0
AX-365970903	GACCTCAAGGGAGAAAAGATGCTACGAGTGAGTGT[A/C]GAGGGTGGTGGTTGTTC	A	C	0	0	0	0	1	0	0	0	0	0	0	0	0	0	0	0	0	0	0	1	0	0	1	0	0	0	0	0	0	0	0	1	1	0	0	0	1	0	1	1	1	0	0	0	0	1
AX-365970904	TCCTCTGCCATCGGATTTTTCTGAAAGCTCCATTG[A/C]TGGTATGGTTTCAGATTTCTCTGCCGAATTGGGGG	A	C	0	0	0	0	0	0	0	0	0	1	0	0	0	1	0	1	0	0	0	0	0	0	1	0	0	0	0	0	0	0	1	2	2	0	0	0	1	0	0	0	0	1	0	2	0	1
AX-365970905	GGTGGATGTAGCTGTGGGAGTTCTTTTACAGCCAA[A/G]TAGGCACCCTATCTCC	A	G	0	0	0	0	1	0	0	0	0	0	0	0	0	0	0	0	0	0	0	1	0	0	1	0	0	0	0	0	0	0	0	1	1	0	0	0	1	0	1	1	1	0	0	0	0	1
AX-365970915	TATGATGGTGTCAGC[A/C]GACTGTTTCATTCAAAGTGATGCATAATGACATTC	A	C	0	2	1	0	0	0	1	1	0	0	1	0	0	0	0	0	2	0	0	1	1	1	1	0	0	0	1	1	0	1	1	0	1	0	1	0	0	0	0	0	0	1	0	0	0	1
AX-365970917	ATGGATTTGAGGGGCACCAATCAACTGGAAAAGAT[A/C]ATGAGGTGTCAAGAAACACTGAATC	A	C	2	2	1	1	0	1	0	1	0	0	1	1	0	1	1	0	1	0	1	1	1	2	1	2	0	2	1	0	0	1	0	0	1	1	1	0	0	2	0	1	1	0	1	2	0	2
AX-365970920	AACAGTCCAAGCATGTGCCTCAGGTTTTGAGAA[A/G]ATGCCGATGTCACCGGAAAAGGGTTTGTCAGATTC	A	G	0	0	0	1	1	0	0	0	0	0	1	0	1	1	1	0	1	0	1	0	1	1	1	0	1	1	0	1	0	1	0	2	2	0	1	1	0	1	1	0	1	0	1	1	0	2
AX-365970923	CCGACGATTTTATGTGTTTGTATTGCAATGAGAAA[C/G]GAAAACCATTTCCAAGTCTAGAAGCTGTTAGGAAG	C	G	0	1	0	1	0	1	1	0	0	0	1	0	1	0	1	1	0	0	0	1	0	1	0	0	1	1	1	0	1	0	0	1	2	0	0	0	0	1	0	1	0	0	1	1	0	0
AX-365970924	TTCAGGAAAACAAGATTTCGCCCACCTTAACAGAA[A/G]GTAAAAGACCCTTGTTATGAAGGTGTACAGCGAAC	A	G	1	1	1	0	2	1	2	1	0	2	0	0	1	1	0	1	0	1	1	1	0	1	0	0	1	0	2	0	1	2	1	0	0	1	0	0	1	1	1	1	0	1	0	0	0	1
AX-365970925	TTTCCCATGTATTTCAACTGATTGCTGTCGTCCTT[C/G]CCGAATGATGGGAAAGAGAAACCTGTGCTATAACT	C	G	2	1	0	1	1	1	1	1	1	1	1	1	0	1	1	0	1	2	1	0	0	0	1	1	1	1	1	1	1	1	1	1	2	1	1	1	2	0	0	0	1	0	0	2	2	0
AX-365970926	GTGACAGAAGC[A/C]TTATTTCAAGCAAGACAGCAAGCTTTGGCTGAGGA	A	C	1	2	1	1	0	1	1	1	0	0	1	1	1	0	1	2	0	0	0	1	0	1	0	0	1	1	1	0	1	1	1	1	2	1	0	1	1	1	1	1	0	1	2	1	1	0
AX-365970927	TGTTTAGGGGTACTGTAGTGTGAAAACATTCATTA[A/G]GGCAAGGTGTATGAGTATTCAAGTCACTTGCTTAT	A	G	1	0	1	0	1	1	0	1	1	1	1	2	2	1	0	0	0	2	1	0	1	0	1	1	0	0	1	0	0	1	0	0	1	0	0	0	2	0	1	0	1	1	0	1	2	0
AX-365970934	AATAAGTATTTGCGATACCTTATACCTATATCCTT[A/G]AGACTGTTCAACTCCAAGGCT	A	G	0	0	0	1	0	0	1	1	0	1	1	1	1	0	0	1	1	1	0	1	1	1	0	1	1	2	1	0	1	1	0	0	0	2	0	1	1	2	0	2	1	1	1	0	1	1
AX-365970936	AGCAAT[A/G]CTGTAATGGATAGTCATTAACATACACCTCTCTAC	A	G	0	0	0	0	0	0	0	0	0	0	0	0	2	0	0	0	2	0	0	0	0	2	0	2	0	0	0	2	0	0	0	0	0	0	0	0	0	0	0	0	0	0	0	2	2	0
AX-365970938	AGCACTGGCTTGGCAGCGAATTCCTCCTCTTCTTT[A/G]GGAGTATGAATGGTGACCAAGTCGGGCAGTGGTGT	A	G	1	0	1	1	1	1	1	2	0	0	1	1	1	1	1	1	1	0	1	2	1	1	1	0	1	0	1	1	0	1	1	0	0	1	1	0	0	1	1	1	1	1	0	1	0	0
AX-365970939	TTAAGATCGCCTTCCTCTTCACACAAAGGAGGCTC[A/G]TTTTTCCTTCTGGATTCGTAGCAATG	A	G	1	1	0	1	1	1	1	0	0	1	0	0	0	0	1	2	1	1	1	0	0	1	1	0	1	1	1	0	1	0	1	0	1	1	1	1	0	2	0	1	1	0	2	1	0	1
AX-365970940	TCTTGAGCTATCCACATGAATTCAATTCCGGTCAT[A/G]TGTAGACGACTATAATGTTGTTTGTGTCCTATAAC	A	G	1	0	0	0	0	0	0	0	0	1	0	1	1	0	0	0	0	1	0	0	1	1	0	0	0	0	0	0	0	0	0	0	0	0	0	1	0	0	1	0	0	0	1	0	0	1
AX-365970946	TCTCCAC[A/C]TTGTCACGAAAGATGATTGAACCCCCTGGCCTTAA	A	C	0	1	0	1	1	0	1	0	0	1	0	0	0	0	1	2	1	1	1	0	0	1	1	0	1	1	1	0	1	0	1	0	1	1	1	1	0	2	0	1	1	0	2	1	0	1
AX-365970948	GAATCGACTAAATTGGCAGATTTTACTTATCACAC[A/G]TGCAGCATTTGGGTTGTGATGTCAGCATTTGCTCG	A	G	1	1	1	1	1	0	2	2	0	0	2	1	1	0	1	2	1	1	1	1	2	1	0	0	2	1	2	1	1	2	1	1	0	1	1	1	0	2	0	1	0	1	1	1	0	2
AX-365970953	GGTAGGTGACTCTTTGAAGTTGGGCATGACAATTC[A/G]TGATGCTTATCGGAAAGCAATAAGTACCTGGGCTT	A	G	1	0	0	0	0	2	0	0	0	1	0	1	2	1	1	0	0	1	0	1	0	0	0	1	1	0	0	0	0	1	0	1	2	0	0	1	1	0	1	0	1	1	1	1	0	0
AX-365970954	GTCGCGCGTTCGATTCTCGCCGGCAACGGTTTTGG[A/G]TTTAGCGTCCCCGCCCGCGGTAACGCCAACCAGCT	A	G	1	0	1	0	0	2	1	0	1	0	1	2	1	0	0	0	0	1	0	0	1	1	1	0	1	0	1	0	1	0	0	1	1	1	1	0	2	0	1	0	1	1	1	0	1	0
AX-365970959	CACTTTTTGTTTGCAACATCTGGCTTGTCCAACTT[A/C]AGAGTGGAGTGAACCCTTCTAGGTGCATGTTTAGG	A	C	0	1	2	1	2	0	1	2	1	0	1	0	0	1	1	1	2	0	1	1	1	1	1	0	1	1	2	2	2	1	2	0	0	1	1	1	0	2	1	1	0	1	1	0	0	2
AX-365970965	TTTGGTGAGGGTCCCTCTGCAAGGAGTGTTTGGAA[A/G]GCCTCGAAGGATGAAGCTACTCTCTCTGCTATACG	A	G	1	0	1	1	0	1	0	0	1	1	1	0	0	0	0	0	0	1	0	0	1	1	0	0	0	0	0	0	0	1	1	0	1	0	0	0	0	0	2	0	1	1	0	0	1	0
AX-365970967	AAATCCTTCCAAAATGTAATACTTGTTCCTCCAAA[A/G]TCAAAGAGAGAAAACTGAAACAATGATCTGCCCGT	A	G	0	1	1	2	1	1	2	2	0	1	1	1	1	0	2	2	1	1	1	1	1	2	2	1	2	1	2	2	1	1	2	1	2	2	1	1	1	2	0	1	0	2	1	2	1	2
AX-365970971	CAGTTTGCTTCAGCTGGCCATTTCTACCACCAACC[A/G]TCATCGCAATAACCTGTCCAACCTCGGTGACAATT	A	G	0	0	1	0	1	1	0	1	0	1	0	0	1	1	1	0	0	1	0	0	0	0	0	1	1	0	0	0	0	0	1	0	0	1	0	0	0	0	1	0	1	0	0	0	0	0
AX-365970975	GGCAGCATGAAGTCGGTGCCGGTGCTCGTGGCCGT[A/C]GGAAGCAGGAAACCTTTGCCTTTACCGTTGGTCGT	A	C	2	2	1	2	1	1	1	1	2	2	1	1	2	1	2	2	2	1	2	1	2	2	2	2	2	1	1	1	1	2	2	1	2	1	2	1	2	2	2	2	2	1	2	1	1	2
AX-365970976	TTGACTTTGAAGTAAAGTTGCAGCGTAAACATTTT[C/G]GTATCTGGATCCCAGTGGGAAAAGAACTTGGAGGT	C	G	1	0	1	0	0	2	0	0	2	1	1	2	1	1	0	0	1	1	1	0	0	0	0	1	1	1	1	0	0	1	0	1	0	1	0	0	1	0	1	0	2	0	1	0	1	0
AX-365970979	GCGCCAAAGTCGCCCAAGAAGTGAAATTTCTTCAA[A/C]CCTCGGCTTCTTTCAACTAATTGAAAACA	A	C	1	0	0	0	0	2	0	0	1	2	1	1	1	2	0	0	1	1	1	1	0	0	1	0	0	1	0	0	1	0	1	2	1	0	1	0	1	0	1	1	0	1	0	0	1	0
AX-365970980	TTTGCTCCCAGTTATAATGTTTATGTTATTTCGAC[A/C]TGACAAAATACAAATATATAAGCATTTGT	A	C	1	2	0	1	2	0	1	0	0	1	1	0	2	1	1	1	1	1	0	2	1	1	0	1	2	1	2	2	1	1	0	0	1	0	1	0	0	1	2	0	1	0	1	1	1	0
AX-365970982	GATTGATTATATATTCAGCATGTTGAAACTTGGCA[A/C]TGCTTATTGATTTTTCATGATTTTTTCTCATGCTA	A	C	0	0	1	0	0	1	0	0	1	0	0	0	0	0	0	0	0	0	0	0	0	0	1	0	0	0	0	0	1	0	0	0	0	1	1	0	0	0	0	0	1	1	0	0	0	0
AX-365970988	AGAATCTTCAAAG[A/G]CATTTGATTCCGGAGCAAACTGTTGCGATCGGTGA	A	G	1	0	2	1	2	2	1	0	2	2	2	2	2	2	1	1	1	1	2	1	1	0	1	1	2	1	2	2	1	0	1	2	2	2	2	1	1	0	2	1	1	2	1	1	2	2
AX-365970993	GCAGAGTTGACACTCATGGAATGCAGTTTTCTCCA[A/G]TACCTACCATCCTTGATAGCAGCCTCAACTGTATT	A	G	1	1	0	1	2	1	2	1	2	1	0	1	1	2	1	0	1	2	0	1	2	1	2	2	0	1	0	1	2	0	2	2	2	2	1	1	2	1	2	0	2	2	1	1	2	2
AX-365970995	TTTGATGAAATAGTTCAGAGGTATGTTGACGCGCT[A/G]GGAAAATT	A	G	2	2	2	2	2	2	1	2	2	2	1	2	1	2	1	1	2	1	1	2	2	1	1	2	1	1	2	2	2	2	1	0	0	2	2	1	1	2	1	2	2	2	2	0	2	1
AX-365970999	ACTTACTCCAACCATACGTGTACAAACTGCCAGAA[A/T]CAGAGATTGCAATAGTGTGGCGCCATCCACAAGCA	A	T	0	0	0	1	0	0	0	0	1	1	1	1	0	0	0	0	0	1	0	0	0	0	0	0	0	0	0	0	0	0	0	1	0	0	0	0	1	0	0	0	0	0	0	0	1	0
AX-365971000	AAAAACGGTATTACAAGAACTGATTTTTCTA[A/C]ACTGTCTAGGGCTACCCACTACTCTCACATGAAAA	A	C	0	1	0	0	1	0	1	1	0	1	0	1	0	0	1	0	0	1	1	0	1	0	1	0	1	0	0	0	0	0	0	1	2	0	1	0	1	0	0	0	1	0	1	2	0	1
AX-365971012	GAAGGATCCATCTCGAGGAAGTATAATAGAAGCCC[A/G]GGGTACTACGATGGGAGATACTGGGTGATGTGGAA	A	G	1	0	1	0	0	2	0	1	1	2	0	1	2	1	0	0	1	1	0	1	0	1	1	2	1	0	1	1	0	0	0	1	0	0	1	0	1	0	1	1	2	1	0	0	1	1
AX-365971014	TGCTTATATGGAAACTGCATTATAC[A/G]GAGAATGGAAATTCTTGGAAAGTACTAAGGACACT	A	G	0	0	0	0	0	0	1	0	0	0	1	0	1	0	0	1	0	0	0	0	0	1	1	1	0	1	1	0	1	1	0	0	0	0	1	0	1	0	1	1	1	1	0	0	1	0
AX-365971020	GGA[A/G]GAGAAAGGGCCAATCTTAGGAACAGGCCAATTGGG	A	G	0	0	0	1	0	0	0	1	1	0	0	0	0	0	0	0	0	0	0	1	0	0	0	0	0	0	0	0	0	1	1	0	0	0	0	0	1	0	0	1	0	0	0	0	0	1
AX-365971022	GATCTGCTGTAAATATTGTCCGAAGATCGAGATCG[A/G]ACCGGACCTCCACCACCGACACTGCTGCTGTCTCG	A	G	0	0	0	0	0	0	0	0	0	1	1	0	0	0	0	0	0	0	0	0	0	0	1	0	0	0	0	0	0	0	0	1	0	1	0	0	0	0	0	0	0	0	0	1	0	0
AX-365971023	GTGACACAAACAAGACAAACTATTGAGGAATGTGA[A/G]GCAGCTGTTATAGCAGGAAATCCACCCCCAGCGCC	A	G	0	0	0	0	0	0	0	0	0	0	1	0	0	0	0	0	0	0	0	0	0	1	0	0	0	0	0	0	0	0	0	0	0	0	0	0	1	0	0	1	0	0	0	0	0	0
AX-365971025	TGCTCTACATGTGACTGCGTATATGCTAGGGATAA[A/G]GTGCTACCCCATGAACCACCAAACACCTGCCATTC	A	G	0	1	0	1	1	1	1	0	2	1	0	2	1	0	1	0	0	1	1	0	0	0	0	0	1	0	1	0	1	0	0	1	0	1	0	0	1	0	1	1	0	0	0	0	1	0
AX-365971026	C[A/C]ATGCTGGTTGCTGTGCTATGCCTGCCAGGTGCTGC	A	C	1	2	1	0	1	0	0	0	1	0	2	0	0	0	1	0	1	0	0	1	1	1	1	0	2	1	0	1	0	0	2	0	0	1	1	1	0	1	1	0	0	0	0	1	1	0
AX-365971030	TTGAAAAGTACTCCACTTACTCCATGGCAAGAGAT[A/C]GAACGAGAGTTTCTGCACACATTTGGATTGACAAT	A	C	1	2	1	0	1	0	0	0	0	0	2	0	0	0	1	0	1	0	0	1	1	1	1	0	2	1	0	1	0	0	2	0	0	1	1	1	0	1	1	0	0	0	0	1	1	0
AX-365971032	TGTGCAGAAACTCTCGTTCTATCTCTTGCCATGGA[A/G]TAAGTGGAGTACTTTTCAATTTTTCATCGGATTTC	A	G	1	2	1	0	1	0	0	0	0	0	2	0	0	0	1	0	1	0	0	1	1	1	1	0	2	1	0	1	0	0	2	0	0	1	1	1	0	1	1	0	0	0	0	1	1	0
AX-365971033	GTGTGCATGAAACGGAGGCTTATGAGGTTATCTAA[A/G]CGATCAGTTACTTGGCATACAGTTTCACACTCTAA	A	G	1	0	0	1	0	1	0	1	1	2	0	2	2	2	0	0	0	2	0	0	1	0	1	1	0	0	0	0	0	1	0	1	2	0	0	0	2	0	2	1	1	0	1	2	1	0
AX-365971034	ACCAACAAACCCTGTCCTCAGTGGCTTCGTTCTGG[A/G]TTTCGTATTGTATATGTGTTCTTTGCCTTCTTTGT	A	G	1	2	0	1	2	2	0	2	1	1	1	1	2	1	1	1	0	2	0	0	2	1	1	1	0	0	1	2	2	2	0	2	2	1	1	1	1	0	2	0	2	2	2	1	2	0
AX-365971038	TTTCAACGATCCATTTCAAAGTATCAAGCTGCTTT[A/G]GAGGTTCTGCGTGCAGTAGGATTTTCTGAGGACAA	A	G	0	0	0	0	0	0	0	1	1	0	0	0	1	0	0	0	0	0	0	0	0	0	0	0	0	0	0	0	1	0	0	0	0	0	0	1	0	0	0	0	0	0	0	0	0	0
AX-365971040	GCCTGTACCCTTTGGAAGCCCTCCTTTGTTTTTCT[A/T]AGTGTTTGCCCTACCCTGTATTTAGCTTCGTCTTC	A	T	1	2	2	2	1	1	1	2	0	0	2	0	0	1	1	2	2	0	1	2	1	2	0	1	1	2	2	2	1	1	1	2	2	2	1	1	0	2	0	2	1	2	1	0	0	2
AX-365971047	TTCAGGTAAGTGCAGACCAGGTAATATCACGTTGT[A/G]TTCTTGAGATTTTCTATGCCTACTATCCTATTTCT	A	G	1	1	0	0	0	1	0	1	2	0	0	1	0	1	1	2	1	1	1	1	2	0	0	0	0	0	2	0	1	0	1	0	0	1	1	1	0	0	2	0	2	1	0	0	2	2
AX-365971049	TATATTGGATAACTGGCTTGTTCATAAATCAATGT[A/C]TTGGAAACCTCTGAATGAATGTTCGTAAGATTCAA	A	C	1	1	1	1	0	2	1	0	2	1	0	2	1	1	0	0	1	1	0	0	0	0	0	2	1	1	0	0	0	1	0	1	0	0	1	1	1	0	1	0	1	0	0	0	1	1
AX-365971052	CCAAAAGGGAGTAACTTAACAAAGATCAAATATAC[A/G]GATGTACCACTTTC	A	G	1	0	0	0	0	1	1	1	1	1	1	2	2	1	1	1	1	2	0	1	1	1	1	1	0	1	1	0	0	1	1	2	2	0	1	1	2	0	1	0	2	1	0	2	1	0
AX-365971054	ATTCTGTAGTATTTGCATCAAGATTTCTTTGAATA[A/C]CTTGAGTTAGATGCAGCAAGAAGAGTAGCCCCAAT	A	C	0	0	0	0	1	0	0	0	0	0	0	0	0	1	0	0	0	0	0	1	1	0	1	0	0	0	1	1	0	0	0	0	0	1	0	1	0	0	1	0	0	0	1	0	1	0
AX-365971057	GCACTGAAATATTTTAGCAGTGCTGTAATATTTGT[A/G]TGATTTCTGGTTCTAGCTCTCAAAGTCAAAGCCAT	A	G	1	1	0	1	0	2	1	1	2	2	0	2	1	2	1	0	1	2	1	0	1	1	1	1	0	0	1	1	1	0	1	0	0	0	1	1	1	0	2	0	2	0	1	1	2	1
AX-365971059	CAGAGGAACGGTCCCAGGATCATCAGAAAGAGGCC[A/G]CAGATTCTCCAATTACGCTTTTGAAGGGCTTTTTA	A	G	0	1	0	1	0	0	0	0	1	0	1	2	2	0	0	0	0	1	0	0	1	0	0	2	0	0	1	1	0	0	1	1	0	0	0	0	0	0	1	1	1	0	0	0	1	0
AX-365971062	CAGTCAAGCAACTTCTCCAACCGGACCTT[C/G]TGATACCCAATCTGGAGGTGCTGATCCTTCATCAT	C	G	2	1	2	1	1	1	2	1	1	1	2	1	1	1	0	1	0	0	1	1	1	0	1	2	1	2	1	1	2	0	2	1	2	1	2	2	1	0	0	2	2	2	1	2	0	1
AX-365971064	TCGGAAATGGATTTGGGGCA[A/G]GTTATGTCTGTCATCCATGTAATCCAGGCCTGTGA	A	G	1	0	0	1	0	1	0	1	1	2	0	2	2	2	0	0	0	2	0	0	1	0	1	1	0	0	0	0	1	1	0	1	2	0	0	0	2	0	2	1	1	0	1	2	1	0
AX-365971066	GAATCC[A/C]GTCCAATATTCCAGAAAATCTGAAACAGTGAACTC	A	C	1	0	0	1	0	1	0	1	1	2	0	2	2	2	0	0	0	2	0	0	1	0	1	1	0	0	0	0	1	1	0	1	2	0	0	0	2	0	2	1	1	0	1	2	1	0
AX-365971067	TGATGGTGTTTGCAGCCATATGTGCTGACTTTTGC[A/G]AGGCATCCATAAAGGGAGAATCGGTTTCCATTGTT	A	G	2	0	0	1	1	2	0	0	1	2	1	0	1	1	0	0	0	2	0	0	0	1	0	0	0	0	1	0	0	1	0	0	0	1	0	0	2	0	1	1	2	0	1	1	2	0
AX-365971070	GGGAGAATCGGTTTCCATTGTTCCTCAAGGCCATG[A/G]ACAGGGCAAGCACCGGCACAGTGGATTATCCCCAG	A	G	2	0	0	1	1	2	0	0	1	2	1	0	1	1	0	0	0	2	0	0	0	1	0	0	0	0	1	0	0	1	0	0	0	1	0	0	2	0	1	1	2	0	1	1	2	0
AX-365971077	TCATCCCCCTCCCCATTACTAACACCACTTAATTG[A/G]TCTGTTTGAGTGTATCCCTTTAGATTTGTAGTTAC	A	G	1	2	0	1	2	2	0	2	1	1	1	1	2	1	1	0	0	2	0	0	2	1	1	1	0	0	1	2	2	2	1	2	2	1	1	1	1	0	2	0	2	2	2	1	2	0
AX-365971078	TATGTTTGTGTATAGAGGGAGGTTGATTGTTATTC[A/G]TTATTGAGGAATATAATGTATTTGTAGACAAGCAC	A	G	0	0	1	0	0	0	0	0	0	0	0	0	0	0	0	0	0	0	1	0	0	0	1	0	0	0	0	0	0	0	1	1	2	1	1	0	0	0	0	1	0	0	0	1	0	0
AX-365971079	ATTAGCCATTTTAGGTTGTGC[A/T]GGGCTTCCATCCCAAATTCACCATGTTATGTACAC	A	T	1	2	0	1	2	2	0	2	1	1	1	1	2	1	1	0	0	2	0	0	1	1	1	1	0	0	1	2	2	2	0	2	2	1	1	1	1	0	2	0	2	2	2	0	2	0
AX-365971082	GCACAACCTAAAATGGCTAAT[A/G]TCTTAACCTCTTAATCAGGCCACAAGTCTGCTTGT	A	G	1	2	0	1	2	2	0	2	1	1	1	1	2	1	1	0	0	2	0	0	2	1	1	1	0	0	1	2	2	2	0	2	2	1	1	1	1	0	2	0	2	2	2	0	2	0
AX-365971084	TTATAATCAGACAAGCCATTGATGATAGGTACACT[A/G]CTGTACTTCGCTAAATCAAGAATATCCTGATGAGC	A	G	0	0	1	1	1	1	1	2	0	1	2	1	0	1	1	1	2	1	1	0	0	1	0	0	0	0	1	0	0	2	0	1	1	1	0	0	0	1	2	1	0	1	0	2	0	0
AX-365971087	ATTCTGAGTTTGGGAAAAGATCCTCTGTTTAAGCC[A/C]AACAGAGAGGTTGTTCTCACGGTCATTCTTCTACC	A	C	1	1	1	1	2	0	1	1	1	0	1	0	0	0	1	2	2	0	1	2	1	2	0	0	1	2	1	1	1	2	1	0	0	2	2	2	0	2	0	2	1	2	1	1	0	1
AX-365971089	CGGGTCTCAGGAACCAAACAGTGAATCGAACTCTG[A/C]GACTCTTTGTTATCGACACTATAGCCATCCGCAAG	A	C	0	2	2	2	1	1	2	1	2	0	2	1	1	2	1	2	2	1	1	2	2	2	2	1	1	2	2	2	1	2	1	1	1	1	1	1	0	2	1	2	1	2	1	1	2	1
AX-365971090	TAGACACTATAAGCTCATTTGAATAGTCGTTGTCA[A/G]CAGTTCCTGATGCCAATAGAATCTCATCATTCTCA	A	G	2	0	0	1	0	2	0	0	1	0	0	0	1	0	0	0	0	1	0	0	0	0	0	0	0	0	0	0	0	0	0	0	0	0	1	0	0	0	1	1	0	0	0	1	0	0
AX-365971092	GTCACCACATTAAATCCACCAGAACATTTTACAGA[A/C]AATCATTAAGTATTGTCTTATTTTGGGGAAGCCCA	A	C	2	1	0	1	1	1	1	1	0	0	1	0	0	1	0	1	0	1	0	1	1	1	0	2	0	1	1	1	1	0	0	1	0	0	0	1	1	0	0	0	0	1	0	1	1	0
AX-365971095	CGGACGGTTGCTTTCGAGCCTGCCTTTGTAAACCA[A/C]GTTAGGGGCCTTTTCCCCGTGCTCGGAAACTATGT	A	C	0	0	0	1	0	0	0	1	0	1	0	0	0	1	0	0	1	0	0	0	0	0	0	1	0	0	0	0	0	1	0	0	0	0	0	0	0	0	0	1	0	0	1	0	0	0
AX-365971107	AGCTTGAAAATAAGCTTGATGAAAAGCAGGAAACT[A/C]CAACTTCCAATAAAAGAGACGGTCTTTACAAATGG	A	C	0	0	0	0	0	0	0	0	0	0	0	0	0	0	0	0	0	0	0	0	0	0	0	0	0	0	0	0	0	0	0	0	0	0	0	0	0	0	0	0	0	0	0	0	0	0
AX-365971108	CCTCCTTTACGCCATGGAAGAAACAGAAAACCCCA[A/C]GGTCATACTGGCGTCGGTTCAATACTCGGTCTCCG	A	C	0	1	1	0	0	0	0	0	0	1	0	0	1	0	0	1	0	1	0	1	0	1	2	0	0	0	0	0	0	1	1	2	2	0	1	0	1	0	0	0	1	0	1	2	1	0
AX-365971110	CCACGGCACCCTCTTCTGCAAGGTCGGGATGTGCT[A/G]ACTTTAGCTTGTCCCGTGTCTCATAGGCCTGTGCA	A	G	0	0	0	0	0	0	0	1	0	0	0	1	0	0	0	0	0	1	0	0	0	0	0	0	0	0	0	0	0	0	0	1	0	1	1	0	0	0	0	0	0	0	0	1	1	0
AX-365971111	ACTTT[A/G]GACCGACTCCTCTGTATAAAGAAGCTTGACATTCA	A	G	1	0	1	1	0	1	1	0	1	2	1	1	0	0	0	1	0	0	1	0	0	1	0	1	0	1	0	0	0	0	1	1	0	0	0	0	0	0	1	0	0	0	1	0	1	1
AX-365971114	GGGGACTAGAC[A/G]GATAATTCTGCCATGGCCGGACTGGAACCAGGGTC	A	G	0	1	1	1	1	0	2	1	1	1	1	1	1	1	2	2	2	0	1	1	2	1	1	1	2	1	2	1	1	2	1	1	2	1	1	2	0	2	1	2	0	2	2	1	0	2
AX-365971116	ACGGCGTTGGGAACCAGGCCTGTTTCTTTCATCTT[A/C]TGGAATATTTGATCCGCGTCTTCGGGTGAATTCGA	A	C	0	2	1	0	2	2	1	0	2	1	1	1	2	0	1	1	1	0	0	0	0	1	0	1	1	2	0	2	0	0	0	0	0	0	1	0	1	2	0	1	0	0	1	1	0	0
AX-365971120	CTGTGCCGGTGCTTGCCCTGTCCATGGCCTTGAGG[A/C]ACAATGGAAACCGATTCTCCCTTTATGGATGCCTC	A	C	0	0	0	0	0	0	0	0	1	0	0	0	0	0	0	1	0	0	1	1	0	0	0	0	0	0	0	0	1	0	0	0	0	0	1	1	0	0	0	0	0	0	0	0	0	0
AX-365971122	TGCTGCACTGGTTCATGCGGCCTTCTAGACGATGC[C/G]GGGAAGCCTCTGTATAGCCTGTGCGCTCGTCCAGA	C	G	0	0	1	0	0	0	0	0	1	1	0	0	0	0	1	1	1	2	1	1	0	1	2	0	1	1	0	0	0	0	1	1	1	0	0	0	2	0	1	1	2	0	0	1	0	1
AX-365971126	GCGGTCTGCTTATGGTCGAAGAAGGAATATCGGAC[A/G]CTTCGGAATCAGCTTCCCCTGGG	A	G	0	1	0	0	0	1	0	0	1	0	0	1	1	1	0	0	0	1	1	2	2	2	1	0	1	1	0	1	1	0	1	1	1	0	2	1	0	1	1	1	0	0	1	0	0	2
AX-365971127	CTCGAGCACTAAATTTCTTCTCCTGCTCCAAATTG[A/G]CTTGCAAATGAGCGGAAGCGGAGGCTGTAGCCATG	A	G	1	1	1	1	1	1	2	1	1	0	1	1	0	0	1	1	2	0	1	2	1	1	0	0	1	1	1	1	1	1	1	0	0	2	1	2	0	2	0	1	0	2	1	2	1	1
AX-365971134	ACACTGCATTAAAACATCAGCAGTAGTCAGCA[A/G]CTCCTAAAGGGCAACAAGGTGAGTGCTTGTCTACA	A	G	0	0	1	0	0	0	0	0	0	0	0	0	0	0	0	0	0	0	1	0	0	0	1	0	0	0	0	0	0	0	1	0	2	1	1	0	0	0	0	1	0	0	0	1	0	0
AX-365971136	TTTGCGTCCAGAACGAGGACTTTCATGCCTGAAAT[A/G]TCGCGAAGCATTCTGTTGACATAGTCCCTCACCGC	A	G	0	0	0	0	0	0	0	0	1	0	0	0	0	1	0	0	0	0	0	0	0	0	0	0	0	0	0	0	0	0	0	0	0	0	0	0	0	0	0	0	0	0	0	0	0	0
AX-365971152	TTTAGATACC[A/G]CTGCTTGGTAAGATACTAAAAAGCACGTTATAAAC	A	G	2	1	0	1	1	1	1	1	0	0	1	0	0	1	0	1	0	1	0	1	1	1	0	2	0	1	1	1	1	0	0	1	0	0	0	1	1	0	0	0	0	1	0	1	1	0
AX-365971156	CTAGTATAGGGAAATATCCACAGTGCTCTGAAACA[A/G]AGGATACCCACGGTTGGATCCC	A	G	0	0	0	0	0	0	0	0	0	0	0	0	0	1	0	0	0	1	0	0	0	0	0	0	0	0	0	1	0	0	0	0	0	1	0	1	0	0	1	1	0	0	0	0	0	0
AX-365971157	A[A/G]ATCTCCTCGCCGTATTAGGCGTCACACAGCCTGAC	A	G	0	0	0	0	0	0	0	1	0	0	0	0	0	0	1	0	0	0	0	0	0	0	0	0	0	1	0	0	0	0	0	0	0	1	0	0	0	0	0	0	0	0	0	0	0	0
AX-365971161	ATGCCTAATGAAACTTGAACGTGCCATTTGAACGA[A/G]CCCCGACACTCTGCAGCTGTTTATTTTCCCGTGCC	A	G	0	0	1	1	1	0	1	1	0	0	0	1	0	0	0	1	0	1	0	0	0	1	0	0	0	0	0	0	0	0	0	1	0	0	1	0	0	0	0	0	1	1	0	0	0	0
AX-365971164	ACTGCGTGTTCGCATGGTGATGAAGGAGGGAGTGA[A/G]CTTCTTCAATCCCGTCTATCTGTTCGACGAGGGCT	A	G	1	0	0	0	0	1	0	1	0	1	0	1	1	0	0	0	0	1	0	0	0	0	0	1	0	0	0	0	0	0	0	1	2	0	0	0	1	0	2	0	0	0	0	2	0	0
AX-365971168	GAAGGAAGTCAAGGTTCAATGTCTGATTGGGTTCT[A/T]GATCATGGTTCTGAAGTAGTTGAAGTTGGGACTAG	A	T	2	2	0	1	1	1	1	2	1	1	1	2	1	1	1	1	0	1	1	1	0	1	0	2	0	1	2	0	0	0	0	1	0	1	0	0	1	0	1	1	2	1	0	1	1	0
AX-365971169	CTGGACAGATATGGAAGGAAGGAGAAAGCTGTGAC[C/G]GCTCTTGACCCCAGGGCTAATAACTTTGATCTCAT	C	G	0	1	1	0	0	0	1	1	0	0	0	0	0	1	1	2	0	0	2	2	0	0	0	0	2	1	0	1	0	1	1	0	0	0	2	1	0	1	0	1	0	1	0	0	0	0
AX-365971171	ATCTATAACCATGTCACTGGTCTTCTAGATCCTCC[A/G]GAGCAGATCAATCCTCCCAAGATTCTCGTCATCGA	A	G	1	0	0	0	0	1	0	1	0	1	0	1	1	0	0	0	0	1	0	0	0	0	0	1	0	0	0	0	0	0	0	1	2	1	0	0	1	0	2	0	0	0	0	2	0	0
AX-365971178	TCTGGCAACGATGCACTGAGAGTGCAAAAACAGTT[A/G]TGAAAATGTAAAAACGAAATACTTCACTTTCCACC	A	G	0	0	0	0	0	0	0	0	0	0	0	0	0	0	0	0	0	0	0	1	0	0	0	0	0	0	0	0	0	0	0	0	0	0	0	0	0	0	0	1	1	1	0	0	0	0
AX-365971180	TCCGCGAACAAATCAAACACCATCTGTTATATGAG[A/T]GGGCTCAACAACATGCAAGAACGAAGACACAATGA	A	T	1	0	0	0	0	0	0	0	0	0	0	0	1	0	0	0	0	0	0	1	0	0	0	1	0	0	0	0	1	0	0	0	0	0	0	0	0	0	0	1	0	0	0	0	1	0
AX-365971182	CAACACCCGCTAAACAGTTCAGGTTGCGATGGCAA[A/C]AATCAGTCCGCGAACAAATCAAACACCATCTGTTA	A	C	0	1	1	0	0	1	0	0	0	1	1	1	0	0	0	0	1	0	1	0	1	1	0	0	0	1	0	0	0	0	1	2	0	0	0	1	0	0	1	0	1	1	0	0	0	0
AX-365971183	AAGTTCTATAATTATAC[A/G]ACAAATGCCTGCCTGCAAGCAGATCAACAATGCGG	A	G	0	0	0	0	0	1	0	0	0	0	0	0	0	0	0	0	0	0	0	1	0	0	1	0	0	0	0	0	0	0	0	1	2	0	0	1	0	0	0	0	0	1	0	1	1	0
AX-365971185	ATGTATTTTCTACTGGTT[A/T]GTATATGTATAAATGCTATTGACAGATCATACTGT	A	T	0	0	0	0	0	1	0	0	0	0	0	0	0	0	0	0	0	0	0	1	0	0	1	0	0	0	0	0	0	0	0	1	1	0	0	1	0	0	0	0	0	0	0	1	1	0
AX-365971190	GCCAAATTTATCTTCACCAAAGCGTTGAGTGCTTC[A/C]GATCTTTACATCATAATTTTAGAACTGCAATCCGC	A	C	0	1	1	1	1	0	1	0	0	0	2	1	1	0	1	0	0	0	1	2	1	0	0	1	1	0	1	1	1	0	1	0	0	1	0	0	0	1	1	2	1	1	0	0	0	1
AX-365971195	GTTCCAGTGATAAGCAGAAACAGAATTGCAAGTGG[A/G]GTTTTCATATCGTTACTTACAAATTCCATCTCTGA	A	G	2	0	0	1	1	1	0	1	1	2	0	1	1	2	0	1	1	1	2	1	1	1	0	1	0	2	1	1	0	1	0	0	2	0	2	1	2	1	1	0	1	1	1	1	1	0
AX-365971196	GCTTCTTTAGCACCTCTTTATTACCGGGGTGCATC[A/G]GCTGCAGTGATTGTGTATGACATAACCTGTATGGA	A	G	0	1	0	1	0	1	1	1	1	0	0	1	0	0	0	1	0	0	1	0	1	0	2	0	0	1	1	1	1	1	1	2	1	1	1	0	1	1	1	0	0	0	1	1	0	1
AX-365971200	AAAGAGGCATTTGGTTACACTCCATCATGGCTTCA[A/G]TGGATAAGGTACAGCTCATTCTTTGTAATGTATCC	A	G	0	0	0	1	0	0	0	1	0	1	0	1	2	0	0	1	0	1	1	0	1	0	0	1	1	1	1	0	1	0	1	1	0	0	0	0	1	0	1	0	0	0	0	0	1	0
AX-365971201	CTTCGGAATCAGCTTCCCCTGGG[A/G]CGTCGCTATGCTGCAGGCGCATTGTGGCCCATGCA	A	G	0	1	0	0	0	1	0	0	1	0	0	1	1	1	0	0	0	1	1	2	2	2	1	0	1	1	0	1	1	0	1	1	1	0	2	1	1	1	1	1	0	0	2	0	0	2
AX-365971203	TTGTT[A/G]GTGAATCCCTCCTCGACTCTGAATTTGACCAATCT	A	G	0	1	0	0	0	1	0	0	1	0	0	1	1	1	0	0	0	1	1	2	2	2	1	0	1	1	0	1	1	0	1	1	1	0	2	1	1	1	1	1	0	0	2	0	0	2
AX-365971205	GTACATTCCTCCGTCGGCCCTTCCAAAGGCTAGTG[A/C]TACTTCTGAGCCAACCGAGTACAGATGCCTTTGTG	A	C	0	1	1	0	0	0	1	0	0	0	1	0	0	0	0	0	0	0	0	1	1	0	0	1	1	1	1	1	2	0	0	0	0	1	0	0	0	0	1	1	0	1	1	1	0	0
AX-365971210	GAAAAGCGTTGTATTTGTCCATAAGCCCATATCCC[A/G]AAAAGACAGAGCAGAGCAAGTCCGAG	A	G	0	0	0	1	1	1	0	1	2	0	1	2	0	0	0	0	0	2	1	0	1	1	1	1	1	0	0	0	0	1	1	2	0	0	1	0	2	1	0	1	0	0	0	0	1	0
AX-365971211	AGTCGCAGAAAACGAGCTACAGAGATGGCAGATCA[A/C]CAGCATTCTGACGAGTCCCTTATGGACAAGATTTC	A	C	0	0	0	0	0	0	0	0	0	0	0	0	0	1	0	0	0	0	1	0	0	0	0	0	0	0	1	0	0	0	1	0	0	0	1	0	0	0	1	0	0	1	1	0	0	0
AX-365971212	CTTGCCAACAGACCCTCCACAAGAACACTTATATC[A/G]ATT	A	G	1	0	0	0	0	1	0	0	1	2	0	1	1	2	0	0	0	2	1	0	1	1	2	2	0	0	0	1	1	0	0	2	2	1	0	1	1	0	2	1	1	1	0	2	2	1
AX-365971213	AATGGATCCTCGAGCTTGTTGAGACTGGGTGTACT[A/G]GCTTGGCCTTTCC	A	G	1	0	0	0	0	1	0	0	1	2	0	1	1	2	0	0	0	2	1	0	1	1	2	2	0	0	0	1	1	0	0	2	2	1	0	1	1	0	2	1	1	1	0	2	2	1
AX-365971224	GAGCTCCGGCTCTGCTTTGTCCTGTGTAGAGTCCG[A/C]CACGATGCAGAAGACGAGATCTGGGGCTTCCGGAC	A	C	2	1	0	0	0	0	0	0	1	1	0	0	2	1	1	0	1	0	0	0	0	0	1	1	1	0	0	0	0	0	0	1	1	1	1	0	1	0	1	0	0	0	0	1	0	0
AX-365971225	GCCGCGTTCAATCGAACGGGCAGTGTTGTTCACCG[A/G]GCTAACCCTG	A	G	1	1	1	0	2	1	2	1	2	1	2	1	2	2	1	1	1	1	0	1	1	0	1	1	0	2	1	1	1	1	0	1	0	1	2	2	2	1	1	1	1	1	1	0	1	0
AX-365971231	GCAGAGCAGTTCCCTGGGGCCTTTTCGGGATATAC[A/T]CTTAAGGTCAGAGAATCTCATCAGTCAAGTAAGAT	A	T	1	0	2	2	1	2	0	2	2	2	1	1	2	1	1	0	2	2	1	0	2	2	0	1	2	1	0	0	1	1	2	0	0	1	1	1	2	1	2	1	2	2	1	1	1	1
AX-365971232	CTTAAGGTCAGAGAATCTCATCAGTCAAGTAAGAT[A/G]GACACATCGGGCACAGCAAAAGCAATTGTTTCAAG	A	G	1	0	2	2	1	2	0	2	2	2	1	1	2	1	1	0	2	2	1	0	2	2	0	1	2	1	0	0	1	1	2	0	0	1	1	1	2	1	2	1	2	2	1	1	1	1
AX-365971237	ATAGCTACAAGGGCAATTCACCTGATAGATTTGTG[A/G]GTAGCTCACCCTTGAAATCTTCTTCACCTTCAAGG	A	G	1	0	0	1	0	0	1	1	1	1	0	0	0	0	0	0	1	0	1	0	0	0	1	1	1	0	1	0	0	0	0	0	0	0	0	0	0	0	1	1	0	0	1	0	0	1
AX-365971240	CTCCAAGAACTTGTATTTCGTCAAGGCTGACAGGG[A/G]ACAAGGGCAAGAAAGGTAGAGAGTACGTCCCGAAA	A	G	0	1	0	1	0	1	0	0	0	0	0	0	0	1	0	0	1	0	1	2	0	1	0	1	0	0	0	0	0	1	0	0	0	1	0	1	0	0	0	0	0	1	1	0	0	0
AX-365971243	GCTGATTGCAAATGGTCAGGAGCCTTTCCATATCT[A/C]TGCAGGGCTTCCTTCTCTTGGCCTTCCAATTCGGA	A	C	0	1	1	0	0	0	1	1	1	0	1	0	0	0	0	1	2	0	1	1	0	0	0	0	0	1	1	1	1	1	1	0	0	0	0	2	0	2	0	1	0	1	1	0	0	0
AX-365971244	CAATTAGAGAATATGCTGAACAGGCTTGGGGTATT[C/G]AGCCTTGCAAGCGGCCATGTTAGAAAAAATTGTAG	C	G	0	1	2	1	2	1	1	1	0	0	1	0	0	1	1	2	1	0	1	1	1	2	0	1	1	1	0	1	0	0	1	1	0	0	0	0	0	2	0	0	0	1	2	1	0	1
AX-365971247	AGAGTGCTGGAAAAAGGAGTCTTTAAACTGCCCAG[A/C]AAAGGAACAGATTCCAAACGCAGGAACGTGTAGAT	A	C	0	0	1	1	1	0	1	1	0	0	0	1	0	0	0	1	0	1	0	0	0	1	0	0	0	0	0	0	0	0	0	1	0	0	1	0	0	0	0	0	1	1	0	0	0	0
AX-365971248	GGCCTTTCCGTTTTCAGTTCGGAGGGCTTTTCCGG[A/G]GTTTAACCCTTTTTTGTCCAGTTCAGAGGGGCTGT	A	G	0	1	2	2	0	1	1	2	0	1	0	0	0	1	0	0	0	1	1	1	1	1	1	0	2	1	0	1	1	0	1	0	0	1	2	1	0	1	1	1	1	1	1	0	1	1
AX-365971250	CAATAACGATATTGTTGCCTTAAAATTCTCTGGAT[A/C]TGACACTGGATATGTTACAATGGATGCTCCTCAAC	A	C	1	0	0	1	0	2	1	0	1	2	1	2	1	1	0	1	0	1	0	0	0	0	1	1	1	0	0	1	0	1	0	0	0	0	0	1	1	0	1	1	2	1	0	0	1	0
AX-365971251	AACTGAATCCTGCGAGACCTCGTGAAAGCAAAACC[A/G]TAAGATGCTGAACTTGCATGTTCC	A	G	1	0	0	1	0	2	1	0	1	2	1	2	1	1	0	1	0	1	0	0	0	0	1	1	1	0	0	1	0	1	0	0	0	0	0	1	1	0	1	1	2	1	0	0	1	0
AX-365971252	CAAATTCGTTTAGGAATTTCCAGTTCTACAGCCGA[A/C]AGTTTTCCAAGGGAGGGCACTCCAAGGCATTGTAT	A	C	1	0	0	0	0	1	0	0	0	1	0	1	1	0	0	0	0	1	0	0	0	0	0	1	0	0	0	0	0	0	0	0	0	0	0	0	2	0	0	0	1	0	0	1	1	0
AX-365971258	GACACTCTACGGGATCGCTTGTCTCTACAAGGAGG[A/C]TCTTAGATTTTCCATAAGAAG	A	C	0	0	0	0	0	1	1	0	1	1	0	0	1	1	0	0	0	0	0	1	0	0	0	1	0	0	0	0	0	1	0	0	0	0	0	0	0	0	0	0	1	0	0	1	0	0
AX-365971264	AAGCTCTCCGGCGGCGGAACGCATTCTTCAGATGA[C/G]TGTGGGG	C	G	0	0	0	0	0	0	0	0	0	0	0	0	1	1	0	1	0	1	0	1	1	0	0	1	0	0	0	0	0	0	1	0	0	1	0	0	0	0	2	0	0	1	0	0	1	0
AX-365971266	GTAGACCATGTCAACAATACAACTACAGTTCCAAC[A/C]GCAAACTGGAAATTTGTGATTGTAATTGGATAGGG	A	C	1	0	1	0	0	1	0	1	1	1	0	1	1	0	0	0	0	1	0	0	0	0	0	0	0	0	0	0	0	0	1	0	0	0	0	1	1	0	1	1	1	0	0	0	1	0
AX-365971268	AACATGAGCCTCGGAAAAGTTGCAGTTTCCTTCAC[A/G]CATACAATTAAAGCCATGGAACCCTTTTTTTCTGT	A	G	0	0	1	2	0	0	0	1	0	0	0	0	0	0	0	0	1	0	1	0	1	1	0	0	0	0	0	1	1	1	1	0	0	1	0	1	0	0	0	1	0	2	1	0	0	1
AX-365971269	AAAGTGCAGCCAATTTAGCGGATGATCTGGGTGCA[A/G]CCATCTTTGGGAATGGGGCAGGAGAGGATGAGCAG	A	G	0	0	1	2	0	0	1	1	0	0	1	0	1	0	1	0	1	1	2	0	1	0	0	0	1	0	0	0	1	0	0	0	0	1	0	1	0	1	0	0	0	1	0	0	0	2
AX-365971270	A[A/G]CTGAGTCCTGTCGAGCTGCTCGATTTATTAATGCT	A	G	0	1	1	1	0	0	1	1	0	1	0	0	0	1	0	0	0	0	0	1	1	2	0	0	1	0	0	0	2	1	2	1	1	2	2	2	0	1	0	1	0	1	1	0	1	1
AX-365971276	AATTGGTAACAGCTGAAGAACAAGCAC[A/C]GTTTTCTACACAGAAAGCTTCTTCATCTCTTTTCT	A	C	1	1	2	0	1	1	1	1	1	1	1	0	0	0	0	0	1	0	1	1	1	1	0	1	0	1	2	1	0	1	1	1	0	1	1	0	0	0	0	0	0	1	0	0	0	1
AX-365971280	AGATAAAGAAGAGTACGATGATGAGGAATTATTAG[C/G]GCGCCCTCCACATGGTACAGAAGTCTTTGTAGGCA	C	G	1	1	1	0	1	2	1	0	2	2	0	0	0	1	1	1	1	1	0	1	1	1	0	0	1	1	1	0	0	1	1	0	0	0	1	0	1	0	1	1	1	0	0	1	1	1
AX-365971282	TGACAACGATCATCCATGTCGATCTATCTGCTTTT[A/G]A	A	G	0	2	2	0	1	0	2	2	1	1	1	1	0	0	2	1	0	1	0	0	0	0	1	1	1	1	1	0	0	2	0	1	2	0	1	2	1	1	2	2	0	1	1	1	0	1
AX-365971284	CCTGCGTTGGCAGCTGAATATCCTTTCAAAAGCAA[A/G]TATTTGTCACTAGTGCCTAAGGTCGATTCAGTAAC	A	G	2	0	0	0	1	1	0	0	1	1	0	2	2	1	0	0	0	1	0	0	1	0	0	1	0	0	0	0	0	1	0	0	0	0	0	0	1	0	1	0	1	0	1	1	2	0
AX-365971285	CGACGAGGAGGTTGAATCTGAGATTTCAAGTGATT[A/G]CCAGCCGATTCTATCTCCAGAGGAGAATGGGGCTG	A	G	0	0	0	0	0	1	1	0	1	1	0	0	1	1	0	1	0	0	0	0	0	0	1	1	1	0	0	0	0	1	1	0	0	1	0	0	0	0	0	0	1	0	0	0	0	0
AX-365971287	CGCACCCTCGCTTGAGAATGATGTTTCTCAGATTG[A/C]CCGTGTCCGCAGAGAGACAATACATGGGACTTGTT	A	C	0	0	0	0	0	1	0	0	1	0	0	0	1	1	0	0	0	0	0	0	0	0	0	0	0	0	0	0	0	0	0	0	0	0	1	0	0	0	0	0	0	0	0	0	0	0
AX-365971289	CGCTTGAGAATGATGTTTCTCAGATTGCCCGTGTC[C/G]GCAGAGAGACAATACATGGGACTTGTTGGGGGAAC	C	G	0	1	1	0	1	0	1	0	0	0	1	0	0	0	2	0	0	1	0	0	0	1	0	0	2	1	0	0	2	1	2	0	0	1	0	0	1	1	1	1	0	0	0	0	0	0
AX-365971292	AGATCAAAGGCCAAGCACTCAGGCCCAGCGAGTTC[A/G]TTCACAAACTTGACCTCCGCCGCCTGCAATCTGTT	A	G	0	1	1	0	1	0	1	0	0	0	1	0	0	0	2	0	0	1	0	1	0	1	0	0	2	0	0	0	2	1	2	0	0	1	0	0	0	1	0	1	1	0	0	0	0	0
AX-365971295	GGCGACGTGTACGCGAATTCAGACCACCCAATCTG[A/G]GGGCCGTTCCAGCGCATAATTCTGCCATCTCCGGT	A	G	0	1	1	0	1	0	1	0	0	0	1	0	0	0	2	0	0	1	0	1	0	1	0	0	2	0	0	0	2	1	2	0	0	1	0	0	0	1	0	1	1	0	0	0	0	0
AX-365971298	ATGATAAGAGCGTTTCTCAGGATAAAAATGTTTGT[A/G]TGAGTGTGAGTTCCTCTCATGAAGTAGCAGCAACG	A	G	0	1	0	0	0	0	0	0	0	0	0	0	0	0	0	0	0	1	0	0	0	0	1	0	0	0	0	0	0	0	0	0	0	0	1	0	0	0	0	0	0	0	0	0	0	0
AX-365971300	TCCCTATCCACATTGTCCCTTTTCTCA[A/G]GTACCCTTTTTATTTTCTCAAGTATAATTGGGTTT	A	G	0	1	0	1	0	0	0	1	1	0	0	0	0	0	0	1	1	0	1	2	0	0	0	0	0	1	1	1	0	2	1	0	0	0	1	0	1	1	0	1	0	0	1	0	0	2
AX-365971301	CCAGCGTTCTTTTGCTTCCTCCTTGAAATATGAAT[A/T]CGGAGAACTCTCGTATCCCCAT	A	T	1	0	0	1	0	0	1	0	0	1	1	2	0	2	0	0	0	0	0	0	0	0	1	1	0	0	0	0	0	0	0	1	0	0	0	0	1	0	0	1	1	0	0	0	1	1
AX-365971306	ATGGGGCCGTGGACTGAATTTTTCATTATTTGTCT[C/G]CGGCCCGTGGTTCTCTATATCATTCTGGCTGGTGG	C	G	0	0	0	1	0	0	1	1	1	0	1	0	0	0	1	1	0	0	2	0	1	1	1	0	0	1	1	0	0	0	1	1	2	1	1	0	0	2	0	0	0	1	1	0	1	1
AX-365971307	TTGCCATTAGGAAGAGAATTACAGACACTGAACAT[A/G]TTGCTCCAGTATTCTTTATTATCGTCAACAGACAG	A	G	1	2	0	1	2	1	0	1	1	0	1	1	0	1	2	1	1	0	2	1	0	1	1	0	1	1	0	1	0	2	1	1	0	2	2	0	1	2	0	1	0	0	0	0	1	1
AX-365971310	GCTGGAACCGCTTTGTCAGAGTTTTTTGGGAAAAA[A/G]CAAACTGTATCTATTCCAGGTGCTGTTCCAAGGAC	A	G	0	0	0	1	1	0	0	1	2	0	1	2	0	0	0	0	0	2	1	0	1	1	1	1	1	0	0	0	0	1	1	2	0	0	1	0	2	0	0	0	0	0	0	0	1	0
AX-365971315	AACCTGGGACTTGACACTTTGGTAGGAATCACTGA[A/G]TCTTCCTGCACCTTCTGAATGGACGCACTATGCAC	A	G	0	2	1	1	2	1	1	1	1	0	1	1	2	0	2	1	1	1	1	2	1	1	0	1	2	1	1	1	2	1	1	0	0	1	1	1	1	2	0	1	0	2	2	0	0	1
AX-365971321	AAGCAGCTGAATCTCTCTCGATGCACTGATCAATT[A/G]CACGATCAAGATCTCCAGATGGCCTCCAAATGCCT	A	G	1	1	2	0	0	0	0	2	0	0	0	1	0	1	2	1	0	0	1	0	1	1	1	0	0	1	0	1	1	1	1	1	0	2	1	1	0	1	0	2	0	0	1	2	1	2
AX-365971325	TTTGCAGAAATGCGTTTACCTTTCCACAGACCCAC[A/G]TAGTCGTTCACCACGCCCTCCATGCCCCCAAGATC	A	G	0	0	0	0	1	0	0	0	0	1	0	0	0	0	1	1	0	1	0	0	0	1	1	0	1	0	0	0	1	0	1	0	0	0	0	0	0	0	0	0	0	1	0	0	0	0
AX-365971326	TTGAAGATCTTGATGATTGATGCAAATGGGTATTA[A/G]TTT	A	G	0	0	0	0	1	0	0	0	0	1	0	0	0	0	1	1	0	1	0	0	0	1	1	0	1	0	0	0	1	0	1	0	0	0	0	0	0	0	0	0	0	1	0	0	0	0
AX-365971327	GCTTTACGTGGTCGAGAAACAGGCCTTCGTAGTCA[A/C]GGTGAATTGATTAAGCT	A	C	1	0	0	0	0	0	0	1	2	2	0	1	1	2	0	1	1	1	0	0	1	1	1	2	1	1	0	1	1	1	0	0	0	1	0	1	0	0	0	1	1	0	1	1	0	1
AX-365971331	GATTCGATGGGCCTAAGCTGT[A/G]TTGATATTCTCTTGATCATTGGAGAAGGCAGATCA	A	G	1	1	0	0	1	1	1	1	0	1	1	0	0	0	0	0	0	1	0	0	0	0	1	0	0	0	0	1	0	1	1	0	0	1	0	1	0	0	0	0	1	1	0	0	0	1
AX-365971346	ACACTGCGATCATTCCGTGAAATCTACAGAAACAC[A/G]AGAATAGATCCC	A	G	0	0	1	0	0	1	0	0	1	1	0	1	0	1	1	0	1	0	0	0	1	0	0	0	0	0	0	0	0	0	0	0	0	0	0	0	1	0	0	0	1	0	0	0	0	0
AX-365971349	TTTCGGTGCTATAATCGACAATCGCTACATGATAT[A/C]ACGCTCTTTCCCTC	A	C	1	1	0	1	1	2	1	0	1	1	1	0	0	2	1	0	0	1	0	1	2	0	1	0	1	0	0	0	2	0	1	1	0	1	1	0	1	1	0	1	1	0	1	0	1	2
AX-365971352	GAACCTAA[C/G]GAATTTGAAGATATGTGGAATGAGTAACTGATGAA	C	G	0	1	1	1	0	1	0	0	0	0	0	1	0	0	1	1	0	0	1	0	0	1	1	1	1	0	0	0	0	0	0	1	2	0	0	0	0	0	1	1	0	0	1	2	1	0
AX-365971366	A[A/C]TGCCATTTGGAGAAACCTCTCTATTGCTCAATGGA	A	C	1	0	0	1	0	0	1	1	1	1	0	0	0	0	0	0	1	0	1	0	0	0	1	1	1	0	1	0	0	0	0	0	0	0	0	0	0	0	1	1	0	0	1	0	0	1
AX-365971376	CTGAGTGTTGTGCATTGCCTCCTTTGGACCCGAAT[A/G]GAAATAATGATGATCAGCAAGGAGTCCCTTTGGGC	A	G	2	0	1	2	0	2	2	2	1	0	2	1	2	2	0	0	1	1	1	0	2	2	0	0	0	1	1	1	1	1	0	1	1	1	1	2	0	1	0	0	0	2	2	2	1	1
AX-365971378	ACGTTTTCAATTTCTTTTCGGACCGTTCATAAATT[A/G]TATTCCCATGTTGGAGAAGTGGGACCGACCTTGTG	A	G	2	0	1	2	0	2	2	2	0	0	1	1	2	1	0	0	1	1	1	0	2	2	0	0	0	1	1	1	1	1	0	1	1	1	1	2	0	1	0	0	0	2	2	2	1	1
AX-365971381	GTGAAGAAGATAGAGCCGTTGCTATGGACATCGAG[A/G]TCGTTGGCGAACAGAATCGGCTTTCCTTCCACGTG	A	G	1	1	1	1	0	0	1	1	1	0	1	0	0	1	0	0	1	0	0	0	1	0	0	1	1	1	2	0	1	0	1	1	0	1	0	0	0	0	0	1	0	1	1	0	0	1
AX-365971384	ATATTGTATGATATCAACAGGATTCTGAGGCCCGG[A/G]GGAGTGTTTTGGCTTGATCGTTTCTTCTGCATTGA	A	G	0	1	1	1	0	0	0	1	1	0	1	0	0	1	1	1	1	0	1	0	0	1	0	0	1	1	1	1	0	1	0	1	1	0	2	0	0	1	0	1	0	0	0	2	0	0
AX-365971387	AAATTCAAATTCCATTGTGAAGAACTTGGGAGATC[C/G]GTAGGGTTTTGTCGTATGCTTTCAAAGGCTCCGTC	C	G	0	1	2	1	1	2	2	2	2	2	1	0	0	1	1	1	1	2	1	1	2	1	0	1	1	1	2	1	2	1	2	1	1	1	2	1	0	2	0	1	1	1	1	2	0	1
AX-365971391	CAGGCATCTCACATTGCAGCTCCGATGCTCAATGT[A/G]AACTCTGGCCATTCAAATGTTTCTCAGTTAGCAGC	A	G	1	0	2	1	1	1	0	1	0	1	1	0	0	1	0	0	0	1	2	1	1	2	0	0	1	2	1	0	1	2	0	0	0	0	0	1	0	0	0	1	0	2	2	1	0	0
AX-365971392	TGGGTCAATGATAATGAGAAAATCCAGAGCCGCGC[A/G]TGCAGATTTTAACAGCAACGTGATGCTACGCAGAC	A	G	0	0	0	0	1	0	0	1	0	0	1	0	0	0	1	1	1	0	1	1	0	1	0	0	0	0	1	0	1	1	0	0	0	0	2	1	0	1	0	0	1	1	0	0	0	0
AX-365971394	GGTTTTGAGTTCAATAACTACCCGTCAATCTGCCC[A/G]GCATACACTGAATATGGTCTCATCCCAGAGCTTTC	A	G	0	0	0	0	1	0	0	1	0	0	1	0	0	0	1	1	1	0	1	1	0	1	0	0	0	0	1	0	1	1	0	0	0	0	2	1	0	1	0	0	1	1	0	0	0	0
AX-365971396	AGAATACAGGGTAACGCGAGGGTTTTAGTATCTTA[A/C]GCTGAAGCCCTACCTCAAACAGCGGGGTACCTAAA	A	C	0	0	0	0	1	0	0	2	0	0	1	0	0	0	2	1	1	0	2	1	0	1	0	0	2	2	2	0	1	1	2	0	0	2	2	2	0	2	0	0	1	1	0	0	0	0
AX-365971397	AAGGAATTTAGACCATAAGAGGAAACCACATTCAT[A/G]ACCCACAGAGGATCATTTATCAGTGCTGCAGCAAA	A	G	1	0	0	0	1	1	0	0	1	0	0	1	0	1	1	0	1	1	0	0	0	0	0	0	0	0	0	0	0	1	0	0	0	1	1	1	1	0	0	0	1	1	0	0	0	0
AX-365971400	GCACCCTTTCTCTGGAATGGCAATGACTGATCTGA[A/G]GACACCTTGGCAGATGCCTTGACATTACTTGAGCC	A	G	1	0	1	0	1	2	2	1	2	2	2	0	0	0	1	0	1	2	1	1	2	1	1	0	0	1	1	0	2	0	2	0	0	2	1	1	1	1	1	1	0	1	0	0	2	2
AX-365971405	ACTGAACTATCGGATGGGTGGTGAAAATCGTCGTG[A/G]AATCCTTTT	A	G	1	1	1	0	0	0	0	1	0	0	0	0	1	0	1	0	1	0	0	0	1	0	0	0	1	0	1	0	0	0	1	1	0	1	0	0	1	0	1	0	0	0	0	1	1	0
AX-365971406	CTGAGAGGAGGAACAGTAGCAGGATTTCACAAACA[A/C]CAACAACAATATCACTCCCATTCCCAAATTGCGAC	A	C	1	2	0	1	1	1	1	1	1	1	0	1	1	1	1	1	0	0	1	0	0	1	1	1	0	0	1	1	0	2	0	1	1	1	0	1	2	1	1	0	1	1	0	1	0	1
AX-365971417	CCATAGATAACAGGCTG[A/C]GTATAGCCCATGGAGCCAAATCCATACATGTTTGG	A	C	1	1	1	0	1	2	1	0	2	1	0	0	1	1	1	1	1	1	0	1	1	1	0	0	1	1	1	0	0	1	1	0	0	0	1	0	1	0	1	1	1	0	0	1	1	1
AX-365971418	TTGTTGTGAGCATCCTGCAGAGATGACACTCCAAG[A/G]TCTTGGAA	A	G	1	1	0	0	1	2	1	0	2	2	0	1	2	2	0	0	1	1	1	0	0	0	2	2	1	1	1	0	1	0	0	1	2	0	1	0	1	0	2	1	2	0	0	1	1	0
AX-365971419	AGTCAGCGACAATAGGCAGGAGAGTGGCGGTTTTG[C/G]GAGGGTCAATGAGCTCGGGCAAGAGGTGCCGTGGT	C	G	1	0	0	0	0	0	0	0	0	0	0	1	1	1	0	0	0	0	0	1	0	0	1	1	0	0	0	1	0	0	0	0	1	1	0	0	1	0	1	1	0	0	1	1	0	0
AX-365971421	CATAGCCGTTTTCCTCTTAGGGCTATTTTCCACGG[A/G]ACGGAAAGTGCAGGCAGTTGCATTGCCAACTCTTT	A	G	0	0	0	0	0	0	0	0	0	0	0	0	0	0	0	0	0	0	0	0	0	0	0	0	0	1	0	0	0	0	0	0	0	0	0	0	0	0	0	0	0	0	0	0	0	0
AX-365971422	A[A/G]GGATCTATGTGAATTTCAACGACCTACAAGAACAA	A	G	0	2	2	0	1	0	2	2	1	1	1	1	0	0	2	1	0	1	0	0	0	0	1	1	1	1	1	0	0	2	0	1	2	0	1	2	1	1	2	2	0	1	1	1	0	1
AX-365971423	ATTCAAAGAATTTCTTGAACACTCTGTGTTTCTTC[A/G]T	A	G	0	0	0	1	0	1	0	0	0	0	1	0	0	0	0	0	0	0	1	1	1	0	2	0	0	0	1	0	0	1	0	1	2	0	0	1	0	0	0	1	0	0	0	1	1	1
AX-365971424	AAGATACTTCTAAGCATGGTCACGAAGGCCGACAC[A/G]CAGAAACCTCAGAACCTTATATGCAGGAGGATCAG	A	G	0	0	0	0	0	1	1	0	1	1	1	0	1	1	0	1	0	0	0	0	0	0	1	1	1	0	0	0	0	1	1	0	0	1	0	0	0	0	0	0	1	0	0	0	0	0
AX-365971425	CCTTATGATT[A/C]TTCTGAATGTGATGAAGAAGGGTCTTGTAGTGATG	A	C	0	1	0	1	0	1	0	0	1	1	0	0	0	0	0	0	0	0	0	1	0	1	0	1	0	1	0	1	0	0	0	0	0	0	0	1	0	0	0	1	0	0	0	1	1	1
AX-365971426	TCCTCATCATTCCTCACAGCCAAGAGCAGATGCCT[A/G]GGAATTATTCTGTTCTTCTTGTTGTCCCTGGCAGC	A	G	0	1	0	0	0	0	0	0	0	1	0	0	0	0	0	0	0	0	0	0	0	0	0	0	0	0	0	1	0	0	0	0	0	0	0	1	0	0	0	0	0	0	1	0	0	0
AX-365971433	ACAGCGCCTGATTTTCAAGACTTCCAAAAGATTAC[A/G]GGACCTGCAGAGAAAACCTTTAACACTCCGCTGAC	A	G	0	0	0	0	1	0	0	0	0	0	0	0	0	1	0	0	0	0	0	0	0	0	0	0	1	0	0	0	0	0	1	0	0	0	0	1	0	0	0	0	0	0	0	0	0	0
AX-365971437	CTGCAACGACACCAAGTATTCTCCCTACAAATCCG[A/C]CGGGAGGTGGAGGACCTCCGTCGCCACCTGGTGGA	A	C	0	0	0	1	0	1	0	0	0	0	0	0	0	0	0	0	0	0	1	0	0	0	0	0	0	1	0	0	0	0	0	1	1	0	0	0	0	0	0	0	0	0	0	1	0	0
AX-365971439	GGTGTAGGGACCCCTCCCTTGAAGATCAAAGGCCA[A/G]GCACTCAGGCCCAGCGAGTTCGTTCACAAACTTGA	A	G	0	1	1	0	1	0	1	0	0	0	1	0	0	0	2	0	0	1	0	1	0	1	0	0	2	0	0	0	2	1	2	0	0	1	0	0	0	1	0	1	1	0	0	0	0	0
AX-365971445	CTCCACAAAATAAGTAACAGCGCTAATACTGTCAC[C/G]CCTAATATGGCTACCAATGCACCAACCAAATATGG	C	G	0	2	2	2	1	0	2	2	0	1	1	1	1	2	2	2	1	1	1	1	2	2	1	2	1	1	1	2	1	1	1	0	0	1	1	2	0	2	1	1	1	1	2	0	1	1
AX-365971446	CCCGTGGAAGAGAAATCCCCTGTTGCTGATAAGAA[A/G]CCTCCTCCTCCTTTGACGGCCGGGAAGACACTGCC	A	G	1	0	0	1	0	0	1	0	0	1	1	2	0	2	0	0	0	0	0	0	0	0	1	1	0	1	0	0	1	0	0	1	0	0	0	0	1	0	0	1	1	0	0	0	1	1
AX-365971449	ATAACTCGCTTCCAATGCTGAGATGAATCAAGATC[A/G]GAATCCTG	A	G	0	1	2	1	1	1	1	2	0	0	2	1	0	0	1	1	1	0	1	1	1	1	1	0	1	2	2	2	1	1	2	0	0	2	2	1	0	2	1	2	1	1	2	0	1	1
AX-365971450	AGATCCGTAACACAGTTGGCGTCAAATTCACAGAA[A/G]TCAAAATATTGTTCCAAGTTAAAGAATATTGTTCC	A	G	1	1	1	1	1	2	0	0	1	0	1	0	2	1	1	2	1	2	1	1	0	2	1	0	1	1	2	1	1	1	0	0	1	1	1	1	1	1	1	1	0	1	2	0	1	0
AX-365971451	TCAAAGGCCAAAAGCATGAAGTAAGGAAAGGAGCT[A/G]CTTGATCTGAGAAGTGTCCCATCCAGATCAGACAC	A	G	2	1	1	1	0	1	1	1	1	1	2	2	2	2	2	1	2	2	1	1	1	2	1	1	1	2	1	1	1	1	1	2	2	0	2	2	1	1	2	1	1	0	2	1	1	2
AX-365971454	CTTGGATTGGCAGTAACAATATATCTCTTTCCACA[A/G]GAAA	A	G	2	1	1	1	0	1	1	1	1	1	2	2	2	2	2	1	2	2	1	1	1	2	1	0	1	2	0	1	1	1	1	2	2	0	2	2	1	1	2	1	1	0	2	1	1	2
AX-365971455	AGAGCTGGCTCTGGAAGCTCTGGTGGTACCTCTTC[A/C]GCTGGAAGATTAACTTCCCATGACTCATTTGGCAA	A	C	1	0	0	0	0	0	1	0	2	1	0	0	1	0	0	1	1	1	0	0	0	1	0	2	0	0	0	1	0	0	1	0	0	1	0	0	1	0	0	0	2	0	0	0	1	0
AX-365971457	GCAACCAAAGATAACCAATCTTTTTCTTGCATTCC[A/G]TCCCGCGCAAAGTTAATTCCCAGAGCTGGCTCTGG	A	G	1	0	0	0	0	0	1	0	2	1	0	0	1	0	0	1	1	1	0	0	0	1	0	2	0	0	0	1	0	0	1	0	0	1	0	0	1	0	0	0	0	0	0	0	1	0
AX-365971465	TCTGTAACAAGTTAAAACAGGCCAGTGTAAAATAC[A/C]GCCATCTATTTTCTCTATAGTAGTTGCCATTTCT	A	C	2	1	1	1	0	0	0	0	1	1	0	0	1	1	1	0	0	1	1	0	1	0	1	0	0	0	1	0	0	0	0	2	1	0	1	0	1	0	1	0	1	1	0	1	2	0
AX-365971467	TCCGCGCAGGCAACCACCATGAACTTGGGAGATTG[A/G]CCCTTGGACAATTTGGAGATCAATTCTTTCTCCTT	A	G	0	1	0	0	0	1	0	1	0	1	0	0	0	0	0	0	0	0	1	1	0	0	1	1	0	1	1	0	0	0	0	0	0	1	1	1	0	0	0	0	0	0	0	0	0	1
AX-365971468	CACTGCTGTATACCGTGACCAGATTACCAAGAAAT[A/C]ATGGATGGGGTGGGTAGCTAGAGTTGCGGGAGAGA	A	C	0	0	0	0	0	0	0	0	1	0	0	1	0	0	0	0	0	0	0	0	0	0	0	0	0	0	0	0	0	0	0	0	0	0	0	1	0	0	0	0	0	1	0	0	0	0
AX-365971469	CA[A/T]GAAGTGTTTCAATTATTCGAACTTGCCTAACTTTA	A	T	1	1	2	0	0	0	0	2	0	0	0	1	0	1	2	1	0	0	1	0	1	1	1	0	0	1	0	1	1	1	1	1	0	2	1	1	0	1	0	2	0	0	1	2	1	2
AX-365971474	AAAATTGATGGAATGCCCTGGACTTAATTGCA[A/G]GACAAGATGGATGGCGCTGTCATTACTGCAAATCT	A	G	0	2	1	1	2	1	1	1	1	0	1	1	2	0	1	1	1	1	1	2	1	1	0	1	1	1	1	1	2	1	1	0	0	1	1	1	1	2	0	1	0	2	2	0	0	1
AX-365971475	GGGAGGAGGAGAACGACATATCTGTTGGAAGAAGC[A/G]ACGATAGCGCTGAGAGACAGAGGGTACAGCGCTCT	A	G	0	0	1	0	0	0	0	0	1	1	0	1	2	2	1	0	0	1	0	0	1	0	0	1	1	0	1	0	1	0	0	1	0	0	0	1	1	0	0	0	1	1	0	0	1	0
AX-365971477	GATGGTTACTGTAAACCGGCTATAGTTTAGAAACT[A/C]TCTCTCTTGATCAGTGGAGCTGAGACAGTCTAGTT	A	C	0	2	1	1	2	1	1	1	1	0	1	1	2	0	2	1	1	1	1	2	1	1	0	1	2	1	1	1	2	1	1	0	0	1	1	1	1	2	0	1	0	2	2	0	0	1
AX-365971479	CGACTATTATATATAGTCGAATTGAAGACAGTTGA[C/G]TGGACGGTTAATAACTTAATGTTACCAATGGTCAC	C	G	0	2	1	1	2	1	1	1	1	0	1	1	2	0	1	1	1	1	1	2	1	1	0	1	1	1	1	1	2	1	1	0	0	1	1	1	1	2	0	1	0	2	2	0	0	1
AX-365971481	TATGTGTTTCAGCTGTATATGCTATTGCCAATAAT[A/T]CTCTGTTTTCCGTTGTTGCAGCAAATATTTAAAGG	A	T	0	2	1	1	2	1	1	1	1	0	1	1	2	0	1	1	1	1	1	2	1	1	0	1	1	1	1	1	2	1	1	0	0	1	1	1	1	2	0	1	0	2	2	0	0	1
AX-365971484	GGTTCATCTGAGTGCCATCATACAGTGGGGGAAGT[A/G]TCTGGGAATGAGAGGGAGGAGGAAACATGGGCTCA	A	G	1	0	0	1	0	2	1	1	1	1	0	0	0	1	0	0	0	1	0	0	0	1	1	1	0	0	0	0	0	0	0	0	0	0	0	0	1	0	0	0	1	0	0	0	1	0
AX-365971487	TTTCGCTGTACATTACGTTATCGCTTCTCACACTC[A/G]GACATTATGGAAGTTAAACAACCTCTGA	A	G	1	1	1	1	1	1	0	0	2	2	2	1	2	2	1	1	1	1	2	1	0	0	1	1	1	0	1	2	1	2	1	1	1	0	1	1	1	1	1	2	2	2	1	1	1	1
AX-365971488	AAAATATCCTCTTTGCAACTACATATCTACT[A/G]CTATATCAGATGCATATAATTATCAGGAAGAAAGA	A	G	0	0	0	1	0	2	0	0	2	1	0	0	0	0	0	0	0	0	0	1	0	0	0	2	0	1	0	0	1	0	1	1	0	0	1	0	0	0	1	0	1	1	0	0	1	0
AX-365971490	ATGAGCTCCCGCAGAGAAGAGGGCATGGGAGTCGT[A/T]GGCAACTTGTGATGCCAGTAACTCAGTGTTGGAGA	A	T	1	0	0	0	1	0	0	1	0	2	0	0	1	2	0	1	0	1	0	0	1	0	0	0	0	1	0	1	0	1	0	0	0	1	0	1	0	0	1	1	1	0	0	1	0	0
AX-365971491	ACACTGACAGAAACCTTGCTCTCTTCACCGTCCTC[A/C]GCTTTCATGTCGGCCAGCAGCTCCGATGATGACAG	A	C	1	0	0	0	1	0	0	1	0	2	0	0	1	2	0	1	0	1	0	0	1	0	0	0	0	1	0	1	0	1	0	0	0	1	0	1	0	0	1	0	1	0	0	1	0	0
AX-365971492	ATAAATCACATTTTTCAAGCCCCTATGATACTTAT[A/C]TGTTCCAAAATATCCTCTTTGCAACTACATATCTA	A	C	1	1	2	0	0	0	0	2	0	0	0	1	0	1	2	1	0	0	1	0	1	1	1	0	0	1	0	1	1	1	1	1	0	2	1	1	0	1	0	2	0	0	1	2	1	2
AX-365971494	CATTGGGTTTCCCCGCCAAGAAAATCCCCAAAAGC[A/G]GAGGACAAATCTGCCATCTGCCCATCTCAACCACT	A	G	0	0	0	0	1	0	0	0	0	1	0	0	0	0	1	1	0	1	0	0	0	0	1	0	1	0	0	0	1	0	1	0	0	0	0	0	0	0	0	0	0	1	0	0	0	0
AX-365971495	TCAAAAGTGAATCTGCAATTCCTGGAGAGATCAAG[A/C]AGC	A	C	1	0	0	0	1	0	0	1	0	2	0	0	1	2	0	1	0	1	0	0	1	0	0	0	0	1	0	1	0	1	0	0	0	1	0	1	0	0	1	0	1	0	0	1	0	0
AX-365971497	AAGGGGCAGCAATATACAATCACTGGGTTCCCTTT[A/C]CGAAGCAAAGCTGGTTCCAAGTCCGTGGCCTGTCA	A	C	1	0	0	0	1	0	0	1	0	2	0	0	1	2	0	1	0	1	0	0	1	0	0	0	0	1	0	1	0	1	0	0	0	1	0	1	0	0	1	0	1	0	0	1	0	0
AX-365971498	CTCGATCAACAATTTGCTAACGAAAAC[A/G]ATATCACAAATTACACTAGAGCGGTAGATTTACAA	A	G	1	0	0	0	0	0	0	1	2	2	0	1	1	2	0	1	1	1	0	0	1	1	1	2	1	1	0	1	1	1	0	0	0	1	0	1	0	0	0	1	1	0	1	1	0	1
AX-365971499	TCATTGTCCTCGGGATCATGCCATTTTCTCCAGGA[A/T]GCACGGAACAGCTTGTTGTGAAGCCTAGGGTTCCC	A	T	0	0	0	0	0	2	1	0	1	0	0	0	0	0	0	0	0	1	0	0	1	1	1	1	0	1	0	0	0	0	0	0	0	0	0	1	0	0	0	0	1	0	0	0	1	0
AX-365971500	AAGGAGGCAGGTGTTGCTTACATACTGGGTCACTC[A/G]TACATCAAAGCCAGGAAGTCATCATCATTTCTAAA	A	G	0	0	1	1	0	1	1	2	1	1	2	0	0	0	0	2	1	0	1	1	1	1	0	1	0	0	1	0	1	1	0	0	0	1	1	1	1	1	1	0	1	1	1	1	2	0
AX-365971501	TATGCTATGCCATAAAAAAAAACGATAATCACGAC[A/G]GACCTGAGATACATATGCCTGCAACTCCGTAGTAG	A	G	0	1	1	1	1	1	1	0	0	0	1	0	0	1	1	0	1	0	0	0	0	1	0	0	1	0	1	0	1	1	0	0	0	0	1	1	0	0	0	0	0	0	0	0	1	1
AX-365971511	AACTGGTTATATCCTCGAGTTAATGGT[C/G]ACCAGAATTCACATCCAGAAGTCACTGGTGTCTCT	C	G	0	2	2	2	1	1	1	1	0	0	2	1	0	1	1	1	2	0	2	2	1	1	0	1	1	2	2	2	1	2	2	0	0	2	2	2	0	2	0	1	1	2	1	0	1	1
AX-365971515	GTCCT[C/G]GCTATCGGCAACGGCGTCTAGGTGTGCCAAATACT	C	G	2	1	0	1	0	1	0	1	1	1	1	0	1	1	1	1	2	0	0	1	0	1	2	1	1	0	1	0	2	1	1	1	1	1	1	1	1	1	0	0	1	1	0	1	1	0
AX-365971517	CAAATCAGGAGCCTGGAGCTTCATATACCTGCTCA[A/C]AACATCTTCAGAAGAATTGCCGTTTGCCGCACTTT	A	C	2	1	0	1	0	1	0	0	1	1	0	2	2	2	0	1	0	1	0	0	0	0	2	1	1	1	0	0	0	0	0	1	2	1	0	0	2	0	2	1	2	1	0	1	2	0
AX-365971518	TTATCGATGATGAACCCAAGATCTTGCGGAGAAAT[A/C]TCTTCGACAAAGTAACGGAGCTCTGCGCGAACATC	A	C	1	1	1	1	0	1	2	1	0	0	0	0	1	0	1	1	0	0	0	0	2	1	1	1	0	1	2	1	1	0	1	1	2	2	2	1	0	0	0	1	0	1	0	1	0	2
AX-365971520	TTGGGTGTAAGGACGTCAACTGTTGAAATTGCGGC[A/C]CGGCTTACAAATGCACCAAACAATGCAAGAGACAC	A	C	0	0	0	1	0	0	0	0	0	0	0	0	0	0	0	0	0	0	0	0	0	0	0	0	0	1	0	0	0	0	0	1	0	0	0	0	0	0	0	0	0	0	0	0	1	0
AX-365971523	TCGACGTTTCCAATTTCCATCATTGCGTAGACAAA[A/C]TGAAACAA	A	C	1	0	0	1	0	0	1	1	1	0	0	0	1	0	1	1	1	0	1	1	2	1	1	0	0	1	1	0	0	1	1	0	1	1	1	1	1	2	1	0	0	1	2	0	1	2
AX-365971524	CAGATCGCGTCCTCGAAAGCCGGAGCCCTC[C/G]GGGTCTCTTCCTCCAGGCCAATATCTGCAATGGCA	C	G	0	1	1	1	0	0	0	2	1	0	0	2	1	0	1	2	1	0	2	1	0	2	0	1	1	1	1	2	0	1	1	0	2	0	1	1	0	1	2	1	1	2	1	1	1	0
AX-365971526	GGGAGTTCCAAGATTAAGTTGTAACTGAGCATCTA[A/G]AGGGCCATAGAGAGCGCCGTCAGGAGAAGCTCCCA	A	G	1	1	2	2	1	1	2	2	2	1	0	0	0	1	1	1	1	1	0	1	2	1	0	1	2	1	1	1	2	0	1	1	1	1	0	2	2	1	0	2	1	1	1	1	0	2
AX-365971538	GATGTGTTCAAGTGCACCAGCCAGGAAGCAACTAT[A/G]CGGGCCAAGGCGCTCGCTAACTTACAATTCAACTG	A	G	1	1	1	1	1	0	1	2	1	2	1	1	1	0	1	0	0	1	0	0	1	1	2	2	1	0	0	1	2	1	1	1	2	1	1	1	1	0	1	0	0	1	1	0	1	0
AX-365971542	TTCCAAGCTGCTGCAACGCGGTTGAGGCAGCTGGG[A/C]TTCAATGCCTATGTCTCGTCGTTAACGGCCCTCCT	A	C	0	1	1	0	1	1	1	1	0	0	0	0	0	1	0	0	0	1	0	1	1	0	0	0	0	0	0	1	0	0	1	0	0	0	0	1	0	0	1	1	0	0	0	0	1	1
AX-365971550	GCCAGGGCTTTGTGCCGAACATTCTAGGGCGCGTT[A/T]GGAGCCCATGGAATGGCATTTGGCAGGATCCTTTT	A	T	1	0	0	1	0	1	0	1	1	0	0	1	1	0	0	0	0	0	0	0	1	0	0	0	0	0	0	0	0	0	0	0	0	1	0	1	0	0	1	0	0	0	0	0	0	0
AX-365971552	GCAATGGGAAATGAAGGAGCAGTACTGGACATGTT[A/G]TTTGCAAAAGAATTGAAGAGACAGTCATCTGGATC	A	G	0	1	0	1	1	1	0	1	2	1	0	2	0	1	1	1	2	1	2	1	1	2	0	0	0	1	1	1	0	1	0	0	0	2	1	0	0	2	2	1	0	1	0	0	2	2
AX-365971555	CTTTGAGTCACATTTAGGATTAAGAACATGAAAAC[A/G]GGACTTCTCACATGGAACATTTTTCATCTTTAATT	A	G	1	1	1	0	0	0	0	1	1	2	0	2	1	1	0	0	1	0	0	0	0	0	0	1	0	0	0	0	0	0	1	0	0	0	1	1	1	0	0	1	0	0	0	0	1	1
AX-365971559	ACAGGGGGTCAGTTGATCGAGACCCTAACAGCAAT[C/G]GGCACCCACAAAATACAAAACAGAGATCC	C	G	1	0	1	0	2	0	0	0	0	2	1	2	1	2	2	2	1	2	1	1	0	1	1	1	1	1	1	1	2	2	1	2	1	1	2	1	0	1	1	1	1	1	1	0	1	0
AX-365971563	A[A/G]GCTATTATAACGATCCATTTCAGGTCTAAAATCAG	A	G	0	1	1	1	1	0	1	0	1	0	1	1	1	1	1	0	1	1	1	1	0	2	0	0	1	1	0	2	0	1	1	0	0	0	1	2	0	1	0	1	0	1	2	1	0	1
AX-365971564	GAGGTCGGCGAGGAGCATTTAGAGGAAGCCGAACC[A/G]ATCACTGAGCTCAGGTTTCGCATATTATGGTATGA	A	G	0	2	1	1	1	0	1	0	0	0	1	1	0	0	0	1	1	1	0	1	1	1	0	0	1	1	1	2	1	1	1	1	0	0	1	2	0	0	1	1	0	0	0	1	0	1
AX-365971570	ATAGCTTCCTTGGCTGAAATTATTTCATATAGAAC[A/G]ACGCCAAATGCATAAACATCCACTTTTGGTGATAC	A	G	2	0	1	2	1	0	1	0	0	2	1	1	1	1	1	1	1	0	0	1	0	1	2	0	1	0	2	1	1	1	0	1	2	0	2	1	2	0	1	0	1	0	0	1	1	1
AX-365971574	GGAACAATAGCTTGTTTTTCTTCTTCTACAATGGA[A/G]TCCTCACGTTCCTCACACGGCTCGTCTGATCATCG	A	G	2	0	1	2	0	1	2	2	0	0	1	0	2	1	0	0	1	1	1	0	2	1	0	0	0	1	1	1	1	1	0	0	0	1	1	2	0	1	0	0	0	1	2	1	1	1
AX-365971577	CCACCGACAAATGATTCCAGAGGTCTGTCGAGCCC[A/C]GTATCTTCTCTGTCCAACGATGGCTCTTGTCAGTC	A	C	0	0	0	0	1	0	0	0	0	0	0	0	0	0	0	0	1	0	0	0	0	0	1	0	0	0	1	0	0	0	0	0	0	0	0	1	1	0	1	0	0	1	0	1	0	0
AX-365971588	ATTTTGTTAAAAACAGTATGCCAAACCGTTTCCAT[C/G]C	C	G	0	1	2	1	1	0	1	1	0	0	2	0	1	0	1	1	1	1	2	1	1	1	1	1	1	1	2	1	2	1	1	1	0	1	1	1	0	2	1	1	1	1	1	1	0	1
AX-365971589	ACCGAGGCGCAAGAAATTCGACAACAGTGAAGGGA[A/G]TGACTATTATGTCAACCTGGGCTCTGCCATTCGCA	A	G	1	1	0	0	0	1	0	0	1	1	1	2	1	1	0	0	1	1	0	0	0	0	1	1	0	0	0	1	0	0	0	1	2	0	0	1	1	0	1	0	1	1	0	2	1	1
AX-365971591	ATGTCATCCCTGTAAATGTCGTAGCTCAACTCTTT[A/G]GAAAATAGGGCCGGAATCTC	A	G	0	0	0	0	0	0	0	0	0	0	0	0	0	0	0	0	0	1	0	0	0	0	0	0	0	0	0	0	0	0	0	0	0	0	1	0	0	0	0	0	0	0	0	0	0	0
AX-365971596	AAAGTAGACGAAGTCATGTGCACTAATACCTCTAC[A/C]TCAGTC	A	C	0	1	0	0	0	0	0	0	2	2	1	1	1	0	1	0	0	1	1	0	0	1	0	0	1	0	1	1	1	0	1	2	1	0	0	0	2	0	1	0	1	1	1	1	1	1
AX-365971604	TTCCGCCACCTGTTGTTTCGCCGAGACTGCAACAG[A/C]CATGTCTTCTTCCTCCTTTACTTTCTTTAACTCTG	A	C	1	0	0	0	1	0	0	0	1	1	0	2	2	1	1	0	1	0	0	0	0	1	1	1	1	1	1	0	1	0	0	1	2	0	1	1	1	0	1	0	2	1	1	1	2	0
AX-365971608	TCATTGATAACATACGGGATACCAA[A/G]CAGAGCCGAGGTTCTGTAGTCTACATGCCAGACTA	A	G	0	2	0	1	1	1	1	1	0	0	0	1	0	0	1	1	0	0	1	0	0	1	0	0	0	0	1	1	0	1	0	1	0	1	0	1	0	1	1	0	0	1	0	1	0	1
AX-365971610	AGAATAGACTCATCAAATTCGTTTGGGTCATATCG[A/C]GTCAGGAGAAC	A	C	0	0	0	0	1	1	0	1	0	0	0	1	1	1	0	0	0	0	0	1	1	1	2	2	0	0	1	1	0	1	1	2	2	1	1	0	2	0	2	1	1	0	0	1	1	0
AX-365971611	GACGAGCAATCAAAGATCCAACTACATTCACATCA[A/C]GAGGGCTACTTTTCAGCATCATTGTTAACACCGGT	A	C	0	1	2	1	0	1	0	1	1	0	0	0	0	0	1	0	0	0	1	0	2	2	1	1	1	0	0	1	1	0	1	1	0	0	1	2	1	1	1	2	0	2	1	0	0	1
AX-365971614	AAGACGGTTTATAAGCATTTGGGTAAGGGCAAACA[A/G]CAATCTTCTGACATAGTGCAGAAGCTTCCTAACTA	A	G	0	0	0	0	0	0	0	0	0	1	0	0	0	0	0	0	1	0	0	0	0	0	0	0	0	0	0	0	0	0	1	0	0	0	0	1	0	0	0	0	0	0	0	0	0	0
AX-365971618	GGGGACAGGCAACAGCAGTCTACAAAGTTGCATCT[C/G]TCGCAAGAGAAAGTGGTGTACCTATCATTGCTGAT	C	G	2	1	0	0	1	2	1	0	2	2	0	1	2	2	0	0	0	1	1	0	0	0	2	2	1	1	1	0	1	0	0	1	2	0	1	0	1	0	2	1	2	0	0	1	1	0
AX-365971622	TGTAATGCTGTTTGCTTC[A/G]TCTGACTGCACAGTGCTTATCAGATTCCTTCGTGT	A	G	1	0	0	0	0	0	0	0	0	1	0	0	0	0	0	1	0	0	1	0	0	0	1	0	0	0	1	0	0	1	0	1	2	0	1	0	1	0	0	0	0	0	0	0	0	0
AX-365971623	GAAAATGGTCAATGAAGCAACATCTAATATTCCTA[A/C]TTGGCAAGCAGGAGAGTGAATCATCCCCTTTCATC	A	C	1	0	0	0	0	1	0	0	1	0	0	0	0	1	0	0	0	0	0	0	0	0	0	1	0	0	0	1	0	0	0	0	0	0	0	0	1	0	1	0	0	0	0	0	2	0
AX-365971626	GAGTCTCCATGAAACATGTCATGCAATCATCCACT[A/G]A	A	G	0	0	0	0	0	1	0	0	0	0	0	0	0	1	0	0	0	0	0	0	1	0	1	0	0	0	0	0	0	1	0	0	0	0	0	1	0	0	0	0	1	1	0	0	0	0
AX-365971630	TCCTTTCGACTTTCCTTTCGACTCTCTCCTCCAGC[A/G]GAAGCGATCTGAGCAGCTTGAATAGAAGGCACAGG	A	G	1	0	0	0	0	1	0	0	0	2	0	0	0	1	0	1	1	0	0	0	0	0	1	0	0	0	1	0	1	1	1	2	2	0	1	0	1	0	1	1	2	0	0	2	1	0
AX-365971635	TCCAGAGGATGCCACTCACAGCCTATGCAAACGTT[C/G]TCATGGCATTTTAAA	C	G	1	0	1	1	0	0	1	1	0	1	0	1	1	0	0	1	0	1	2	1	0	0	1	1	1	2	1	1	0	1	2	1	0	1	1	1	1	1	2	1	0	2	1	0	0	0
AX-365971637	GGATTGAACGTCACGCTGTGCTGCGTAGGGTCGAT[A/G]GGCTTGTTGTGA	A	G	1	0	1	1	0	0	1	1	0	1	0	1	1	0	0	1	0	1	2	1	0	0	1	1	1	2	1	1	0	1	2	1	0	1	1	1	1	1	2	1	0	2	1	0	0	0
AX-365971638	GGGGAGGAATC[A/G]CAGCTCAAGGCTTCGTATCTGATTTAGCTCCTCTG	A	G	0	0	0	0	1	0	0	0	0	0	0	0	0	1	0	0	0	0	0	0	0	0	0	0	1	0	0	0	0	0	1	0	1	0	0	1	0	1	0	0	0	0	0	0	0	0
AX-365971639	GGGAGTGACTGCCATCTTGAACTTACAGCAGGATA[A/G]GGACATTGAATA	A	G	0	0	1	0	0	0	0	0	0	0	0	0	0	0	0	0	0	0	0	1	1	0	1	0	0	1	0	0	0	0	0	1	0	0	0	1	1	0	0	1	0	0	0	1	0	0
AX-365971640	ATGGCGATTCCGAAGACGACGGTAACAACTGATAG[A/G]AAGTGGCTAGAAATCGCCCCTCCTCGGAGAGTATG	A	G	0	1	0	1	1	1	0	0	0	0	1	0	0	0	0	1	2	0	0	1	1	0	1	0	1	0	1	1	1	0	0	1	0	0	1	0	0	1	0	1	0	1	1	0	1	1
AX-365971650	TAGAGGACAAGCTTAAGGACCTGAAAATGCAGTAG[A/C]GCAATGCATAGTCTTCG	A	C	0	0	0	0	0	0	0	0	0	1	0	0	0	0	0	0	0	0	0	0	0	1	0	0	0	1	0	1	0	0	0	1	0	0	0	0	0	0	1	0	1	0	0	1	0	0
AX-365971653	ACGCAGA[A/G]CAGAGACCAGCAACAGTTTGGTAACCACCGCGACC	A	G	0	0	1	2	1	0	1	1	0	1	2	0	1	0	1	1	1	0	0	1	2	2	1	1	2	1	1	0	1	1	1	0	0	2	0	2	1	1	0	0	0	1	0	2	0	1
AX-365971663	ACTGCACATTACAATTCAGTTGTTGTAATTGATGC[A/C]GATGGAAAGGATCTTGGCTTGTACCGGAAGTCACA	A	C	0	1	2	1	1	1	1	2	0	0	2	1	0	0	1	1	1	0	1	1	1	1	1	0	1	2	2	2	1	1	2	0	0	2	2	1	0	2	1	2	1	1	2	0	1	1
AX-365971664	TGAAGAATGACCCAAAATAGAAACCAGATAATGGT[A/C]AGCTGAGGACACAGAGAAGCTCTAAATCCTCCAAT	A	C	1	0	1	0	0	0	1	1	0	0	0	0	0	0	1	1	0	0	1	0	1	1	0	0	0	1	0	0	0	1	1	1	2	1	0	1	0	1	0	1	0	0	0	0	0	0
AX-365971666	TTAGAAACTGGAGGAAACATCTCAGCTGGACTGTA[A/C]CCTGAACCAGAGAATTCTTGGGCAATAACAAAAGT	A	C	2	1	1	1	0	1	1	1	1	1	2	2	2	2	2	1	2	2	1	1	1	2	1	0	1	2	0	1	1	1	1	2	2	0	2	2	1	1	2	0	1	0	2	1	1	2
AX-365971679	AAGTAAACTACAGCTTAATATACAGAGCACCAGAG[A/C]AGAATGGAGTGAAGGCAGCTTGTGATGAGCTAGGC	A	C	0	0	0	0	0	1	0	1	1	0	0	1	0	0	0	0	0	1	0	0	0	0	0	0	0	0	0	0	0	0	0	0	0	0	0	0	0	0	1	0	1	0	0	0	1	0
AX-365971686	GCACTTTACAATGAAAACAATAAACAGAATCCGTG[A/C]TTGAGCTTTGTAAAATAATTCAAATACGTTGCCCC	A	C	0	1	0	1	0	0	0	0	0	0	0	0	1	1	0	1	0	1	0	1	0	0	0	0	0	0	1	1	0	0	0	0	0	1	0	0	0	0	0	0	0	1	0	0	0	0
AX-365971687	CTTCTATAACTTGCTGGTGATGTTAAATCTCTATC[A/G]TGCTGCTTATCATTGTTATCAAACTCAACAGTGTT	A	G	0	1	1	0	1	0	0	1	1	0	0	0	0	0	0	1	0	0	0	1	0	0	0	0	0	0	0	0	0	1	0	0	0	0	0	0	0	0	0	0	1	0	0	1	0	0
AX-365971692	CCTCACGTCCAACAGCATCCATGTCCGCTAACACG[A/G]CTTCTTTTGCTCTTGGGTCAGAGCATAGTTGACTC	A	G	1	1	1	2	1	0	1	2	0	1	1	2	1	1	1	2	2	1	1	1	1	1	1	1	1	1	2	1	2	1	2	1	2	1	1	2	2	2	2	1	2	1	1	2	1	1
AX-365971693	TCCCAGGGCTTCCATGTGCGGATCTTTGCACTTCC[A/C]AGAAGCATGGTCACGACGCAAAATACCACATGGAC	A	C	1	0	0	0	0	0	0	0	1	1	1	0	0	0	0	0	0	0	1	0	1	0	1	0	0	1	0	0	0	1	0	0	1	0	0	0	0	0	1	0	0	0	0	2	0	0
AX-365971695	AGACTTCGCCACCGCTTCACTAGCGATAACACAGA[A/G]TAGAACAAGTAGGGCACGAGAAAACTTCATGTTGC	A	G	1	0	0	0	1	0	0	1	0	2	0	0	1	2	0	1	0	1	0	0	1	0	0	0	0	1	0	1	0	1	0	0	0	1	0	1	0	0	1	0	1	0	0	1	0	0
AX-365971701	CAGTGTTGGCAAGGGAGGTGTGAATGTTGGGGTGG[A/G]AAAGGGTAAACCTAAACCTGGCCCTAGCCCTAACC	A	G	2	0	0	0	1	1	0	1	2	2	0	1	1	2	0	1	0	1	0	0	1	0	0	1	0	1	0	1	0	1	0	0	0	1	0	1	2	0	2	1	1	0	0	1	2	1
AX-365971704	TCTCTTTTTTATAAGCCTCTCAAGGCCCTATTCAC[A/G]GGGGATCATCTTGCAGCGTCACATAATGGTGAATT	A	G	1	1	0	0	1	1	1	0	1	1	1	1	2	1	0	0	0	2	0	0	0	1	1	1	0	1	0	0	0	1	0	1	1	0	0	0	2	0	2	0	2	0	0	2	2	0
AX-365971708	TACTAATGTGTCTATCGAGTTCCACTTGATCTCAT[A/G]GGGTGTTGTCTCACTTGAAGAACCTGTACAGCAAG	A	G	1	0	0	0	0	0	0	0	1	1	1	0	1	0	1	1	1	2	0	1	1	2	1	1	2	1	0	1	2	0	1	1	1	1	1	1	1	1	0	1	2	1	1	0	1	1
AX-365971710	GGATCAACCCAATCCAGTAAGGCCTTTCAGTGAGC[A/C]CATCTGTTGCAATGCCTCCGCCATTATCATCATTA	A	C	1	1	0	1	1	0	1	0	0	0	0	0	1	1	1	0	1	1	0	0	0	0	0	1	0	0	1	1	0	0	1	1	2	0	0	0	1	0	1	0	0	0	0	1	0	1
AX-365971713	TGGAGGCTGTCGAAAATGAAGCTGCGGGAAATTCT[A/G]AGCCATCTGCCTGATTTGGAGTTGATCATTCTTTT	A	G	1	1	0	0	0	0	1	1	1	1	0	1	1	0	1	0	0	1	1	0	1	0	2	1	0	0	1	0	1	0	0	1	0	0	0	1	2	0	1	0	1	0	1	2	1	1
AX-365971715	CCTATCCATGACATTCTCTACTTCTGCATAACTCC[A/G]AAGAACCTTCTCCTGCATCACCTTAATCTCATTGT	A	G	0	0	1	1	0	1	0	0	1	1	0	0	1	1	0	0	0	1	0	0	0	0	0	1	0	1	0	0	0	0	0	0	0	0	0	0	0	0	1	0	0	0	0	0	1	0
AX-365971716	TCTCCGAATTCTGGATGTTGCCTCAACGAGGGACT[C/G]AGGTTTGGAGAAGGCGTTGTGATCCACGAGTTCCA	C	G	1	1	0	0	0	1	1	1	1	1	1	1	1	1	0	0	0	1	0	1	1	0	0	1	0	0	0	1	1	1	0	1	0	1	0	1	0	0	1	0	0	0	0	1	1	1
AX-365971717	CGAAGAACGAGGGACGGCGTTCATGACTGGCGGCG[A/G]CACGTAGAAGAACTGGGCCCAGTGCGGATACCCTA	A	G	0	0	1	1	0	0	1	1	1	0	0	0	1	1	1	1	0	0	0	0	1	0	1	1	1	0	0	1	1	0	1	1	1	1	1	0	1	0	0	0	0	0	0	0	1	1
AX-365971718	AGCATCGCAGGTTAGTCCCTTCCATCTACATCTTA[A/G]GCTACGCTGATTACATTGCTAAGGTTTCCTTGCGA	A	G	0	2	1	1	0	0	1	1	0	1	2	0	1	0	1	2	0	0	2	0	1	2	0	0	2	2	1	2	1	1	0	0	0	0	1	1	0	1	1	1	0	1	1	0	1	1
AX-365971727	CCTGCAACCATTTATCTAATCCTTCCAATATACAA[A/C]GGCACCAATTAGTAGAGACCTCTTATCTCTGATCA	A	C	0	0	1	2	0	0	0	1	0	0	1	0	0	0	1	1	1	0	0	1	1	2	1	0	1	0	1	0	1	1	1	1	0	1	1	0	0	1	0	0	0	0	1	0	0	0
AX-365971732	ATGTTTTGAGATCCGCCTGGACAAATATGGAGTTG[A/G]TATCGAATAAATCTAGATAATTGAGATATCTTCTC	A	G	2	0	0	1	1	1	2	0	2	2	1	2	1	2	0	0	1	1	1	0	1	0	1	2	0	0	1	1	0	0	0	0	0	0	0	1	2	0	1	0	1	1	0	1	1	1
AX-365971740	CGGCGAATGTCAGTGCCAAGGTCCATGAATGTATC[A/C]CGTCGTACATC	A	C	2	1	1	1	2	0	1	1	1	2	1	0	1	0	1	1	1	2	2	1	0	0	0	1	1	0	2	0	0	1	0	1	0	1	0	1	0	1	1	0	2	2	0	0	2	1
AX-365971741	TGAGATTTTAATTGATAAGTGCTATAGAAGCGAAC[A/G]TTCT	A	G	1	2	1	0	1	2	0	0	2	2	0	1	1	2	1	2	1	1	2	2	1	0	0	1	1	2	2	2	1	2	1	0	0	0	2	0	1	1	2	2	1	1	1	1	1	1
AX-365971747	AACTGGTACGTGGCCGGCATAGTGTTGTTCACGAT[A/C]GTTTTCTATGCCAAGGTGACCGGGCACCGAGCCGA	A	C	1	1	1	1	1	0	1	2	2	1	1	1	1	1	1	0	0	1	0	0	1	1	2	2	1	0	0	1	2	1	1	1	2	1	1	1	1	0	1	0	0	1	1	1	2	0
AX-365971748	TAAAAGAGAAGAAGGAACAATTGGGATTGA[A/G]GACAACTCCGGACCCTGTAAGGCCAAATTACCCTC	A	G	0	1	2	1	1	0	0	0	0	0	2	0	0	0	1	0	1	0	1	1	1	0	0	0	1	0	1	0	1	1	1	2	2	1	0	1	0	0	0	1	0	1	1	1	0	1
AX-365971749	CACGGCCTTATAAGTGACCACACCCTCGGCTCGGT[A/G]CCCGGTCACCTTGGCATAGAAAACGATCGTGAACA	A	G	1	1	1	1	1	0	1	2	2	1	1	1	1	1	1	0	0	1	0	0	1	1	2	2	1	0	0	1	2	1	1	1	2	1	1	1	1	0	1	0	0	1	1	0	2	0
AX-365971750	CAATTCGATGAAGGTGATGAGATTTGTGGTGCAGT[A/G]GT	A	G	1	1	0	1	1	2	2	2	1	1	0	2	1	2	1	2	1	1	1	1	1	2	2	2	1	2	1	2	1	1	1	0	0	1	2	1	2	2	2	1	1	1	1	1	2	0
AX-365971752	CACATGGCAATCTTATCTTGTCGAGCACGCACATT[A/G]AC	A	G	1	1	0	1	1	2	2	2	1	1	0	2	1	2	1	2	1	1	1	1	1	2	2	2	1	2	1	2	1	1	1	0	0	1	2	1	2	2	2	1	1	1	1	1	2	0
AX-365971757	AGTGCCCTTGAATAGCATAAATTGTCAAATTATAT[A/G]CAGCACTGATTGAATTTGATGACTTTGATGGCTTG	A	G	1	1	0	1	0	0	0	0	0	1	0	0	0	0	0	0	0	1	1	1	0	0	1	0	0	1	0	1	0	0	0	0	0	0	1	1	0	0	0	0	0	1	0	1	0	0
AX-365971758	GCTATTAAATTCTTCAATGCCATGGCTAATCGCTG[A/G]GCCTCTGAGGATTT	A	G	0	1	0	0	1	0	0	0	2	0	0	0	0	0	0	1	1	1	0	0	0	0	1	1	0	1	1	1	1	0	1	1	0	1	0	1	1	0	1	1	0	1	0	0	0	1
AX-365971760	CAAGCTCTGGGATGAACACTAAGTACTGTTTAGCC[C/G]CGCAAAGGGTGGAGATGGAGAAGATTGCAAAGTAG	C	G	0	0	0	0	0	0	0	0	0	0	0	0	0	0	0	0	0	0	0	0	0	0	0	0	0	0	0	0	0	0	0	0	0	0	1	0	0	0	0	0	0	0	0	0	0	0
AX-365971761	GTAGCGTT[A/G]TTGACACTTCAGAACCATGCTGGTGATTTAGAAGA	A	G	0	0	0	0	1	0	1	1	1	0	1	0	0	0	1	1	0	0	0	0	1	0	1	0	1	1	0	1	0	0	0	1	2	0	1	0	0	0	0	1	1	0	0	1	0	1
AX-365971762	ACAGCATTTGATTCTGCCAGTGCTTCTACGTGCGG[A/G]AGTGCCTCTATCACTGCATCTGCCAAGTCTGAAAT	A	G	0	0	1	1	1	0	1	0	0	0	1	0	0	1	1	1	2	0	1	1	1	1	2	0	0	1	1	2	1	1	2	0	1	0	0	1	0	2	1	1	1	1	1	1	0	0
AX-365971765	TGTAGATGAAATGGTGGACTCTGCATGGAATGCAT[A/T]GAAATTTCGGGCATAAAAGGACCAGGAACATGTGG	A	T	1	1	2	0	0	0	1	0	0	1	1	0	1	0	0	1	0	1	0	0	1	0	1	2	1	1	1	0	1	1	1	0	1	0	0	1	1	0	0	1	1	1	2	2	0	0
AX-365971768	TTAATAAGAATGAGGTTGCTTGCATTTGAATTGAT[A/G]GTTCCACTGTTTTGTGAGTTTCTCGCATCAACGCT	A	G	1	2	0	0	2	1	1	1	0	1	1	0	2	0	0	1	1	2	1	1	1	1	0	1	0	2	1	2	1	1	2	1	0	1	2	1	0	1	1	2	1	1	1	0	1	0
AX-365971770	TCTAAAAGGTCTTATTTTGATGCTTAATT[C/G]TGTCCTTCAGAGCCATACCCGCCTCTTCAGTATAT	C	G	1	0	1	0	2	0	0	0	0	2	1	2	1	2	2	2	1	2	1	1	0	1	1	1	1	1	1	1	2	2	1	2	1	1	2	1	0	1	1	1	1	1	1	0	1	0
AX-365971774	CCACGATGGGATGATAATGTAGGATCGGAGAAGCT[A/G]CGGATGACACTCCATAAGGTTTGCCTGAACGCCAT	A	G	0	2	1	1	1	0	1	0	0	0	1	1	0	0	0	1	1	1	0	1	1	1	0	0	1	1	1	2	1	1	1	1	0	0	1	2	0	0	1	1	0	0	0	1	0	1
AX-365971777	TGGCGACTGTGCCAAATGGTGGATACGAAAACCCT[C/G]TCGCAGGGTTTAAGGCAACTCTGAACAGAGGACAC	C	G	2	0	0	1	1	1	0	1	1	1	1	2	1	2	2	0	2	1	2	1	1	1	0	1	1	1	1	1	1	1	1	0	1	0	1	1	2	1	1	0	1	0	2	1	2	2
AX-365971778	AGATTAAAGGAGTTTCATGCAAAAACGTTCTGGAA[A/C]AAGGGAATAAATCAAATGAGCTTGAAGGGCAGTGG	A	C	0	0	0	0	0	0	0	0	0	0	0	0	1	0	1	0	0	0	1	1	0	0	1	0	1	0	0	0	0	0	0	0	0	0	0	0	0	0	0	0	0	1	0	0	1	0
AX-365971780	TCAATCAGAATATTGGCTGATTTAATGTCTCGATG[A/G]ATATATACTGGCACAGTGTGTTCATGAATATATTC	A	G	2	0	1	2	1	0	1	0	0	1	1	1	1	1	1	1	1	0	0	1	0	1	2	0	1	0	2	1	1	1	0	1	2	0	2	1	2	0	1	0	1	0	0	1	1	1
AX-365971788	ATGATGGCGCCGGGTACTCTGTAGGCCAAATGAGG[A/G]ATGGACTACAGAACTGGGCGAGAGAGATGAGGCGT	A	G	0	0	0	0	1	0	0	0	0	0	0	0	0	0	0	0	1	0	0	0	0	0	1	0	0	0	1	0	0	0	0	0	0	0	0	1	1	0	1	0	0	1	0	1	0	0
AX-365971792	GCCCGGGGAGAGCAGCTTCTGTGCAATGCAGCGTA[A/G]GAAGCTTCAGCTTGAAGCCATTGAGAAGGTCCTGT	A	G	0	1	0	0	0	0	0	0	0	0	1	0	0	0	1	0	0	0	0	1	0	0	0	0	0	0	0	0	1	0	0	0	0	0	1	0	0	0	0	1	1	0	0	0	0	1
AX-365971800	ACTCGTACAATAAAGATCACAGATTTTAGCTATGA[A/G]GTTCTCCGCCAATTTGTGCATTACTTATACACTGC	A	G	0	1	0	1	1	1	0	0	0	0	0	1	1	1	0	0	0	0	0	1	0	0	0	0	0	0	0	0	0	0	0	0	0	0	0	0	0	0	1	0	0	1	1	0	1	1
AX-365971808	TTGGACGAAAGAAGCAGAGGGCCCATCAAGATTGC[A/G]CGCACCGATTCCTTCTCTTGCAGACAACAGCAGCA	A	G	0	0	0	0	1	0	0	0	0	1	1	0	0	1	0	0	0	1	0	0	0	0	1	1	0	0	1	0	0	0	0	0	0	1	0	0	0	0	1	0	0	1	0	0	0	0
AX-365971809	TGCGTTAACTGCCTGCGCCATTTGATGATACACGA[A/G]TATATTCCTGTCCTTCACGAAGCCTTCGACGAGTG	A	G	1	0	0	0	0	0	0	1	1	0	0	0	0	0	1	0	0	1	1	0	0	0	1	1	1	0	1	0	0	0	0	0	0	1	0	0	0	0	1	0	0	0	0	0	0	0
AX-365971811	AAACCACA[A/C]AGAGTTTCCTTTCATTACACTGTCCTCTAGTTGCC	A	C	0	1	1	1	1	0	0	0	1	0	1	0	1	1	0	2	0	0	1	1	0	2	0	0	1	1	1	1	0	1	1	0	0	0	1	1	1	1	0	1	0	0	1	1	0	1
AX-365971812	TAATCCTAATCAGATGCATACATAAAGTACGCATA[A/C]GCATAAGC	A	C	1	1	0	1	0	1	1	0	0	0	1	0	0	0	0	0	0	1	0	1	0	0	1	1	0	0	1	1	0	0	0	0	1	1	1	0	0	0	0	0	1	0	1	0	0	0
AX-365971818	TACGGATATTCAAATGTTACCTATAACAATTCAAC[A/G]CCAAGGAACAAGGAGG	A	G	0	0	1	0	1	0	0	1	0	0	1	0	0	0	0	1	1	0	1	1	1	1	1	0	1	2	0	1	0	0	1	0	0	2	0	2	0	1	0	0	0	1	0	0	0	0
AX-365971823	TTTACAGATATACTGCAAATGTTTAAAATATTCAG[A/C]AAATTCTAATTTCACGGCGACCTATATTCTGTACT	A	C	2	0	1	0	0	2	1	1	1	2	0	2	2	2	0	1	1	2	0	0	0	0	0	1	0	1	1	0	1	1	1	1	2	0	0	0	2	0	2	1	1	0	0	2	1	1
AX-365971828	ACTTGGAAGTAAGAAGCTGTGTACCGGCAATCTGT[A/G]CGAATTAATGTTAAAAGAGAAACCAGCTGGCCAGG	A	G	1	1	1	2	0	2	1	2	2	1	1	1	1	1	0	0	0	1	0	1	1	0	0	2	1	0	1	1	1	1	0	1	0	0	0	0	2	1	1	1	1	1	1	0	1	0
AX-365971830	GCGTGAGCTCTTCCTCCAATGGCGTAGTATCCCCA[A/G]TTGCTGTATACATTGTTCACAACGTGGCAGTAGCC	A	G	0	0	1	0	0	2	0	0	1	0	0	1	0	0	0	0	0	0	0	1	1	0	0	0	1	0	0	0	0	0	0	0	0	0	1	0	1	0	0	1	1	1	0	0	1	0
AX-365971831	GCTGGAGGTCTTCTAGCAGCTCGAGAATGGTGGAA[C/G]GAAGCTTACCTCCCGGAATACTGCCAAGGGTTTCA	C	G	0	0	1	1	2	1	1	1	1	0	1	0	0	1	0	0	0	0	0	1	0	1	1	0	1	1	1	0	1	0	1	2	1	0	2	1	0	0	1	0	0	0	0	1	0	0
AX-365971833	TGCCTTGTAAATGACAAGAAGTCATAGTTGCTATC[A/G]TATTAGCGAA	A	G	0	1	2	2	1	0	2	0	1	0	1	1	0	0	0	1	1	1	0	1	1	1	0	1	1	1	1	0	1	0	1	0	0	1	2	1	0	1	0	2	1	2	0	0	1	1
AX-365971835	CACCCACCTTCTGATGTTTGGCATTCCCAGGCATA[C/G]CCATGGCTTACTGCAACAATTTGATGAGCAGTTTT	C	G	0	0	0	2	0	0	1	1	1	0	1	0	0	0	0	1	1	0	1	1	0	1	1	1	0	1	2	2	1	1	1	1	0	1	0	1	0	1	0	0	0	2	0	1	0	0
AX-365971837	ATGTGAAGATGGA[A/G]CACTGGGGCGGCAGAGATTCAAAGTCCAGACCTTC	A	G	0	0	0	0	0	1	0	0	0	0	0	0	0	1	0	0	0	0	0	0	1	0	1	0	0	0	0	0	0	1	0	0	0	0	0	1	0	0	0	0	1	1	0	0	0	0
AX-365971840	ACAACACATTCTCATCGCCGGTATGGGCGGATTAC[A/G]GAATGTTACATTGTAAAAAACGACTGTATTTAATC	A	G	1	1	1	2	2	1	2	1	1	2	1	1	1	2	2	2	1	1	0	2	1	1	1	1	1	1	2	0	2	2	1	2	2	0	2	0	2	1	2	2	1	1	1	2	2	1
AX-365971842	ACATCCCAAACTCGGATACTTTTGTCTTCTGAATT[A/G]GAAACAATAATGTCTTGGCGTGCATGGAACATCAC	A	G	2	1	0	0	1	1	0	1	1	2	0	1	2	1	1	0	0	1	1	1	0	1	0	1	1	1	1	1	0	0	0	1	2	0	0	0	1	0	2	0	1	0	1	1	1	0
AX-365971844	TGTCCATAA[A/G]GAAGTACCAATCTTTTGATACGGCACCTTCATACA	A	G	1	0	1	1	0	0	1	1	0	1	0	1	1	0	0	1	0	1	2	1	0	0	1	1	1	2	1	1	0	1	2	1	0	1	1	1	1	1	2	1	0	2	1	0	0	0
AX-365971846	GGTCTCCTCATATGCCGGATACCCAACTCCTGGCA[A/C]CGCTTAACTATGGAACCCAGATCAATCCCCCA	A	C	0	0	1	0	0	0	0	0	0	0	0	0	0	0	0	0	0	0	0	1	1	0	1	0	0	1	0	0	0	0	0	1	0	0	0	1	1	0	0	1	0	0	0	1	0	0
AX-365971848	GGGAACTCTTTCCCTG[A/C]AATTCGATGCCCGTCCTTCCCTGCAATTCGATCTA	A	C	0	1	0	1	0	0	1	1	0	1	1	0	0	0	1	1	0	0	1	0	1	2	0	0	1	0	1	1	0	0	0	0	0	1	1	0	1	0	0	0	0	0	1	0	0	2
AX-365971854	CAGCAGTTGGCTTCTACTGCACTGGATCCTCCTCC[A/G]ACTATTGTCACTGGAAATGTCTTTGTAGAGAGCCT	A	G	0	0	0	1	1	1	0	0	0	1	0	0	0	0	0	0	0	0	0	1	0	0	1	0	0	0	0	0	0	0	1	2	2	0	0	0	1	0	0	0	0	1	0	1	0	1
AX-365971860	CAGAAAAGGTACATTCTGCAATGAATCATCTGTCA[A/G]AAGCGCATCTAGCTCCTTCCTTGATTCTGCAAAGC	A	G	0	0	1	0	1	2	0	0	2	0	0	1	1	0	0	0	0	1	0	1	1	0	1	0	1	0	1	1	0	0	0	2	1	0	1	1	2	0	0	1	1	1	1	1	0	0
AX-365971861	TTAGATATATGAACTTCTTCGTTCATCCGTGGAGA[C/G]ACCACTTCCACATTTCTCAGCAAGCTTTCTCGCTC	C	G	1	0	0	0	0	1	0	0	2	1	0	1	1	1	0	1	1	2	0	0	0	0	0	1	0	0	0	0	0	0	0	0	0	0	0	0	1	0	2	0	1	0	1	0	1	1
AX-365971864	GAAACCAGATAATGGTCAGCTGAGGACACAGAGAA[A/G]CTCTAAATCCTCCAATCGAGAGAATATGTAAAATC	A	G	1	1	1	2	1	0	2	1	1	0	1	0	1	1	1	1	1	0	1	2	1	1	1	0	1	1	1	1	2	1	1	2	2	1	1	1	0	2	1	2	1	1	1	0	0	1
AX-365971869	TCTTGTTCTTGAGAATAAGTTGATCTCCATGACAC[A/G]GGCACTGAGATTATGCATTCTTTACTATTTCGAAA	A	G	0	2	0	1	2	0	1	1	0	0	2	0	0	0	1	2	1	0	0	2	0	0	0	0	2	0	1	1	1	1	1	1	0	0	1	0	0	1	0	0	1	2	1	0	0	2
AX-365971875	GTCATCTCAATGCCTGAGGAGGATCTGCTCAATGC[A/C]CCCGGCGAGACATTCACCGTGAAGCTGGATAAGAA	A	C	0	1	2	1	1	0	1	1	0	1	1	0	1	0	1	1	1	0	1	1	1	2	0	1	1	1	1	1	1	1	1	1	1	1	2	1	0	2	0	1	0	1	1	1	0	1
AX-365971878	TCACTCTGATTGCATATTCTCCAATTGGTCAAGGA[A/G]TTTTGAGTGGAAAGTATACGCCAGAAAATCCTCCA	A	G	0	0	0	0	0	1	0	1	1	0	0	1	0	0	0	0	0	1	0	0	0	0	0	0	0	0	0	0	0	0	0	0	0	0	0	0	0	0	1	0	1	0	0	0	1	0
AX-365971879	ATGAGGACGAAGACCTCACTGCAGGATCTACGATG[A/G]AGTA	A	G	0	2	0	1	1	1	1	0	0	0	2	1	0	1	2	1	1	0	0	2	0	0	1	0	2	1	1	1	0	0	0	1	2	0	1	0	0	2	0	0	0	0	1	1	0	0
AX-365971883	GTCACATTCGAAGTATTCAACGCAGTGAAATGTGC[A/G]TGAAGGAAACCAACTATCAACT	A	G	0	1	1	0	0	0	1	0	0	1	2	0	0	1	1	0	0	1	1	0	0	0	1	1	2	1	2	1	1	0	0	1	1	0	0	1	1	0	0	0	1	2	0	1	0	0
AX-365971885	TACAGTCCAAGCCCATAGAAATGGATAGAGAATTA[A/G]GACAAGGATTGAAAGAACCACAATTCTCCCACAGA	A	G	0	1	1	1	2	1	1	1	0	0	1	0	1	0	1	1	0	1	2	1	0	0	1	0	0	0	0	0	1	0	1	0	0	1	1	0	0	0	1	1	1	0	0	1	1	0
AX-365971887	TGGATTGCTTACTGGCACTGAATAATGGCTGGCAT[A/C]CGATGGCATCCCGAGGATTTCGATCAAGTTCAGTC	A	C	2	0	1	1	0	1	0	0	0	1	0	0	2	2	0	0	0	2	0	0	1	0	0	1	0	0	0	1	1	0	0	1	1	0	1	1	1	0	1	0	0	1	1	1	1	0
AX-365971889	CGCATCAGCAGT[A/G]TGTTAGCCTTCTATTTAATACGGGATGCCCTTCTC	A	G	0	0	0	0	0	0	1	1	0	0	0	0	0	0	0	0	0	0	1	0	1	0	1	0	0	0	0	0	1	0	0	0	0	0	0	0	0	0	0	0	1	1	1	0	0	0
AX-365971892	GTCCGATAAACAGCATAGAAGCAACCCCTGGAAGC[A/G]ATGGTGATCC	A	G	1	0	0	2	1	1	1	1	1	1	1	1	1	0	0	2	2	1	2	0	2	1	1	0	0	2	2	1	1	1	1	0	0	1	1	2	1	1	1	0	1	1	1	0	0	2
AX-365971898	TTCTTATACATTAGCTTTTCATTGTTTTCATAAAA[A/T]TTTTCACAATTCTTTTGGTGCAAGCGAGACATTCC	A	T	0	0	1	1	0	0	0	1	0	0	1	0	0	0	0	0	0	0	1	0	1	0	0	0	0	1	0	0	1	0	1	1	0	0	1	0	0	0	1	0	0	0	0	0	0	0
AX-365971899	CCTTCTTCTCCTGTTTCAAATCCCATATCCAAAGA[A/G]CCTACAACACCCATGAAGCTGTCTCCTCCCATTTC	A	G	1	1	1	0	0	0	0	0	0	1	0	1	1	0	0	0	1	0	0	0	0	0	0	1	0	1	1	0	0	1	0	1	1	0	0	0	1	0	0	0	1	0	0	0	0	0
AX-365971900	AAAAGGAAAA[C/G]CAAGAATTATATGATGATGCAAACAAGGGCGCCAG	C	G	0	0	0	0	0	0	0	0	0	0	1	0	0	0	0	0	0	0	1	0	0	0	0	0	0	0	0	0	0	1	0	1	0	0	0	0	0	0	1	0	0	0	0	1	1	0
AX-365971901	TTGGTCTTTAATTTCTGATATCCGAATGGTAGGTC[A/G]A	A	G	0	0	0	0	0	0	0	1	0	0	0	0	0	1	0	1	0	0	1	0	1	0	1	0	0	0	1	0	0	0	0	0	1	0	1	1	0	0	0	0	1	0	0	2	0	0
AX-365971903	CATTCAAGTCATCAGCGTGAACTTCAATGATATTA[A/G]TTTCGAGACGG	A	G	0	0	0	0	0	0	0	1	0	0	0	0	0	1	0	1	0	0	1	0	1	0	1	0	0	0	1	0	0	0	0	0	1	0	1	1	0	0	0	0	1	0	0	2	0	0
AX-365971904	TGAACAGACGGGGTACAATGGAGCCAGATTGAGAG[A/G]CCGTCTCGAAA	A	G	0	0	0	0	0	0	0	1	0	0	0	0	0	1	0	1	0	0	1	0	1	0	1	0	0	0	1	0	0	0	0	0	1	0	1	1	0	0	0	0	1	0	0	2	0	0
AX-365971905	TAAAACTTATACAGAAGTTTCC[A/G]TATGGTACATCTATGTGAAGACCCTAGCTGACATG	A	G	1	0	0	0	1	1	0	0	1	1	1	2	1	0	0	1	1	1	0	0	1	0	2	1	0	1	1	0	1	1	0	1	1	1	1	0	0	0	0	1	0	0	0	1	1	1
AX-365971906	GACTTTCTTTAGCGGAATCTTAGCGAATAAAACGT[A/G]AACCGAGCCATTAAATCCCACAACAGTGTCCAAGG	A	G	0	0	0	0	0	0	0	1	0	0	0	0	0	1	0	1	0	0	1	0	1	0	1	0	0	0	1	0	0	0	0	0	1	0	1	1	0	0	0	0	1	0	0	2	0	0
AX-365971907	TAAATGGTAGTGTTGATGATGCCCAAATTCCAAAA[C/G]TTAGACCTATATTAGTGGCAGCCTCTGTGGGAAGT	C	G	1	0	1	1	1	2	0	1	2	2	1	1	1	1	1	0	0	2	1	1	0	0	1	2	2	1	1	0	0	1	2	0	1	1	1	1	2	0	1	0	2	1	1	0	1	0
AX-365971909	AAGAGCCTCTTGACAACATGGCACATGCAACAAGA[A/G]CTTATACTGAAAACCACCACGGCGCTCTCGGCGGC	A	G	0	0	1	0	0	0	0	0	0	0	0	0	0	0	0	0	0	0	0	0	1	0	0	0	1	0	1	0	0	0	0	1	1	0	0	0	0	0	1	0	0	0	0	1	0	0
AX-365971916	CCATGGACAACATCTGAGGAGCCAGGGCTTGCGCT[C/G]GCAGTACTGCTTCCAAT	C	G	0	0	0	0	0	0	0	0	0	0	1	0	1	0	0	1	0	0	0	0	0	0	0	1	0	1	1	0	1	1	0	0	0	0	1	0	1	0	1	0	1	1	0	0	0	0
AX-365971917	AAGAGGCAT[A/G]GTTGAGTGCACTTGTAAAATATCAGATGGAGGCTT	A	G	1	1	0	0	1	1	1	0	1	1	1	1	2	1	0	0	0	2	0	0	0	1	1	1	0	1	0	0	0	1	0	1	1	0	0	0	2	0	2	0	2	0	0	2	2	0
AX-365971920	GAAGATGTCCAA[A/G]GGAATGCCTTTTGATGGCAATGTATTGTAAGACTG	A	G	0	0	1	0	0	0	1	1	0	0	0	0	0	0	0	0	0	0	0	0	0	0	0	0	0	0	0	0	0	1	0	0	0	0	0	0	0	0	1	0	0	0	0	0	0	0
AX-365971921	GCGCTGTCTTTCTTGCTGGCATTGCCGCCATATCC[A/G]CCATAGTTCGCGGCGCTTGCGGCGGTGCCGTAATA	A	G	1	1	1	0	1	0	1	2	1	2	0	1	1	0	1	2	1	0	1	1	1	0	1	1	1	1	0	1	0	0	1	1	0	0	2	1	2	1	1	0	0	1	0	1	0	0
AX-365971926	CTTACTTTAGTGCGGCAATCTGTGGAGCAGCAAAG[A/G]AGTGAATTTGAAGCTTTATCAACTGATTTTAGAAA	A	G	1	0	0	0	0	1	0	0	1	1	1	0	1	0	1	1	1	2	0	1	1	2	2	1	2	1	0	1	2	0	1	1	1	1	1	1	1	1	0	1	2	1	1	0	1	1
AX-365971930	GGAGCCTCCT[A/G]TTAGACTTATGAATTTTGTCTCTGAACAGCAGCTG	A	G	0	1	2	1	0	1	2	1	0	0	0	0	0	0	1	1	0	0	1	0	0	1	0	0	0	1	1	1	1	0	1	1	0	1	1	1	0	0	1	0	0	1	0	1	0	1
AX-365971934	TGCCAGTTTTGGAAATCCAGAGGGACATTGTGGAC[A/G]ATATGTTCAAGGGACATGCCACGCAGATACCTCAC	A	G	0	0	1	1	0	0	1	1	0	0	1	0	0	0	2	1	1	0	1	0	1	2	0	0	1	0	1	1	1	1	0	0	0	1	0	0	0	1	0	1	0	1	0	0	0	1
AX-365971935	GTCGAAGGGAATTTTGAAGCTGCCATTCTGCAGTC[A/C]CTCTTGCCGCACTTAACGGATCTTTAATCAAATTC	A	C	1	1	0	0	0	1	1	1	1	1	1	1	1	1	0	1	0	1	0	1	1	0	0	1	0	0	0	1	1	1	0	1	0	1	0	1	0	0	1	0	0	0	0	2	1	1
AX-365971938	GCCAGGGAAGAGGAGAACTCGCGGTTGTCCCAATC[A/C]GTTTGTACTGCAATGCCCACATTCACTGCGTTGGT	A	C	0	1	1	0	0	0	2	1	0	1	1	0	0	1	1	0	1	1	0	1	1	0	1	0	1	0	1	1	0	1	2	1	1	0	1	0	0	0	1	1	1	1	0	1	0	1
AX-365971939	TTTTA[C/G]CGTTGACATAGGATGCAGTTAAGGTTGAGAGAGTA	C	G	0	0	0	0	0	0	0	0	0	0	0	0	0	0	0	1	1	0	0	0	0	0	1	0	0	0	0	0	0	0	0	1	1	0	0	0	0	0	0	0	0	0	0	0	1	0
AX-365971946	TCATAGCAATCGTCTTCCTCGCAGTAAATTGCTGA[A/C]GTCGAAGGCACCGCCAATGACAACGCGATTACGAA	A	C	0	0	2	1	0	2	0	2	2	1	0	1	1	0	0	0	1	0	1	1	1	1	0	0	0	0	0	0	1	1	2	0	0	0	1	2	1	1	1	2	1	1	1	1	1	2
AX-365971947	TGATGGCATTGAAGGAAGG[A/G]GGACAGGATTTGCAGAGAGCCATGTCAACAATGGC	A	G	0	0	1	0	1	0	0	1	0	0	0	0	0	1	0	0	0	0	1	1	0	0	1	0	1	0	0	0	0	1	0	1	0	0	0	0	0	0	0	0	0	0	1	0	0	1
AX-365971952	CTACAAACAGAATGATGACGAGAATCTGAAGCAGG[A/G]ATAGAAATCAAAGGAAAATATGACCTGTTTAATTT	A	G	0	0	0	0	2	2	0	1	0	1	1	1	1	1	0	1	1	2	0	1	1	1	1	1	0	0	1	1	0	1	0	0	1	1	1	0	1	2	0	1	0	0	0	0	0	2
AX-365971954	GATTCGAAGCTGTGGCAGCCTTGCAGTACTGAGAT[A/C]AAATAATATTCACAAAGCTTATGCTTATAAATAGA	A	C	0	0	0	0	1	0	0	0	0	0	0	0	0	0	0	0	0	0	0	0	0	0	0	1	0	0	0	0	0	0	0	0	0	0	0	0	0	0	0	1	0	0	0	0	0	0
AX-365971955	TTGATTGGAGCCATTGCAGGGTCTGCTATTGCTAT[A/T]GCTGTTGCATGGAGATATCTGAAGCCCCCTAATGA	A	T	0	2	2	2	1	1	1	1	0	0	1	0	1	0	2	1	1	0	1	1	1	2	2	0	2	2	1	1	2	1	2	2	2	2	2	1	0	2	0	2	1	1	2	1	1	1
AX-365971956	TAGCCAGCTGCTCCAAATGTGGAGTATCCACCTCT[A/T]CCTCCAGAAGAAGGGCCATATCTACTATCCATTCT	A	T	0	1	2	1	1	1	2	1	0	0	1	1	1	1	2	0	0	1	1	0	0	0	0	0	1	2	0	1	1	0	1	1	0	1	0	2	0	1	1	2	0	0	1	0	0	2
AX-365971959	CTTGCAACATGGTAGCTAATTACATTTAAGAGACT[C/G]GCAAGATGAATTGAAAAGAGATAATTGCAAGGCAG	C	G	2	2	1	2	1	1	1	1	0	2	1	1	2	1	2	1	1	0	1	2	1	2	2	1	1	2	1	1	2	2	1	1	1	2	1	2	2	2	1	1	1	1	2	0	0	2
AX-365971965	TAAATTTGGAATTAATATCCAAT[A/G]GAAACCCCTAGGAAACATGACCAACAGTTTAGTTG	A	G	0	0	1	1	0	1	0	0	1	1	1	1	0	0	0	1	1	1	0	0	1	1	1	1	1	0	1	0	1	0	0	0	0	0	0	0	1	0	1	1	0	0	0	1	1	1
AX-365971966	TCTAAGCTCTTGTAACGCGTCGATAGGTTTCTTAC[A/G]CAAGGGCTTGAAGAGCCCCACTAGAAACCTTTAA	A	G	1	0	0	0	0	1	0	0	0	0	0	1	0	1	0	1	0	0	0	0	0	0	1	0	1	0	0	0	0	1	0	2	2	0	0	1	1	0	1	1	0	1	1	2	0	0
AX-365971967	ATATACCTACTGATATTGCGAATGGTAGCTCAGGT[A/G]CTACTATCTCTAGCGCTGGTGGAGTCTACAGAGAA	A	G	0	0	1	0	1	0	0	1	0	0	0	0	0	0	0	0	1	0	1	1	2	2	0	0	1	1	1	0	0	1	0	0	0	0	0	1	0	0	1	0	0	1	1	1	0	0
AX-365971968	CGTCGTACATC[A/G]TCACCAAGGAGTATGGATGCATCCCGTTATACTTC	A	G	2	1	1	1	2	0	1	1	1	2	1	0	1	0	1	1	1	2	2	1	0	0	0	1	1	0	2	0	0	1	0	1	0	1	0	1	0	1	1	0	2	2	0	0	2	1
AX-365971977	TGTAGCCCTGACAAAGAGAACATGCCTCTGGCCGT[C/G]GCTTCTACCCAGCTGGATGTTCAGTCCGCAGCCAC	C	G	1	1	0	0	0	1	0	1	1	1	0	1	2	1	0	0	0	1	0	0	0	0	0	1	0	0	0	0	1	0	0	1	0	0	0	0	1	0	2	0	1	0	1	0	1	0
AX-365971986	AACGAAGTCGTGTGCGAGGTTGCCAGGAGATGTCT[A/G]TCGGGTCGATCACACAGAAGCTACGGC	A	G	0	0	0	0	0	0	0	0	1	0	0	0	0	0	0	0	0	0	0	0	0	0	1	0	0	1	0	0	0	0	0	0	0	0	0	0	0	0	0	0	0	1	0	0	0	0
AX-365971987	AAAGTTGATGTTCAATGCATTCTCGAGACTCTTGG[A/C]GCAGGTCTTGGTGGAAGAGTGGCACTAACAACCCA	A	C	0	0	0	1	0	0	0	0	0	0	0	0	1	0	0	0	1	0	0	0	0	0	1	0	0	0	0	0	0	0	0	0	1	0	0	0	0	0	0	0	0	0	0	0	0	0
AX-365971988	TGGAGCAGGTCTTGGTGGAAGAGTGGCACTAACAA[C/G]CCAATACCACAAGGCGTTGGATGCTTCTGTGGCTA	C	G	0	1	1	1	1	1	1	1	1	0	1	1	1	0	2	1	1	1	1	1	2	1	0	1	1	1	2	1	1	1	1	0	0	1	1	1	1	2	0	1	0	1	1	0	1	2
AX-365971989	CGGCCTTTTCTTTGAGTCCTGCCGATCCAGTTTCC[A/T]GCAGCTTCGCTTCGCTCGTTAACGGAAAAGCCGAA	A	T	0	0	0	0	0	0	0	0	1	0	0	0	0	0	0	0	0	0	0	0	0	0	1	0	0	1	0	0	0	0	0	0	0	0	0	0	0	0	0	0	0	1	0	0	0	0
AX-365971990	ACGCTCCGACGATGGCTCCCGCTTTGCCAGCTGCA[A/G]CCGAGATGCCGTGGCACGTTGACCGCAGTCTGGCT	A	G	0	0	1	0	0	1	0	0	0	0	0	0	0	0	0	0	1	0	0	0	0	0	0	0	0	1	0	0	0	0	0	0	0	0	0	1	1	0	0	0	0	0	1	0	0	0
AX-365971992	AATATAGTGAGTACTGTCTTAAGGTTTTGAATACT[C/G]CCTCTTCTGTAATTTGCGTTAAAGTGTATCTGCCA	C	G	0	0	1	0	1	1	0	0	0	2	0	0	0	1	0	1	1	1	0	0	0	1	0	0	0	1	0	0	1	0	1	1	0	0	0	1	2	0	1	0	0	0	1	0	0	0
AX-365971993	AGCTTTGGGGATTCAAGATCCAGATCTGATAGCGT[A/G]AATTGATGG	A	G	0	0	1	1	1	1	2	0	1	1	1	0	1	1	1	1	1	1	0	1	2	1	1	0	2	2	1	0	2	1	1	2	1	2	1	1	0	0	0	1	0	2	2	1	0	0
AX-365971996	GGATTTCGAACACGAAATGATAAATTGTTGAGAGA[A/C]GTGCAGTGTCCTCTGTTCAGAGTTGCCTTAAACCC	A	C	0	0	0	1	0	0	0	1	0	0	0	0	0	1	0	0	0	0	0	1	0	0	0	0	0	0	0	0	0	0	0	0	0	0	0	0	0	0	0	0	0	0	0	0	1	1
AX-365971997	AAGAACACATCAACTAAGGTCTTCTTCACAGCATT[A/G]TAAGCATCTGTGTAGCAAGATGGTTTTCTAGAGTA	A	G	0	0	0	0	0	0	0	0	0	0	0	0	0	0	0	0	0	0	1	0	0	0	0	0	0	0	0	0	0	0	0	0	0	0	1	0	0	0	1	0	0	0	0	0	0	0
AX-365971998	CAGGAACTATTTGTGACCATAGCTTCTGCAGTCAC[A/G]CTTTTCTTCATGGGTTCATATTACAGGTGATGATG	A	G	0	0	0	1	0	0	0	1	0	0	0	0	0	1	0	0	0	0	0	1	0	0	0	0	0	0	0	0	0	0	0	0	0	0	0	0	0	0	0	0	0	0	0	0	0	1
AX-365971999	CAGAATCTGTGGGTAGAATATGATCTTCAGAACTC[A/T]CGCATTGGCTTTGCGAGAGCTCGCTGCAGG	A	T	0	0	0	0	0	0	0	0	0	0	1	0	0	0	0	0	0	0	1	0	0	0	0	1	0	1	0	1	1	1	0	0	0	0	0	1	0	0	0	0	0	0	1	0	0	0
AX-365972002	TTGAGGTACGGCAACTTCTCGATGTCACTTTCCTC[A/C]ACTTTCCTGTCACCCACGACGGCAACGATCTCG	A	C	0	2	1	1	1	0	1	0	1	1	1	1	1	1	1	0	1	0	1	1	0	0	1	0	2	2	0	0	0	0	2	0	1	0	2	2	1	1	1	1	0	0	2	0	0	0
AX-365972003	GTCCAAGGCTGCAGCCACGGCTAGAGTGAC[A/C]TTTCGCTACAGCGGCCCTGCTCTCATGGTGGAAGC	A	C	1	0	0	0	0	2	0	0	1	0	1	1	0	1	0	1	0	1	1	0	0	0	0	0	0	0	1	0	1	0	0	0	0	0	0	1	1	0	1	1	0	0	0	1	1	1
AX-365972004	CAAACCGCACATA[A/C]TTTATGATACGAGCTTTCGGATGATCTGCCAGAGA	A	C	1	0	0	1	2	0	1	0	0	1	0	1	0	0	1	0	0	0	0	1	1	0	0	0	1	1	0	0	1	1	0	0	0	1	2	0	1	1	1	1	0	0	2	0	1	2
AX-365972007	GGGATAAAAAGATACACTGGCAATCCAGAAGTTAT[C/G]GCCTCCCTCCTGGCAATCCAGAGGTTATGGCCTTC	C	G	1	1	2	1	2	1	1	2	0	1	2	0	2	0	2	1	2	0	2	1	1	1	1	1	2	1	1	1	2	1	2	1	2	1	2	2	1	2	1	1	2	1	1	2	1	1
AX-365972008	GGATCGTGGCGTAGATGGGGGGCCCTGAGGAAGAA[A/G]GTTATGAAGGCAATAAAAGGCGGTGGAGGGTTTAA	A	G	1	1	1	0	0	0	1	1	0	0	2	0	0	0	2	1	0	0	0	0	1	1	0	0	2	0	0	0	0	0	0	1	1	1	1	0	0	0	0	1	1	0	0	0	0	1
AX-365972010	TTTAAGTTGAGAATGGTGAAGGATGACCCCGGGGA[A/G]CTTTCTTTTCTAAGCGAGGATGCAGTTGCGGTTAC	A	G	0	1	0	0	0	1	0	1	1	1	0	0	0	1	0	0	0	1	1	0	0	0	2	0	0	1	1	1	0	1	0	0	1	1	1	0	1	0	0	0	0	1	0	2	0	0
AX-365972012	CATTTCTCCCCCATCATAATCTTCTTCTTCCACAC[A/C]GGCGGCGTCCCGCTCGGAGCCCCTTCCTCCACCGT	A	C	1	0	1	0	0	0	1	1	0	0	2	0	0	0	2	1	0	0	0	0	1	1	0	0	2	0	0	0	0	0	0	1	1	1	1	0	0	0	0	1	0	0	0	0	0	1
AX-365972016	AA[A/C]ATGATCTGATTTACCCATCAGTGTTGTTCAAGTAA	A	C	0	0	0	0	0	0	0	0	1	0	0	0	0	0	0	0	0	0	0	0	0	0	0	1	0	1	0	0	1	0	0	0	0	0	0	0	0	0	0	0	0	0	1	1	0	0
AX-365972026	GAGCAAATTCCTCCATTCCCGATTCTTGCAGTTGG[A/C]ACTTCTGATCGTTAATTGATATCGATCCATCTGGA	A	C	1	0	0	0	0	0	0	0	0	0	0	0	0	1	0	0	0	0	0	0	0	0	1	0	0	0	0	0	0	0	0	1	0	1	0	0	0	0	0	0	0	0	0	0	0	0
AX-365972031	ATCGTTCTGACGATCTGAGACATGGCGCTTTCCTT[A/T]CCACCGACGAGTTCTACGGCTCTCCTGCCCTGCGG	A	T	1	1	0	1	0	1	1	0	0	0	0	0	0	0	0	0	0	1	0	1	0	0	1	1	0	0	0	0	0	0	0	2	1	1	1	0	0	0	0	0	0	0	1	0	0	0
AX-365972033	GCTCCCTTCGATTCGAAGGGAACTTTGACCGTCTC[A/C]TTTCCAGCAAAGGCCTCCACAGTCATAATCCCC	A	C	1	1	0	1	0	1	1	0	0	0	0	0	0	0	0	0	0	1	0	1	0	0	1	1	0	0	0	0	0	0	0	2	1	1	1	0	0	0	0	0	0	0	1	0	0	0
AX-365972036	A[A/G]GTGGATATGTGTTGCTTAGATGTCTGCAGGCAGTA	A	G	0	0	0	1	0	0	0	1	1	2	1	1	1	0	0	1	1	0	0	1	1	0	0	1	1	0	1	0	1	0	0	0	0	0	1	0	1	0	0	1	0	1	0	0	1	1
AX-365972037	GCCAGAGATCATCACTCATAATGAAATAACAATAA[A/G]CC	A	G	0	0	2	0	1	0	1	1	1	0	2	1	1	0	1	0	1	0	1	1	0	0	0	0	1	0	0	2	1	1	0	1	0	0	0	1	0	1	0	2	1	2	0	0	0	0
AX-365972046	GATCCAAGCCGCAAGCTATCAAGTATGGCTCTGCA[A/G]CCTTGGACTGAACAGCACAGAATCTGATCTTCTTG	A	G	1	1	1	2	0	1	2	1	0	0	0	1	1	0	1	1	0	1	0	1	1	0	0	0	0	1	1	0	0	0	2	1	0	1	2	1	1	1	2	0	0	2	0	0	1	1
AX-365972052	TCCAAAGCCTGGGGCTGCAAACCTAAATGCTCT[A/G]CCAACGGAAAATTTAACACCGAAAATACATCACAG	A	G	0	0	1	1	2	1	1	0	1	0	2	0	1	1	0	0	0	0	0	1	0	1	1	0	1	1	1	0	1	0	2	2	1	0	2	1	0	0	1	0	0	0	0	1	0	0
AX-365972057	CCCATGGCC[A/G]GAGTTACACCTCAAACCAAATTGGTGGTACAGCGG	A	G	0	0	0	0	0	1	0	0	0	0	0	0	0	0	0	0	0	0	0	0	0	0	0	0	0	0	0	0	0	0	0	0	0	0	0	0	0	0	0	0	0	0	0	0	0	1
AX-365972058	TCTGGACACCAGCTGAGGCCTGAAGCAGGATCTTT[A/G]TCTGCCAAGAAAAGCAGCAACGTGACTTGATCCTT	A	G	0	1	0	1	1	1	0	1	2	0	1	0	0	0	0	1	1	0	1	0	0	0	0	0	0	1	1	0	1	1	1	0	0	1	0	1	0	0	0	0	0	0	0	0	0	1
AX-365972064	AGAGTCCAGGATTACTCTAGTTTATGTCATTCTGC[A/G]GACATCCCACC	A	G	0	1	0	2	0	1	1	1	0	1	0	0	0	0	1	1	1	0	2	0	1	1	0	0	0	1	1	0	0	0	2	0	0	1	2	0	0	2	0	0	0	1	1	0	0	1
AX-365972065	GGCGTAGTAGGCGTGAGAGAAGATGGAGAAGCCAT[C/G]GCTTACTATTCTGATCCAAAAAGATCATTTATTAC	C	G	2	1	1	0	0	1	0	0	2	2	0	1	1	1	0	1	1	1	0	0	0	0	1	2	0	0	0	0	1	1	1	1	1	1	1	1	1	0	2	1	1	0	1	2	1	1
AX-365972067	CGAAATTGGAGC[A/G]AGAGCCAAGAGATTATTGTAATGGCATGGGGAGTT	A	G	0	1	0	0	1	0	0	1	0	1	1	1	1	1	0	1	1	0	1	1	0	1	0	2	0	2	2	2	0	1	0	1	1	1	0	1	1	1	1	2	0	1	0	0	1	0
AX-365972068	TATATTAGCTCTGAAACATTCCACGGATCTGACAT[A/G]CATGCCCGATCAGCTTCTATAGCATCATCTCTAAC	A	G	1	0	1	1	1	2	0	0	1	2	0	1	1	2	1	0	0	1	1	0	0	0	1	1	0	1	1	0	0	1	1	2	0	1	1	0	1	0	1	0	1	0	1	1	1	1
AX-365972070	ACATGTCTTTGACTAGAAGTTGCATCCATTCAATG[A/G]CATTTATTTT	A	G	1	0	0	0	0	1	0	1	2	1	0	1	0	1	1	0	0	2	0	0	0	1	2	0	1	1	0	0	0	0	0	2	1	0	0	0	1	0	1	1	0	0	1	0	0	0
AX-365972072	CTGCGGTTATTTAATACCACAGCGTTATATGAGTC[A/G]ATAAACCGAGCGTCGCTCCATGCAA	A	G	0	2	0	1	1	0	0	1	1	0	1	1	0	1	0	2	1	1	0	2	0	1	1	0	0	2	1	2	1	1	2	0	1	1	1	0	0	1	1	1	1	1	1	0	0	0
AX-365972073	GAAAATACTGTTTCAGACATGTCTGGTGTAACAAC[A/G]ATTCAGAAGCTGCAAGATTTACTTATTACTCTATC	A	G	1	0	0	0	1	1	0	1	1	1	0	1	1	1	0	0	0	1	0	0	0	0	1	1	0	0	0	0	0	0	0	1	2	0	0	0	1	0	1	0	1	0	0	0	1	1
AX-365972075	ACAAAACGTTGACCTGAGATGCTTTTACCATACTC[A/G]GCTAATAAAGCTTCTGTTGCAAACATAACACCTCT	A	G	1	1	1	2	1	1	2	2	0	0	0	2	0	2	2	1	0	0	1	0	0	0	1	0	1	0	1	1	0	1	0	0	0	1	0	0	1	1	2	0	0	1	0	1	0	1
AX-365972081	GTAATTCCAGCCACTTCATACAGGAGAGACTGCTG[A/G]TCTGTACTCTGCAGAAGAGTCACTGTTTCCCAGCG	A	G	0	0	1	0	0	1	0	0	1	0	0	1	0	0	0	0	0	1	0	0	0	0	2	0	0	1	1	0	0	0	0	1	1	0	0	0	0	0	1	0	0	0	0	1	1	0
AX-365972082	TCTGCAGAAGAGTCACTGTTTCCCAGCGAGCAAAT[A/G]TCACTTTTGGCTTTGCAGTGAATAACTTAATTATG	A	G	0	0	1	0	0	1	0	0	1	0	0	1	0	0	0	0	0	1	0	0	0	0	2	0	0	1	1	0	0	0	0	1	1	0	0	0	0	0	1	0	0	0	0	1	1	0
AX-365972085	CCCTTCCCCAAACCCTTACCTCCCTTACCACGCCC[A/C]GACATGTTTCAGAATTCTTCCGCTTTCTCAATCGC	A	C	0	0	1	1	1	0	1	1	0	1	0	0	0	1	0	1	1	0	1	0	0	0	1	1	0	0	1	1	1	0	0	0	0	0	0	1	0	0	0	0	0	1	0	0	0	1
AX-365972088	CTGCACCTCCACCACCGCCTCCTCCTGGCCCAATT[A/C]TTCCTTCTGCTAAAGTTGGGGTTAAACCATCTACT	A	C	1	0	0	1	1	1	1	0	2	1	0	1	1	2	0	1	0	1	0	0	0	0	2	1	0	1	0	1	1	1	0	2	0	1	0	1	2	0	1	0	2	0	0	2	2	0
AX-365972089	GAAATCGAAAGGATCGGTGGAAACTGGTCTCAGAT[A/C]CCTCCTCGACTCTGGCTCGC	A	C	0	1	0	0	0	0	0	0	0	1	0	1	0	0	0	0	0	0	0	1	0	0	2	0	0	0	1	0	0	0	0	1	2	0	0	0	0	0	0	0	0	1	0	1	1	0
AX-365972092	TTAGCTATCTCCTTTGCAGGGTTTAAACCCTTAGG[A/G]CAAGCCCGAGTGCAGTTCATAATAGTATGGCAACG	A	G	0	0	0	0	0	0	0	0	0	0	1	0	1	1	1	0	0	0	0	0	0	0	1	0	0	1	1	1	1	0	0	0	0	1	0	0	0	0	0	0	0	0	0	0	0	0
AX-365972093	GTCGAAGGCTGCAAAAACTGTTGACTCTTGGGACT[A/C]GCAAGCTG	A	C	1	0	1	0	1	1	0	0	1	1	0	1	2	2	1	0	0	2	0	0	1	0	1	0	1	1	0	0	1	1	0	1	2	0	1	0	2	0	1	1	0	0	0	1	1	0
AX-365972094	AACATAACAGTGACTACAAATTCCCTCAATACAAT[A/C]CAGCTTGC	A	C	1	0	1	0	0	1	0	1	1	1	0	1	2	2	1	0	0	2	0	0	1	0	1	0	1	1	0	0	1	1	1	1	2	0	1	0	2	0	1	1	0	0	0	1	1	0
AX-365972095	AAACAAAATCTTTATGCAGACATCC[A/C]GATAACTTCTTGTCAATCAGAGAACCAAACAACAG	A	C	1	1	2	2	2	1	2	2	1	0	1	0	0	0	1	1	2	0	2	1	2	1	0	1	2	1	1	1	1	2	1	1	0	1	2	2	0	2	1	1	0	1	2	2	2	1
AX-365972097	TTTATTCATCTCTGGTAAGGGTTCTTTAAATTTAG[A/T]GTTCTTGTTCATAGGG	A	T	2	0	1	0	0	1	0	1	1	1	0	1	2	2	1	1	0	2	0	1	1	0	1	1	1	1	0	0	1	1	1	2	2	0	1	1	2	0	1	1	0	0	0	1	1	0
AX-365972104	TGAGTTCAAATCATGGACCTGAACAACCAAAGACG[A/C]CATTTTCTACAGCAACGAAGCGCAAGAAGACGAAA	A	C	0	0	0	0	1	0	0	0	0	0	1	0	0	0	1	1	1	1	2	2	0	1	0	0	0	1	1	1	0	1	0	0	0	0	1	0	0	1	0	0	0	0	0	0	0	0
AX-365972106	GCTTCGCTCTTACATCCTGCATTCTTTATATTCCT[A/G]CGCTACAGGGCGCTCTTGATCCCACGTCATGGCTT	A	G	1	2	2	1	2	1	1	2	1	1	1	1	1	0	1	1	1	1	1	1	1	1	1	1	1	1	1	2	1	1	1	1	2	1	1	1	1	2	1	1	1	2	1	2	1	1
AX-365972107	AC[A/C]GGAAAGGATTCGATCGCTAATTATCACATAATCAT	A	C	0	2	0	1	1	1	1	0	0	0	2	1	0	1	2	1	1	0	0	2	0	0	1	0	2	1	1	1	0	0	0	1	2	0	1	0	0	2	0	0	0	0	1	1	0	0
AX-365972108	TGCTTCGTTCCTGGTAAACACGAATTACTACTGCC[A/G]TTACCTTGAAAGATTGA	A	G	0	0	1	0	0	1	2	2	1	0	0	0	0	0	1	2	2	0	2	1	1	0	0	0	0	1	1	1	0	1	1	1	0	0	0	0	0	2	0	0	0	0	0	0	0	0
AX-365972109	TGTCGTGTGCGTGAATCGCTGTAGAGATCCTGATC[A/G]GATGTTAGCAGTCCTTCTCCGTTCCGCAGATCCAT	A	G	1	1	2	0	0	0	1	1	1	1	1	1	0	0	0	1	1	1	1	1	2	1	1	0	1	1	0	0	1	1	2	0	0	1	1	2	1	0	0	2	0	1	1	0	0	2
AX-365972110	CAAATAGTTCAGCCTCGGCACAATCGACCACAGGT[A/C]GTAAACCGGCAGCCTCCGCCATCTCCGCGGTTGGA	A	C	0	1	1	0	0	1	2	2	1	0	0	0	1	1	0	2	2	0	2	1	1	0	0	1	0	1	1	1	0	1	1	1	0	0	0	0	1	2	1	0	1	0	0	0	1	0
AX-365972111	TGAAGGAAACCAACTATCAACT[A/C]TAGTTGGACAGTGAAAGAGGATTGTTAGCCATAGA	A	C	0	1	1	0	1	0	1	0	0	0	0	0	0	0	0	0	0	1	0	0	0	0	1	0	1	1	2	1	1	0	0	0	1	0	0	1	0	1	0	1	1	0	0	1	0	0
AX-365972115	AGTGAAAAGCCTGTGAGAGAAATTACCAAGAGTGG[A/G]TCGTTTCTCAAGAGTCTGCGCTCGCCCTCTAGTGT	A	G	1	0	0	2	1	1	1	1	1	1	1	1	1	0	0	2	2	1	2	0	2	1	1	0	0	2	2	1	1	1	1	0	0	1	1	2	1	1	1	0	1	1	1	0	0	2
AX-365972119	TATATAATTATGTGCAGACTGGAAGGATATCACTA[A/G]CGAAGCCGATCACATAGACTCCAGTAGCTGCTGAA	A	G	1	0	1	2	1	1	1	2	1	1	1	1	1	0	0	1	1	0	2	0	0	1	2	0	0	1	2	0	1	2	2	2	2	0	1	1	0	0	1	0	0	0	0	2	1	1
AX-365972120	TCAACAATAGAACGAGCAGGTAACCATGACTTGGC[A/G]TGGT	A	G	0	1	1	1	0	1	0	0	0	0	0	0	1	0	0	0	0	0	0	1	1	1	0	0	0	1	0	0	1	0	0	0	0	1	0	0	1	0	0	0	0	0	0	0	1	0
AX-365972123	CTA[A/C]TTTCAAGTTCGATTCTTCAGGTTCATTCCCTTCAT	A	C	0	1	1	1	1	2	0	1	2	1	1	2	1	0	1	0	0	1	0	0	0	0	1	0	1	1	0	0	1	1	0	1	0	0	0	1	1	0	1	0	1	1	0	1	1	0
AX-365972128	GAGTCTAGCGGGGATAATAAGCAGGCAGTGCCAAT[C/G]CAACAATTGA	C	G	1	2	1	1	1	2	0	0	2	0	1	1	2	1	0	2	0	2	1	0	0	1	2	1	1	1	2	1	0	1	0	1	2	1	1	1	0	1	2	2	1	1	0	1	0	0
AX-365972130	CGGCTTGCGCATTGCCGGATGGCGGATTGAAACTA[A/T]GAAGCGACCCATTCTCAATTCTGA	A	T	1	0	0	1	0	0	1	1	0	1	0	1	0	1	0	0	0	0	1	0	0	1	0	1	0	1	0	1	0	1	1	0	0	0	0	0	2	0	0	0	1	0	0	1	1	1
AX-365972132	TGAGTGTCTTCATCCTCTTCGTCCTCGTCTGCCGT[A/C]GGCCGAG	A	C	0	1	1	1	0	1	1	2	2	1	1	1	0	0	1	2	1	0	0	2	1	1	1	2	1	0	1	1	1	1	1	1	0	1	1	0	1	1	1	0	1	0	1	1	2	0
AX-365972133	GGGGAGGA[A/G]GGATTAATTCCATCCATGGAGCGAGCAGATTCACT	A	G	2	1	1	1	2	1	1	2	1	0	2	1	1	0	1	2	0	0	0	0	0	1	1	1	0	2	1	0	0	1	1	2	2	0	1	2	0	1	0	2	0	0	1	2	1	0
AX-365972135	TTAACCTGAATTTGGACGTCCTGAGGTAGAGGACT[A/G]CTGGTGTCAACGGGCTCGAGTGTCTCCAGCGAGGT	A	G	2	1	2	1	2	1	1	2	1	0	2	1	1	0	1	2	0	0	0	0	0	1	1	1	0	2	0	0	1	1	1	2	2	0	1	2	0	1	0	2	0	0	1	2	1	0
AX-365972137	GGCTCCCCCGCAGTAAGGGCAAGCGCCCGGAGCCA[A/C]CTGTGTGTTCAGAATCCTCCGCTCCTCATCGCACG	A	C	0	1	1	1	1	0	2	2	0	1	2	0	1	0	1	2	1	0	1	2	1	1	1	0	1	1	2	2	1	1	1	1	1	1	1	2	0	2	0	1	1	1	1	1	1	2
AX-365972138	GTTCTGGACATGCTTAATATCTGAATATAGCATTT[A/C]A	A	C	0	0	0	0	0	0	1	1	1	0	0	0	1	0	0	1	1	0	0	0	0	0	0	0	1	0	0	1	1	0	1	0	0	0	0	0	1	0	0	0	0	1	0	0	1	1
AX-365972139	TTTGGGG[A/G]CTTCTCCTTCGGCTAAAACTGGCTGGCCGGACGAT	A	G	2	1	2	1	1	1	1	2	1	2	0	2	1	0	1	2	1	1	1	1	1	1	1	1	1	1	1	2	0	0	1	2	0	1	2	2	2	1	1	0	0	2	0	1	1	0
AX-365972140	AGGGATTAACCGTCTGCGGGAACGATTCAGTCCTC[A/G]TCAAGGTATAATCTCCTCTGTTTCCCATGGGGTTC	A	G	0	1	0	1	0	1	1	1	0	1	1	1	1	0	0	0	0	0	0	0	0	0	1	2	0	0	1	0	0	0	0	2	2	1	0	0	1	0	1	0	0	1	0	1	0	0
AX-365972143	CATTGCCAGAATCTCCACAGACAAGAGTATTCTGC[A/G]GTGATTTACCCTCAGAATTGAATTTCTTCAGCAAA	A	G	1	2	1	1	1	1	1	0	0	0	1	0	0	0	1	1	1	0	1	1	1	1	0	1	1	1	1	1	1	1	1	0	0	1	1	1	0	2	0	2	1	1	1	0	0	2
AX-365972145	GAGTTATTGCAGTGGTATGAGGAAAATGCCAAGAG[A/C]AATCCTAAAGTTATCCTTGCACATGAGAGATGTGC	A	C	1	0	0	0	1	1	1	0	2	2	0	2	2	1	1	0	0	2	1	0	1	0	2	1	1	0	0	0	1	1	0	0	0	0	1	1	2	0	2	0	1	0	1	2	2	0
AX-365972148	TGAGTTAGATCTGTCATATCAACAACGTTACCAGG[A/G]CATTGCCATTCCAGAGGCATATGAGCGGTTAATAC	A	G	1	0	2	1	1	2	1	1	1	1	1	1	1	1	1	1	1	2	1	1	0	0	0	1	1	0	1	1	0	2	0	1	0	1	0	0	2	1	1	1	1	1	0	0	2	1
AX-365972149	AAAATGTCAT[A/C]AGAGAACATATTGAAGTTTACATATTATATTCATT	A	C	0	0	0	0	0	0	1	1	0	0	1	0	0	0	1	0	0	1	0	1	1	0	0	0	1	1	0	0	1	0	0	0	0	1	1	0	0	0	0	0	1	0	0	0	0	0
AX-365972150	ATCAGTGTATCGCATTGTATGCAAAATGATCCGGC[A/G]TCACTGCATGAATCAACGAGGAGGTTGGAC	A	G	0	2	0	0	1	0	1	0	1	1	0	1	1	1	1	0	1	0	1	1	2	2	2	1	1	2	0	1	1	0	2	1	2	1	2	2	0	1	1	1	1	1	1	2	0	1
AX-365972151	CTGATACTCGCCTCCTTGAACGCTTCGGGCATCAT[A/C]CTTACGATCGAGCTCATACACGATCACTCATGGCA	A	C	0	0	0	0	0	0	0	0	0	0	0	0	0	0	0	0	0	0	0	0	0	0	0	0	0	0	0	0	0	0	0	0	0	0	0	0	1	0	0	0	0	0	0	0	0	0
AX-365972152	AATCTATTGAGCCTCTGATAATCAATGGTGATTTG[A/G]CTACCAATACAAATACATCATGTGAAACTGAATTT	A	G	0	1	0	0	0	1	0	0	0	0	0	0	1	0	1	0	0	0	0	1	0	0	0	1	1	0	0	0	0	0	0	0	0	0	1	0	0	0	0	0	0	0	1	0	0	0
AX-365972153	CATGTTACCGCTGGGGAAACTGAGAAGCAACAACA[A/C]ACGGGTGTACAAGGAAAGTTTCACAGCACAGACAG	A	C	0	1	0	0	0	0	1	0	0	0	0	0	0	0	0	0	1	0	1	0	0	0	0	0	0	0	0	0	0	0	0	0	0	0	1	0	0	0	0	0	1	1	0	0	0	1
AX-365972156	AAGCTATCATATTATATTATTATAG[A/G]ATGCGAACTGCCAGTGACAGAAGAGCAACCCAGGC	A	G	1	2	1	1	1	1	2	1	2	2	1	1	1	2	1	1	2	2	2	1	2	1	1	1	1	2	1	1	1	1	2	2	1	1	2	1	1	2	1	1	2	2	2	0	2	2
AX-365972158	ATTGAGGAAAGCTCCAGATGCACGCTTTGGCTCTC[A/G]TAACCCTTGTAACTTTGCTTTCAGACCCTACAACA	A	G	1	1	1	0	1	0	0	0	2	0	0	2	1	2	0	0	0	0	1	1	0	1	2	2	0	1	1	0	0	0	0	1	1	0	0	1	2	0	1	0	2	1	1	2	1	0
AX-365972160	CGTGGAGGAGCGGAAGCTGTTGATGCTGTTGTGGC[A/G]GCTTTACAAGCCCAAAGTGCACTGCTTCGACATGA	A	G	0	0	1	2	0	0	0	0	0	1	0	0	1	2	0	1	1	2	1	2	1	1	0	0	1	0	1	1	1	2	1	1	0	1	1	0	1	1	1	0	0	1	0	0	1	1
AX-365972161	ATATCGACAATTCTGTAAATAGTTTGGCAGGATTC[A/G]TTTGTACAGTTCTTGCAGGTTTTC	A	G	1	0	0	0	0	1	0	0	1	1	1	1	2	0	1	0	0	2	0	0	1	1	2	1	0	0	1	0	0	1	0	1	2	1	1	0	1	0	2	0	1	1	1	1	1	0
AX-365972166	TCAGACTTCCAGACAATGTCCTTTATCCCACTTGA[A/C]AGATTCTTGTAGAACTT	A	C	1	2	2	1	1	1	2	1	0	1	1	0	2	2	1	1	2	1	1	2	2	2	1	0	1	1	1	1	1	1	2	2	2	1	2	1	1	2	0	1	1	1	2	1	1	1
AX-365972168	TTACTCTTTTTGTATCATTAAGAGCTTGGTCAAGT[A/G]ATGTGA	A	G	0	0	0	0	0	1	1	0	0	0	0	0	0	0	1	1	1	0	1	1	0	0	0	0	0	1	1	1	1	1	1	1	0	1	1	0	0	0	0	1	0	0	0	1	1	1
AX-365972173	TCCAGCGATAACATGCAAAT[A/G]AAATCATGAAGATCGCCGCCGAAGCTTTTCTGGTC	A	G	1	1	0	1	1	0	0	0	1	1	0	0	0	1	0	0	1	0	1	0	0	0	0	1	0	0	0	0	0	0	0	0	0	1	0	0	0	0	1	0	0	0	0	0	1	0
AX-365972176	ACCAAGCTTATCACTAGGAATACAACTATACCAAC[A/C]AAGAAGAGTCAAGTGTTCTCCACTGCAGCTGACGG	A	C	1	0	0	0	0	0	0	0	0	0	0	1	1	1	0	0	1	0	1	1	0	0	2	1	0	0	0	1	0	0	0	1	1	1	1	0	1	0	1	1	0	1	1	1	1	0
AX-365972179	TTTCCATTCCTCTTTGTTATATTATTTAATACTCC[A/G]GAACTTAGATAAAGATTTCAGGTGGCCACAACCAG	A	G	1	0	0	1	1	2	1	1	1	1	0	1	1	1	0	0	1	2	0	0	1	0	2	0	0	1	1	1	0	0	0	1	1	0	1	0	1	0	1	1	1	1	0	1	1	0
AX-365972180	TGAAATGAAGTGCTTCCATAGCCATCTCATATTGC[A/G]TGCGCACATTATAACCCACAATGTTGCTATGACTG	A	G	0	0	1	0	1	0	0	0	0	1	0	1	0	1	0	0	0	0	0	0	0	0	0	0	0	0	0	1	1	0	0	0	0	0	0	0	0	0	0	0	0	0	0	0	0	0
AX-365972183	GTCAGGTCCATCGTACGGAATTCGATCTCCTTCAT[A/C]TGATGCCTTTTTCTGTGGATGTTTGAAGGCCATGG	A	C	1	2	2	2	1	1	0	1	1	1	1	0	1	0	1	2	1	2	2	1	0	2	2	0	1	2	2	2	1	1	1	1	2	1	2	1	1	1	1	1	0	1	2	1	0	1
AX-365972187	TTGACATCTCTGTTTTGGTAACCTATTATGGTTCA[A/G]CCACAAGAA	A	G	1	0	0	0	1	1	2	1	1	1	1	2	1	2	1	0	1	0	0	1	2	0	0	2	1	0	0	0	1	1	1	1	0	1	0	1	1	1	1	1	2	1	0	1	2	1
AX-365972188	AAAGTCATATGCAACAACATGCAATTTGTCAGAAG[A/C]GTTTCCATAAGAGTTAAAATCCCATTCTGCACTTG	A	C	0	1	1	2	1	0	1	1	0	0	2	0	0	1	1	1	2	1	1	2	1	1	0	1	1	2	2	2	1	1	2	1	0	1	1	1	0	2	0	2	0	1	2	0	0	1
AX-365972191	GAAGTTACCACAAACCAAAGCACACAAGGAAATTC[A/G]GAGAACATATATTTGGCTGTACAGCAATTAATCCT	A	G	0	0	0	0	0	0	0	0	0	0	0	0	0	0	0	0	1	0	1	1	0	0	0	0	0	0	1	0	1	0	0	0	0	0	0	0	1	0	0	0	0	0	0	0	1	0
AX-365972193	CAAGAAATGGGCGGGCTCTATGGGCTTATTCGAAT[A/G]ACTGTAACAGCTTGTAATTCCAGACCCCATAAGAA	A	G	1	1	1	1	1	1	0	1	1	2	1	1	1	1	0	0	1	2	0	1	0	0	1	1	1	1	1	2	1	0	0	1	0	0	1	0	2	1	1	1	1	2	2	1	1	1
AX-365972198	TCTATTTTGGCAAGCACAATGGGAGTATCAGAGTC[A/G]GCAAGTATTCGAGCAGCAGCATCTAGCTC	A	G	1	0	1	1	0	1	2	1	1	1	0	1	1	1	2	1	0	2	1	1	2	1	0	1	1	1	2	0	0	0	1	1	0	1	2	1	1	2	1	1	1	2	1	0	2	1
AX-365972200	AAAATAGATGCAGATAAGTTCAACAGTCTTGCTTC[A/G]AAATATGATGTGAGTGGCTTTCCAACACTG	A	G	0	0	0	0	0	1	0	1	1	0	0	0	0	0	0	0	0	0	1	0	0	1	0	0	0	0	0	0	0	0	0	0	0	0	0	0	0	0	0	0	0	0	0	0	0	1
AX-365972203	ACGAGACCCAGTTGCCACTTAATCTGAATGGCCGT[A/T]CTGTCACTGAGACCCACGATGTGTCTTCCTCCAAC	A	T	0	1	1	0	0	0	0	0	1	0	0	1	1	0	0	2	1	1	1	1	0	0	0	1	0	1	1	0	1	0	1	1	0	0	2	0	1	2	0	1	0	0	0	0	1	1
AX-365972205	AGTGCAAGGTATCCCTGTTACATCCCTGTATCCTC[A/C]GATATCCCCGTCTGTTCCGGATCATCTGAACACTG	A	C	0	1	1	0	0	0	0	0	1	0	0	1	1	0	0	2	1	1	1	1	0	0	0	1	0	1	1	0	1	0	1	1	0	0	2	0	1	2	0	1	0	0	0	0	1	1
AX-365972206	ACAGCGCTAATGTGCAGTTGCCACTTTCTGTGAAA[A/G]TGTTGGCTTTAAAGGAGCAAGTTTACAGCGAAATT	A	G	0	0	0	0	0	0	0	0	0	0	0	0	0	0	0	0	0	0	0	0	0	0	0	0	0	0	0	0	0	1	0	0	0	0	1	0	0	0	0	0	0	0	0	1	0	0
AX-365972207	TAG[A/G]AGAAATATGGCAAGCTCTCTGGTGGAGAGGGCCAC	A	G	1	0	0	0	0	1	0	0	1	1	0	0	0	0	1	0	0	1	0	0	0	0	0	0	1	1	0	0	0	0	0	0	0	1	0	0	0	0	0	0	0	0	0	0	0	0
AX-365972211	GTGCAAGGCGGAGACCCAACTGGAACAGGAAGAGG[C/G]GGG	C	G	1	0	1	1	0	2	0	1	2	1	0	2	1	1	1	0	1	1	1	0	0	0	0	2	1	0	1	0	1	0	0	1	0	0	1	0	1	0	2	0	1	0	1	1	1	0
AX-365972221	CTTGTCTTACACATGACAGTGAGAGACTTGTTTGC[A/G]TGTATTCTTGCATTCATGCCCAC	A	G	0	0	0	0	0	0	0	1	0	0	0	0	0	0	0	0	0	0	0	0	0	0	0	0	0	0	1	0	0	0	0	1	0	0	1	0	0	0	0	0	0	0	0	0	0	0
AX-365972222	TTTGAAATGTTCACAGGCAAGAAATG[A/G]AGATTAGGCATGCTCAAATGAATTGACTCAACCAC	A	G	0	0	0	0	0	0	0	0	0	0	0	0	0	0	0	0	0	0	1	0	0	0	0	0	0	0	0	0	0	1	0	0	0	0	1	0	0	0	1	0	0	0	0	0	0	0
AX-365972227	TCCTACCTACACAACTCAAAACTCCTAAGAGTATA[A/C]TCCCTTACAACTTTTCTTGTCATTTTACTCTAATT	A	C	1	1	1	1	2	1	1	0	1	1	0	1	1	1	1	0	0	1	1	0	0	1	1	1	1	1	1	2	1	0	1	2	2	0	1	1	1	1	1	2	2	1	2	1	1	1
AX-365972229	GGAATGCAAGTGACGAATATTGCACATGTTA[A/G]AGACCTATCAAGCATGCTTGTACTTGCAGTTGAAA	A	G	0	1	1	2	1	2	1	2	2	0	1	2	1	0	1	1	2	1	1	1	1	1	0	1	1	1	2	2	1	2	2	1	1	1	1	1	1	2	1	1	0	1	1	0	1	2
AX-365972231	ACATACTCCTCAAAACGCTCTTTCAAGTCCTGGGA[A/C]AGGTTTGTTGAGCTTTGCCACCCCAATATCTCCTT	A	C	0	1	1	2	1	2	1	2	2	0	1	2	0	0	1	1	2	1	1	1	1	1	0	1	1	2	2	2	1	2	2	1	1	1	1	1	1	2	1	1	0	1	1	1	1	2
AX-365972232	CTTTCTGCATCCCATGTTTCGAGGATTCCAATGTC[A/C]GGGGAGATGCAGCCACAGAAGCTCTAATGCCCTCA	A	C	0	0	0	0	0	0	0	0	0	0	0	1	0	0	0	0	0	0	0	1	0	0	0	0	0	0	0	0	0	0	0	0	0	0	0	0	0	0	0	0	0	1	0	0	0	0
AX-365972234	GTTGACGGAATTAATAAAAATCTGGCTG[C/G]CGTTAAAATGGTCGTTCTGGACCAATATGGCGCTT	C	G	1	0	1	0	0	2	1	1	2	2	1	1	1	1	1	1	1	1	0	1	2	1	1	1	1	2	2	1	2	1	1	2	1	2	0	2	1	2	2	1	1	1	1	1	2	1
AX-365972235	TGGCCCTCCGGATCCCTTTGCTTTTCCCTCGAACA[A/G]TCTGCTCCCGCGGCTGCCTTCTCAGGCGATCATGT	A	G	0	0	0	1	0	0	0	0	0	0	0	0	0	0	0	0	0	1	0	0	0	0	0	0	0	0	0	0	0	0	0	0	0	0	0	1	0	0	0	0	0	0	0	0	0	0
AX-365972238	AACCACGATGCCATAGACTTATTATGATTTCCAGT[A/G]TCGGCATAAGAGTCTCCAAACACGAACATAACGGT	A	G	0	0	1	0	0	0	0	0	0	0	0	0	0	1	0	0	0	0	1	1	0	0	0	1	0	0	0	0	0	0	0	0	0	0	0	0	0	0	0	0	1	0	0	0	0	0
AX-365972242	GTATTGAACCTGATTC[A/G]GAGTTTCATCCAAACTTAGTTAATACAGTCTCGTA	A	G	0	0	0	0	0	0	0	0	0	0	0	0	0	0	0	1	0	0	0	0	0	0	0	0	0	0	1	0	0	0	1	0	0	0	0	0	1	0	0	0	0	0	0	0	0	1
AX-365972255	TAACGTCGATGTAGA[A/G]TCCCTGCTTGCCAAAATCGGTCTGCAAAGTCACTC	A	G	2	0	0	1	1	1	0	0	2	2	0	1	0	1	0	0	0	1	0	0	0	0	1	2	0	0	0	0	1	1	0	1	0	0	0	0	2	0	0	0	1	0	1	1	1	0
AX-365972257	GGCAGCTGATGAAGAAATGCAGAGTGAAAAACCCA[A/C]GAAAGGGAAGCTTGAGAGTTCTGAACTTTTAAAAT	A	C	2	0	0	0	1	0	0	0	2	2	0	1	0	0	0	0	0	1	0	0	0	0	1	1	0	0	0	0	1	1	0	1	0	0	0	0	2	0	0	0	1	0	1	1	1	0
AX-365972259	TTAAACCATTAAGTGTATCCCCTCATCTCAATTAC[A/G]TTTCAGTTTGATACCCTTGACATGATATGCTAGAA	A	G	0	0	0	0	0	0	0	0	0	0	0	0	0	0	0	0	0	0	0	0	0	1	1	0	0	0	1	0	0	0	0	2	2	0	1	0	0	0	0	0	0	0	0	1	0	0
AX-365972261	TCTGATACCATTGACAATGTGAAGGCCAACATTCA[A/G]GACGAAGACGGTATCCCTCCCGACCAGCAGTGTCT	A	G	1	1	1	0	2	1	1	0	1	1	1	1	1	1	1	1	0	1	0	0	0	2	0	1	1	1	0	1	0	0	0	0	0	1	2	0	1	2	1	1	1	0	1	1	1	0
AX-365972270	GGCCC[A/G]TATATTGTTCACCTCTTACAAAAAAGTCACTGGGA	A	G	1	0	0	0	0	1	0	0	1	1	0	0	0	2	0	0	0	1	0	0	1	0	0	1	0	0	0	0	0	1	0	0	0	0	0	1	0	1	1	0	1	0	0	0	0	0
AX-365972271	TGCCGGACGAATTCGAGAAGCTGCTAAATCCGCCC[A/G]CCTGGAGCTATATCCGCGACACCAAGGCCAT	A	G	0	1	0	0	0	0	0	0	0	0	0	0	0	0	0	0	0	0	0	0	0	0	0	0	1	0	1	0	0	0	1	0	0	0	0	0	0	0	0	1	0	0	1	0	0	1
AX-365972272	C[A/C]CAACGGCTTAGAGTCAATAAGTGGACATGAAATAC	A	C	0	0	0	1	1	1	0	0	0	1	0	0	1	2	0	0	0	1	0	0	0	0	0	1	0	0	0	0	0	0	0	0	0	0	0	0	0	0	0	0	0	0	0	1	0	0
AX-365972273	GGGCTATTCTCAGATGGGTAAGGCCATGATGGATC[A/G]TTAAAGTCAGGTTCGGTGCCTGTGGTAAGGCCTAC	A	G	0	0	0	1	1	1	1	1	0	0	1	0	1	1	0	1	2	1	0	1	1	1	0	0	0	0	1	2	1	1	1	1	0	1	1	0	1	2	1	1	0	1	0	0	0	1
AX-365972280	GGATGGCAAGCTGCAGGTCG[A/G]CCTGTTTGTCAATGTAAGGAGACTACATGCAAAGG	A	G	1	1	0	1	1	0	1	0	0	0	0	0	0	0	1	1	0	0	1	1	0	1	0	0	0	1	2	1	1	2	0	1	0	0	1	0	0	1	0	1	0	0	1	1	1	2
AX-365972281	TATGTGGAGCAATTAATTTCAGTTCAGCAGTCTAT[A/G]ATAGTATATAATAGTCCAACTCGAATGAATTTGAA	A	G	0	0	0	0	0	0	0	0	0	0	0	0	0	0	0	0	0	0	0	0	0	0	0	0	0	0	0	0	0	0	0	0	0	0	0	0	0	0	0	0	0	0	0	0	1	1
AX-365972293	GGGCGTCTGTACTGTACATCATGGGTTAAAGAAAG[A/C]AAATTATTCAAGCAGCA	A	C	0	1	0	0	1	0	0	0	0	0	0	0	0	0	0	0	0	0	0	1	0	0	0	0	0	1	0	0	0	0	0	0	0	1	0	0	0	0	0	1	1	0	0	0	1	1
AX-365972294	CCAGAGGGGTCAGATGGGTCTGCATAGAATTCCTT[A/G]ATGACTTTGACAATCCCTACAATCTGCTTGTCTTT	A	G	0	1	2	1	1	1	2	1	2	2	2	1	2	0	1	2	1	2	1	1	1	1	1	1	2	1	2	1	1	2	2	1	2	1	2	1	1	2	2	2	0	2	1	1	2	1
AX-365972296	TGATTTTGAATTTGTTGATCTGTGATTGAATTCTC[A/G]ACTGGGTTTTCAGTCCCTGAAATATCTAACTTGTT	A	G	0	0	0	0	1	0	0	0	1	0	0	0	0	1	0	0	0	1	0	0	0	0	0	0	0	0	0	1	0	0	0	0	0	0	1	0	0	0	0	0	0	0	0	0	0	0
AX-365972297	GCAGTTATCTGGGCTCAGTCATAGTGCCTCAGTCT[A/G]AGTGCACAACAAAGTCATACGATGCAATTATCTGA	A	G	0	0	0	0	0	0	1	0	0	0	0	2	1	0	1	0	0	0	0	1	0	0	0	1	0	0	0	1	0	0	1	0	2	1	0	0	0	0	2	1	1	1	0	1	1	0
AX-365972299	TTCAATCACAGATCAACAAATTCAAAATCAATCAG[A/G]CAGTGACAGGACTTGGAGATCGACCACATACTCTT	A	G	0	0	0	0	1	0	0	0	0	0	0	0	0	1	0	0	0	1	0	0	0	0	0	0	0	0	0	1	0	0	0	0	0	0	0	0	0	0	0	0	0	0	0	0	0	0
AX-365972302	CTTATCTCTCTGTGAAATTATGTTGGGTAAGAACA[C/G]AGAGTTATACTTGGTTTCCAGCAATGGATAAACTG	C	G	1	0	0	0	0	0	1	0	0	0	0	0	0	0	1	0	1	1	0	0	0	0	1	0	0	0	1	1	0	0	1	2	2	0	1	0	0	0	0	1	1	1	1	1	0	1
AX-365972303	TTAGGTGAATGTGTATTGCGTTGTACACAATACTC[A/C]TCCACGGATGTGTTAAAGCAAGTGAAATACAAGCT	A	C	0	1	1	1	1	1	1	1	2	2	1	1	1	1	1	1	1	2	1	1	2	2	1	0	1	1	2	2	1	1	1	1	1	1	2	1	1	2	1	1	0	1	2	1	1	1
AX-365972304	TACAAGCCTGATTCATGGGCAAACTGCAACCAACA[A/C]CACCGTTATGCATTCACAGGCAAACTGCAA	A	C	0	1	0	1	0	1	1	0	0	0	2	0	0	0	0	2	1	0	1	0	0	1	1	1	1	0	1	0	2	0	1	0	0	1	1	1	1	2	0	1	0	0	0	0	1	1
AX-365972306	TGTTGCACAGATAGATCATTTGCTTAAGCGGTTAT[C/G]TCCAGGACACAAGAAAATGTCTTTAACTGGAAATA	C	G	0	2	1	1	1	0	1	1	0	0	0	0	0	0	1	1	0	0	1	0	0	0	0	0	0	0	1	0	0	2	0	0	0	1	0	0	0	1	0	0	0	1	0	0	0	0
AX-365972317	CATCTCCGCGGTTGGATTTGCAGCACCTAAGCCAC[A/C]GAATCGTATGATTACTCTTTCTTCCAGGCCTTTAA	A	C	0	0	1	0	0	1	2	2	1	0	0	0	0	0	0	2	2	0	2	1	1	0	0	0	0	1	1	1	0	1	1	1	0	0	0	0	0	2	0	0	0	0	0	0	0	0
AX-365972319	TTCGGTCGATGCGGAGAGTGAACTCTCTGGGGGAA[A/C]CAACGGCGAAGCGGCTCCTAGCACAGACACTGCTA	A	C	0	0	1	0	0	1	2	2	1	0	0	0	0	0	0	2	2	0	2	1	1	0	0	0	0	1	1	1	0	1	1	1	0	0	0	0	0	2	0	0	0	0	0	0	0	0
AX-365972321	GGAACGAGAGAGCCATTTATATGAGAAGCCATTAC[A/G]CGGTCCAGTCCTCCCACAAGCTTTCCGCCGACAAA	A	G	0	0	1	0	0	0	0	0	0	0	0	0	0	0	0	0	0	0	0	0	1	0	0	0	1	0	1	0	0	0	0	1	1	0	0	0	0	0	1	0	0	0	0	1	0	0
AX-365972324	TTGTGAAAATCGTGACCCTCTTTCTTGGAGCCACC[A/G]TGGTGGCCATCGTGGTGGTGAAAATGCAAATGAAA	A	G	0	1	1	2	1	0	1	2	0	0	1	0	0	0	1	2	2	1	1	1	1	2	0	0	1	1	1	2	1	1	2	0	0	1	2	1	0	2	0	1	1	2	2	1	1	1
AX-365972327	GAAAGCTGCCGATAGAGCAGTTTA[A/G]TTCAATTTCAAGGAACATAACATTTCATTATAGTT	A	G	0	0	0	0	1	0	0	1	0	1	0	1	1	2	0	0	0	1	0	1	1	0	1	2	0	1	1	1	1	1	1	1	1	0	1	1	1	0	2	0	1	1	1	1	2	0
AX-365972334	CATATCGACCCCGTGAATTCATATTTACAGCTAAC[A/C]CCTGATTCGAATTCAGAAGCTCTCCAACCAAATTC	A	C	1	2	1	0	1	1	1	1	1	1	0	0	0	0	1	0	0	2	0	0	1	0	0	0	1	0	0	0	1	0	1	0	0	1	1	0	0	1	0	1	2	0	1	0	1	2
AX-365972335	TGAAGAACAACAGGAGAGGAACCATGGCGAGGGCA[A/G]GATCTAGCAGCCTCCCTGAGAATGTATGAGCAGAT	A	G	0	1	0	1	0	1	0	0	0	0	0	0	1	0	0	0	0	0	0	0	0	0	0	0	0	0	0	0	0	0	0	1	1	0	0	0	0	0	0	0	1	1	0	1	0	0
AX-365972343	AGAGATGCTTTGATTTTATCCAGCAGCCCTGCCTT[C/G]TGATTGGGATTAGGCTGACCTGCCTGAGTGTAACT	C	G	0	0	0	0	1	0	0	0	1	0	0	0	0	1	0	0	0	1	0	0	1	1	0	0	0	0	1	0	1	0	0	1	0	0	0	0	0	0	0	0	0	0	0	1	1	0
AX-365972345	GGATTCGAATGAGCAGTTTGAGTCTGACCTCCGGG[A/G]AGAGATGCTTTGATTTTATCCAGCAGCCCTGCCTT	A	G	0	0	0	0	1	0	0	0	1	0	0	0	0	1	0	0	0	1	0	0	1	1	0	0	0	0	1	0	1	0	0	1	0	0	0	0	0	0	0	0	0	0	0	1	1	0
AX-365972346	TGCCTCGCTTACACCACTGTCGCTGCTATCATCAG[A/G]CCTTCGCTTCCGTTTAGTCTTCTTTCTCTGGCTTT	A	G	1	1	1	0	0	0	1	0	1	1	0	1	1	1	0	0	0	0	0	0	0	0	0	1	0	0	1	1	0	0	1	1	1	0	0	0	1	0	1	0	1	0	0	1	1	0
AX-365972351	TGTGATGTTTATCTGACCTTGCTCAATCGATTTCA[A/G]TTACCATCTTTTGTGTATTTCAAATCATCGGAACT	A	G	0	1	0	2	1	1	2	0	0	0	2	0	1	1	1	2	2	0	0	1	0	1	0	1	1	1	1	1	0	1	0	1	0	2	0	1	0	1	0	0	1	0	1	0	1	1
[truncated: 4,727 more rows]
[truncated: 464 more columns]
